# Supplementary material for: 2-aminoimidazoles potentiate ß-lactam antimicrobial activity against Mycobacterium tuberculosis by reducing ß-lactamase secretion and increasing cell envelope permeability
Source: PLoS One. 2017 Jul 27;12(7):e0180925. doi: 10.1371/journal.pone.0180925 (PMC5547695; doi:10.1371/journal.pone.0180925)
Supplement: S3 Table — (XLSX) [file pone.0180925.s009.xlsx]

## Sheet: S1A, Up >1.5x, p<0.05, 2 hr
S3 Table: Gene expression induced (>1.5x P<0.05) following 2 hours of treatement with 2-AI.
Gene	Counts per million (CPM)				2-AI/control
Rv Number	Control Rep 1	Control Rep 2	2-AI Rep 1	2-AI Rep 2	Fold-change	Log2 Fold-change	Log2 CPM	p-value	Adjusted p-value	Gene name	Proposed gene function
Rv0008c	69.7968	62.9081	105.675	105.161	1.58763	0.666878	6.44013	2.55e-07	1.59e-06	Rv0008c	hypothetical protein
Rv0045c	195.598	177.882	484.967	503.503	2.64559	1.40359	8.4194	1.61e-41	9.96e-40	Rv0045c	possible dihydrolipoamide acetyltransferase
Rv0046c	955.216	1095.1	2177.01	2144.56	2.10797	1.07586	10.6389	8.99e-27	3.31e-25	Rv0046c	conserved hypothetical protein
Rv0047c	1100.83	1212.43	2088.99	2123.41	1.8211	0.864813	10.673	1.31e-19	3.24e-18	Rv0047c	conserved hypothetical protein
Rv0048c	47.4877	50.0259	75.9525	74.6679	1.54521	0.627801	5.9744	4.56e-06	2.32e-05	Rv0048c	hypothetical protein
Rv0053	364.35	390.009	610.1	577.159	1.57411	0.65454	8.92598	4.8e-11	5.07e-10	rpsF	30S ribosomal protein S6
Rv0062	176.251	133.116	278.92	303.393	1.88061	0.911203	7.80894	2.07e-12	2.6e-11	celA	cellulase/endoglucanase
Rv0079	1395.47	1261.49	1913.69	2223.08	1.55684	0.638623	10.7308	1.32e-09	1.15e-08	Rv0079	hypothetical protein
Rv0117	61.0027	66.8801	115.511	110.46	1.7682	0.822279	6.48476	8.67e-11	8.71e-10	oxyS	transcriptional regulator (LysR family)
Rv0125	379.161	317.976	520.848	536.646	1.51639	0.600639	8.7801	3.59e-08	2.55e-07	pepA	probable serine protease
Rv0130	34.0653	37.8952	65.8169	61.5649	1.77196	0.825342	5.6683	2.28e-08	1.67e-07	Rv0130	conserved hypothetical protein
Rv0133	113.304	95.6504	162.254	167.064	1.57464	0.65502	7.08263	5.39e-08	3.72e-07	Rv0133	possible puromycin N-acetyltransferase
Rv0161	25.8267	20.9336	42.1245	44.7044	1.85219	0.889231	5.10551	8.04e-08	5.4e-07
Rv0208c	149.591	162.531	278.578	280.222	1.79093	0.840711	7.77423	5.57e-16	1.03e-14
Rv0214	32.9544	37.1437	68.2974	65.8041	1.91512	0.937438	5.70548	1.68e-10	1.63e-09	fadD4	acyl-CoA synthase
Rv0251c	279.557	308.422	1114.27	1179.08	3.90128	1.96395	9.49739	3.2e-85	4.12e-83	hsp	possible heat shock protein
Rv0262c	62.021	51.2068	125.347	135.751	2.30254	1.20322	6.57169	9.12e-19	2.12e-17	Rv0262c	aminoglycoside 2'-N-acetyltransferase
Rv0263c	71.2779	66.5581	255.399	281.908	3.8954	1.96177	7.41873	5.14e-65	5.06e-63	Rv0263c	conserved hypothetical protein
Rv0264c	40.4525	32.4202	130.009	137.726	3.66583	1.87414	6.44759	1.71e-38	9.7e-37	Rv0264c	conserved hypothetical protein
Rv0287	154.034	145.784	318.864	302.622	2.07237	1.05128	7.85671	2.58e-25	8.37e-24	Rv0287	conserved hypothetical protein
Rv0288	114.693	114.866	204.251	190.476	1.71962	0.782089	7.29636	4.72e-13	6.29e-12	Rv0288	conserved hypothetical protein
Rv0289	684.545	736.648	1098.4	1127.05	1.56603	0.647109	9.8339	9.06e-12	1.04e-10	Rv0289	conserved hypothetical protein
Rv0292	260.951	268.809	428.473	453.981	1.66582	0.736234	8.46815	9.48e-14	1.37e-12	Rv0292	unknown possible membrane protein
Rv0296c	139.594	152.654	238.25	230.17	1.60349	0.68122	7.57859	1.25e-10	1.24e-09	atsG	proable arylsulfatase
Rv0307c	25.9192	20.5042	39.8579	38.9719	1.69379	0.760253	5.01006	6.09e-06	2.98e-05	Rv0307c	hypothetical protein
Rv0337c	318.436	360.809	523.969	505.285	1.51571	0.599989	8.74156	6.22e-09	5.04e-08	aspC	aspartate aminotransferase
Rv0347	46.7472	44.873	72.4029	73.849	1.59558	0.674077	5.91567	8.83e-07	5.03e-06	Rv0347	conserved hypothetical protein
Rv0348	23.7901	24.0468	36.8643	34.8772	1.50004	0.585004	4.93558	0.000177878	0.000631154
Rv0406c	39.4342	37.3584	68.4684	67.4902	1.7695	0.823344	5.76112	6.74e-09	5.41e-08
Rv0407	128.393	133.975	218.834	204.446	1.61373	0.690403	7.42976	1.53e-10	1.49e-09	Rv0407	probable coenzyme F420-dependent enzyme
Rv0429c	49.7094	58.6141	98.0625	87.5301	1.71534	0.778496	6.21916	6.72e-08	4.61e-07	def	polypeptide deformylase
Rv0445c	244.011	254.316	404.524	405.086	1.62484	0.700296	8.35765	1.86e-12	2.33e-11	sigK	ECF-type sigma factor
Rv0446c	63.5021	67.4169	209.04	206.565	3.1759	1.66716	7.11541	7.78e-49	5.54e-47	Rv0446c	conserved hypothetical protein
Rv0447c	50.4499	50.7774	355.813	357.78	7.04897	2.81741	7.69106	3.46e-147	8.27e-145	ufaA1	unknown fatty acid methyltransferase
Rv0449c	72.111	81.6947	510.541	510.632	6.64515	2.7323	8.21281	3.54e-131	6.98e-129	Rv0449c	putative dehydrogenase
Rv0450c	466.824	491.242	810.972	793.07	1.67441	0.743651	9.32561	3.98e-15	6.56e-14	mmpL4	conserved large membrane protein
Rv0451c	106.547	98.7636	193.089	185.514	1.84328	0.882278	7.20183	2.43e-15	4.12e-14
Rv0452	38.6937	30.9173	129.111	118.024	3.54286	1.82491	6.34479	7.87e-35	3.93e-33	Rv0452	putative transcriptional regulator
Rv0455c	374.718	508.525	919.769	813.64	1.96315	0.973172	9.35652	5.16e-13	6.85e-12	Rv0455c	hypothetical protein
Rv0467	207.076	207.082	698.327	683.38	3.33613	1.73818	8.8176	4.56e-69	4.92e-67	aceA	isocitrate lyase
Rv0468	99.2336	86.9549	217.807	233.542	2.422	1.2762	7.3315	2.79e-28	1.15e-26
Rv0516c	185.6	210.839	1373.09	1321.04	6.79884	2.76529	9.59935	7.84e-151	2.02e-148	Rv0516c	conserved hypothetical protein
Rv0517	132.558	133.76	208.741	210.275	1.57338	0.653872	7.42871	5.25e-10	4.8e-09	Rv0517	possible acyltransferase
Rv0523c	26.1969	25.2277	43.6214	44.03	1.70349	0.76849	5.15699	6.79e-07	3.96e-06	Rv0523c	conserved hypothetical protein
Rv0565c	38.0457	36.1775	72.9161	69.0317	1.91159	0.934776	5.78684	5.71e-11	5.9e-10	Rv0565c	Probable monooxygenasemonoxygenase
Rv0572c	99.2336	111.646	176.282	175.397	1.6687	0.738725	7.14639	7.67e-11	7.77e-10	Rv0572c	hypothetical protein
Rv0574c	568.927	583.564	1080.06	1094.49	1.88687	0.915999	9.70233	5.93e-23	1.73e-21	Rv0574c	conserved hypothetical protein
Rv0583c	36.1018	36.1775	58.0763	54.5317	1.55812	0.639809	5.55618	1.07e-05	4.99e-05	lpqN	equivalent to MKU20446_1 MK35
Rv0644c	265.024	305.094	449.386	436.157	1.55379	0.635792	8.51119	2.11e-09	1.79e-08	mmaA2	methoxymycolic acid synthase 2
Rv0651	336.209	316.902	592.438	636.653	1.88156	0.911927	8.88225	9.06e-20	2.26e-18	rplJ	50S ribosomal protein L10
Rv0669c	95.2531	107.459	179.147	175.06	1.74849	0.80611	7.1328	2.12e-12	2.64e-11
Rv0676c	1312.16	1409.96	3039.47	2982	2.21215	1.14545	11.0951	1.17e-34	5.67e-33	mmpL5	conserved large membrane protein
Rv0677c	325.842	433.057	1090.32	1074.26	2.85329	1.51263	9.51738	2.28e-33	1.08e-31	mmpS5	conserved small membrane protein
Rv0678	111.823	102.414	256.938	220.776	2.2291	1.15646	7.44767	1.4e-22	4.03e-21	Rv0678	hypothetical protein
Rv0725c	43.5998	43.7995	69.6659	69.3208	1.59022	0.669229	5.84495	1.32e-06	7.29e-06
Rv0729	35.5464	22.0071	46.2729	51.7377	1.69748	0.763397	5.31708	0.00014237	0.000519489	xylB	xylulose kinase
Rv0800	39.4342	30.1658	50.2501	58.1928	1.55454	0.636486	5.50308	0.000165097	0.0005883	pepC	aminopeptidase I
Rv0801	27.4003	30.3805	48.625	43.8373	1.60212	0.679979	5.26264	1.8e-05	7.93e-05
Rv0802c	58.8737	61.2979	111.192	109.979	1.84092	0.88043	6.43456	5.3e-12	6.24e-11	Rv0802c	acetyltransferase
Rv0827c	65.0758	61.942	130.223	124.479	2.00453	1.00326	6.5963	3.37e-16	6.44e-15	Rv0827c	transcriptional regulator (ArsR family)
Rv0830	32.0288	34.0305	60.2573	57.2294	1.77961	0.83156	5.55159	1.38e-08	1.07e-07	Rv0830	conserved hypothetical protein
Rv0850	55.0783	54.5347	85.7887	86.0367	1.56735	0.64833	6.15473	5.74e-07	3.4e-06	Rv0850	transposase fragment
Rv0873	213.648	226.942	340.375	320.446	1.5002	0.585159	8.10979	1.22e-08	9.54e-08	fadE10	acyl-CoA dehydrogenase
Rv0884c	176.251	179.922	303.81	286.484	1.65754	0.729043	7.89293	2.85e-13	3.93e-12	serC	phosphoserine aminotransferase
Rv0888	126.912	131.613	367.189	364.235	2.82969	1.50064	7.96249	1.52e-48	1.06e-46	Rv0888	possible membrane protein
Rv0981	211.334	180.351	289.569	303.634	1.51365	0.598031	7.94928	5.14e-08	3.57e-07	Rv0981	two-component response regulator
Rv1014c	79.4239	80.0844	126.374	114.844	1.51252	0.596956	6.6589	1.24e-06	6.91e-06	pth	peptidyl-tRNA hydrolase
Rv1057	42.9519	48.7377	245.605	248.717	5.39758	2.43231	7.22052	3.29e-92	4.78e-90	Rv1057	conserved hypothetical protein
Rv1058	45.0809	46.0539	113.031	115.037	2.50267	1.32347	6.34712	6.72e-24	2.04e-22
Rv1070c	63.1318	58.7214	96.5229	100.922	1.61934	0.695408	6.33599	1.2e-07	7.83e-07
Rv1071c	79.9793	88.4578	137.279	138.786	1.6399	0.713605	6.80876	2.18e-09	1.84e-08	echA9	enoyl-CoA hydratase/isomerase superfamily
Rv1072	2057.62	2099.16	3324.12	3137.79	1.55457	0.636517	11.3749	1.45e-12	1.85e-11	Rv1072	probable transmembrane protein
Rv1073	390.825	445.939	778.385	764.696	1.84454	0.88326	9.21973	2e-18	4.56e-17	Rv1073	conserved hypothetical protein
Rv1118c	35.1761	32.957	52.3456	53.231	1.54843	0.630802	5.46733	2.07e-05	8.96e-05	Rv1118c	hypothetical protein
Rv1128c	44.9884	44.0142	106.359	116.819	2.50646	1.32565	6.31555	2.32e-22	6.57e-21	Rv1128c	REP-family protein
Rv1129c	30.9179	31.5614	322.926	309.27	10.1196	3.33909	7.46634	7.61e-180	2.55e-177	Rv1129c	transcriptional regulator (PbsX/Xre family)
Rv1130	144.87	139.343	2408.67	2537.94	17.4	4.12101	10.3568	0	0	Rv1130	conserved hypothetical protein
Rv1131	67.1123	69.5639	2138.22	2172.74	31.5489	4.97952	10.1238	0	0	gltA1	citrate synthase 3
Rv1132	88.5882	101.555	648.376	632.028	6.73944	2.75263	8.53381	1.27e-134	2.65e-132	Rv1132	possible transporter
Rv1136	19.9023	32.2055	42.2956	42.7775	1.63776	0.711722	5.13248	0.000422363	0.0013485	Rv1136	probable carnitine racemase
Rv1145	19.8097	24.0468	48.069	47.5466	2.18466	1.12741	5.17313	8.42e-12	9.71e-11
Rv1146	48.3208	46.5907	97.1217	96.4903	2.03915	1.02797	6.19842	1.16e-14	1.8e-13
Rv1176c	52.2087	46.0539	80.0153	78.57	1.61234	0.689155	6.0258	7.3e-07	4.22e-06	Rv1176c	conserved hypothetical protein
Rv1189	42.1187	45.8392	68.9389	68.6463	1.56522	0.646363	5.83867	4.22e-06	2.15e-05
Rv1215c	214.019	168.113	309.198	331.767	1.6762	0.745194	8.00509	1.58e-09	1.36e-08	Rv1215c	conserved hypothetical protein
Rv1216c	78.0354	93.5034	513.15	507.694	5.95757	2.57472	8.23333	8.42e-107	1.48e-104	Rv1216c	conserved hypothetical protein
Rv1217c	125.986	112.397	1079.24	1169.16	9.42514	3.23651	9.28767	1.64e-190	7.82e-188	Rv1217c	probable integral membrane protein
Rv1218c	45.5438	47.3421	465.594	480.476	10.1882	3.34883	8.03881	6.76e-198	3.77e-195	Rv1218c	probable ABC transmembrane transport proteinportein
Rv1219c	30.8254	37.7878	390.839	370.883	11.1281	3.47614	7.72004	4.61e-170	1.29e-167	Rv1219c	putative transcriptional regulator
Rv1221	827.841	780.125	1300.56	1242.81	1.58164	0.661423	10.0208	2.38e-12	2.94e-11	sigE	ECF subfamily sigma subunit
Rv1239c	65.6312	72.8918	121.712	118.842	1.73776	0.797228	6.58254	2.12e-10	2.04e-09
Rv1241	48.0431	52.2803	79.2455	76.065	1.54913	0.631462	6.01689	4.42e-06	2.25e-05	Rv1241	conserved hypothetical protein
Rv1258c	94.42	100.374	144.164	153.912	1.53055	0.614053	6.95525	9.01e-08	6e-07	Rv1258c	probable multidrug resistance pump
Rv1263	44.8032	35.9628	67.6131	67.7792	1.67344	0.742814	5.7821	1.08e-06	6.08e-06	amiB2	putative amidase AMI2_MYCTU Q11056
Rv1274	144.037	141.597	226.019	215.188	1.5446	0.627231	7.51294	2.4e-09	2.02e-08
Rv1316c	43.6924	48.845	73.3438	68.7427	1.5369	0.62002	5.89426	1.19e-05	5.48e-05	ogt	methylated-DNA-protein-cysteine methyltransferase
Rv1342c	26.0118	26.8379	55.0399	50.437	1.99662	0.997561	5.34826	1.1e-10	1.09e-09	pks14	polyketide synthase (chalcone synthase-like)
Rv1343c	42.3964	45.9465	76.594	72.452	1.68832	0.755587	5.91461	6.81e-08	4.65e-07	Rv1343c	conserved hypothetical protein
Rv1344	25.0861	27.16	86.3874	81.4122	3.21439	1.68455	5.82907	8.76e-30	3.71e-28
Rv1345	320.38	257.215	435.016	485.486	1.59296	0.67171	8.55293	2.58e-08	1.87e-07	fadD33	acyl-CoA synthase
Rv1346	201.059	221.681	351.237	342.124	1.64069	0.714303	8.12963	7.63e-12	8.86e-11	fadE14	acyl-CoA dehydrogenase
Rv1348	394.805	402.891	652.139	635.737	1.61457	0.69115	9.02912	6.77e-13	8.92e-12	Rv1348	heavy metal tolerance protein
Rv1349	174.307	161.672	277.894	311.678	1.75406	0.810697	7.86144	2.24e-14	3.4e-13	Rv1349	probable membrane protein
Rv1389	636.78	611.046	992.942	1004.4	1.60055	0.678571	9.66594	2.55e-13	3.55e-12
Rv1461	495.613	490.168	854.85	841.146	1.72043	0.782766	9.39149	4.29e-17	8.86e-16	Rv1461	conserved hypothetical protein
Rv1462	258.174	224.043	353.547	392.994	1.54747	0.629915	8.26754	1.67e-08	1.26e-07
Rv1463	227.256	255.927	492.793	474.599	2.00281	1.00203	8.50798	1.27e-21	3.49e-20	Rv1463	ABC-type transporter
Rv1464	267.986	204.29	366.206	395.162	1.6112	0.688138	8.27372	9.15e-08	6.09e-07	Rv1464	NifS-like protein
Rv1465	67.0197	71.9257	122.525	117.156	1.72587	0.787324	6.58079	2.27e-10	2.17e-09	Rv1465	conserved hypothetical protein
Rv1466	69.5191	73.4286	147.928	137.823	1.99984	0.999886	6.76155	1.13e-16	2.24e-15	Rv1466	conserved hypothetical protein
Rv1469	128.485	130.003	203.695	211.334	1.60558	0.683099	7.40402	8.44e-11	8.51e-10	ctpD	probable cadmium-transporting ATPase
Rv1471	93.4018	114.866	212.718	194.811	1.95869	0.969889	7.27849	7.98e-15	1.28e-13	trxB	thioredoxin reductase
Rv1472	296.868	327.208	512.38	515.98	1.64817	0.720865	8.69407	9.92e-13	1.29e-11	echA12	enoyl-CoA hydratase/isomerase superfamily
Rv1473	392.121	419.638	646.494	673.505	1.62627	0.701571	9.06064	4.49e-13	6.01e-12	Rv1473	ABC transporter, possible in EF-3 subfamily
Rv1473A	30.2699	33.4937	55.1682	54.4353	1.72047	0.782804	5.46886	1.89e-07	1.2e-06
Rv1511	190.691	207.511	317.623	292.747	1.53333	0.616671	7.98337	6.03e-09	4.9e-08	gmdA	GDP-mannose 4,6 dehydratase
Rv1515c	33.3247	33.6011	51.7469	50.8706	1.53337	0.616708	5.43209	3.09e-05	0.000129176	Rv1515c	conserved hypothetical protein
Rv1516c	160.421	189.046	270.538	255.605	1.50645	0.591149	7.77985	1.47e-07	9.49e-07	Rv1516c	probable glucosyltransferase
Rv1529	113.304	128.178	228.456	224.823	1.87819	0.909343	7.45071	2.86e-16	5.5e-15	fadD24	acyl-CoA synthase
Rv1533	165.42	132.901	230.766	244.67	1.59238	0.671188	7.60335	2.2e-08	1.62e-07
Rv1535	399.063	431.232	1514.13	1596.3	3.74666	1.9056	9.94775	2.64e-82	3.28e-80	Rv1535	hypothetical protein
Rv1536	501.259	428.656	1143.69	1197.63	2.51713	1.33178	9.67887	5.21e-37	2.81e-35	ileS	isoleucyl-tRNA synthase
Rv1556	53.5047	51.5288	88.6112	89.5534	1.69564	0.761826	6.16624	9.59e-09	7.57e-08	Rv1556	putative transcriptional regulator
Rv1589	177.454	173.91	283.453	283.16	1.61244	0.689248	7.84873	1.85e-12	2.33e-11	bioB	biotin synthase
Rv1647	131.447	110.358	187.529	179.637	1.51732	0.601526	7.25901	3.59e-07	2.19e-06	Rv1647	conserved hypothetical protein
Rv1690	55.4486	44.7657	131.377	129.97	2.60345	1.38042	6.52532	3.97e-24	1.23e-22	lprJ	lipoprotein
Rv1691	55.2635	41.8672	91.8614	102.271	1.99488	0.996303	6.21162	1.76e-10	1.71e-09
Rv1772	215.592	258.718	479.792	464.531	1.99188	0.994132	8.4759	3.61e-19	8.51e-18
Rv1781c	68.3157	54.8567	106.658	108.389	1.74351	0.801998	6.42067	1.25e-08	9.72e-08	Rv1781c	probable 4-[alpha]-glucanotransferase
Rv1808	101.27	96.4019	307.274	317.507	3.1594	1.65965	7.69835	4.23e-56	3.45e-54	PPE	PPE-family protein
Rv1809	62.9467	64.5184	295.385	282.004	4.53059	2.1797	7.48159	2.62e-89	3.66e-87	PPE	PPE-family protein
Rv1810	151.627	185.504	337.339	311.582	1.92613	0.945702	7.95316	1.31e-15	2.3e-14
Rv1814	101.363	111.753	167.13	153.96	1.50753	0.592188	7.07052	3.47e-07	2.12e-06	Rv1814	possible C-5 sterol desaturase
Rv1819c	86.274	90.9269	167.258	165.57	1.87884	0.909845	7.00835	4.84e-16	9.05e-15	Rv1819c	probable multidrug resistance pump
Rv1888A	41.1005	48.4156	73.8569	67.4902	1.58108	0.660909	5.87219	8.63e-06	4.11e-05
Rv1909c	75.0732	81.5873	144.25	145.675	1.85156	0.888744	6.81809	4.85e-14	7.09e-13
Rv1912c	35.9166	29.9511	49.9507	52.7493	1.55639	0.6382	5.42537	4.51e-05	0.00018267	fadB5	3-hydroxyacyl-CoA dehydrogenase
Rv1913	44.2478	50.7774	75.4393	72.5002	1.55848	0.640144	5.94442	6.72e-06	3.26e-05	Rv1913	hypothetical protein
Rv1917c	50.0796	46.376	76.765	76.7394	1.5904	0.669394	5.98636	1.13e-06	6.35e-06	PPE	PPE-family protein
Rv1981c	366.109	398.812	598.211	577.737	1.53762	0.620703	8.92528	5.13e-10	4.7e-09	nrdF	ribonucleotide reductase small subunit
Rv1984c	71.8333	69.5639	109.823	113.254	1.57717	0.657335	6.52421	6.79e-08	4.65e-07	Rv1984c	probable secreted protein
Rv1988	104.695	77.0786	131.506	144.759	1.51789	0.602065	6.85087	4e-05	0.000163769	Rv1988	possible rRNAmethyltransferase
Rv1991A	31.3808	34.4599	62.8661	57.7593	1.83389	0.874904	5.57525	4.22e-09	3.49e-08
Rv1994c	29.0666	32.8496	118.719	107.907	3.66475	1.87371	6.21346	1.08e-38	6.36e-37	Rv1994c	transcriptional regulator (MerR family)
Rv1995	24.7158	28.5556	42.5094	42.4403	1.59686	0.675238	5.14361	2.47e-05	0.000104917
Rv2000	50.0796	53.6759	86.3874	81.2676	1.61682	0.693158	6.10388	2.92e-07	1.8e-06	Rv2000	hypothetical protein
Rv2001	23.605	26.3012	42.2101	42.7293	1.70373	0.7687	5.11248	1.18e-06	6.6e-06	Rv2001	conserved hypothetical protein
Rv2006	333.803	346.209	570.67	559.094	1.66154	0.732518	8.82507	4.26e-14	6.28e-13	otsB	trehalose-6-phosphate phosphatase
Rv2007c	644.463	699.719	1320.49	1211.26	1.88369	0.913564	9.92231	3.33e-20	8.57e-19	fdxA	ferredoxin
Rv2025c	49.8945	50.7774	202.754	213.213	4.13191	2.04681	7.03888	2.92e-69	3.25e-67	Rv2025c	possible membrane protein
Rv2047c	121.728	125.065	223.324	221.162	1.80128	0.849023	7.44305	9.51e-16	1.69e-14
Rv2050	26.2895	25.4424	46.4439	39.02	1.65211	0.724307	5.13678	1.09e-05	5.09e-05
Rv2052c	379.069	284.16	502.116	587.035	1.64152	0.715033	8.77875	1.5e-07	9.64e-07	Rv2052c	hypothetical protein
Rv2053c	195.69	156.197	300.987	332.634	1.79934	0.847464	7.952	4.21e-12	5.03e-11
Rv2112c	229.57	257.966	370.696	364.187	1.50784	0.59248	8.25969	1.61e-08	1.22e-07
Rv2115c	616.877	707.77	1054.91	1009.7	1.55887	0.640496	9.7284	2.82e-10	2.64e-09	Rv2115c	ATPase of AAA-family
Rv2121c	73.4069	81.9094	120.9	130.789	1.6213	0.697152	6.68228	2.44e-08	1.78e-07	hisG	ATP phosphoribosyltransferase
Rv2123	28.1409	25.2277	91.1344	91.1912	3.41123	1.77029	5.92747	5.89e-34	2.81e-32
Rv2180c	27.4003	22.0071	38.7888	39.5499	1.58177	0.661537	5.03356	6.45e-05	0.000251006	Rv2180c	probable integral membrane protein
Rv2186c	41.7485	47.1274	69.5376	65.8041	1.52435	0.608195	5.8292	2.34e-05	0.000100301
Rv2213	222.813	212.449	332.506	332.2	1.52688	0.610583	8.10815	1.32e-09	1.15e-08	pepB	aminopeptidase A/I
Rv2225	274.466	260.65	556.728	560.54	2.08755	1.06181	8.69558	5.12e-27	1.97e-25	panB	3-methyl-2-oxobutanoate hydroxymethyltransferase
Rv2226	277.521	242.186	547.491	576.918	2.1627	1.11283	8.6886	1.69e-25	5.67e-24	Rv2226	hypothetical protein
Rv2288	56.8372	53.7832	110.037	93.8889	1.84313	0.882156	6.3187	3.82e-10	3.54e-09	Rv2288	hypothetical protein
Rv2289	164.772	151.366	259.804	255.653	1.62988	0.704768	7.70702	1.47e-11	1.64e-10	cdh	CDP-diacylglycerol phosphatidylhydrolase
Rv2333c	94.2349	97.5827	177.394	170.917	1.81627	0.860975	7.08982	6.98e-15	1.12e-13
Rv2378c	101.826	100.159	202.326	207.047	2.02641	1.01892	7.26888	2.03e-21	5.44e-20	mbtG	mycobactin/exochelin synthesis (lysine hydroxylase)
Rv2379c	462.658	401.173	805.969	881.274	1.9527	0.965467	9.32007	6.88e-20	1.73e-18	mbtF	mycobactin/exochelin synthesis (lysine ligation)
Rv2380c	498.852	494.355	1347.73	1342.43	2.70849	1.43749	9.84986	3.29e-53	2.56e-51	mbtE	mycobactin/exochelin synthesis (lysine ligation)
Rv2381c	317.14	313.789	747.593	777.944	2.41778	1.27368	9.07912	3.57e-40	2.13e-38	mbtD	mycobactin/exochelin synthesis (polyketide
Rv2382c	90.995	76.4344	174.485	180.985	2.12079	1.0846	7.04646	1.06e-18	2.45e-17	mbtC	mycobactin/exochelin synthesis
Rv2383c	559.022	501.333	1066.46	1151.19	2.09103	1.06422	9.68129	3.71e-26	1.33e-24	mbtB	mycobactin/exochelin synthesis (serine/threonine
Rv2384	67.2974	61.2979	102.638	109.545	1.64875	0.721372	6.42947	3.69e-08	2.6e-07	mbtA	mycobactin/exochelin synthesis (salicylate-AMP
Rv2401A	29.622	38.9687	57.4348	49.2808	1.55922	0.640825	5.47956	0.000189592	0.000665661
Rv2405	164.587	164.248	291.878	274.682	1.72299	0.784914	7.81373	3.92e-15	6.49e-14
Rv2409c	60.6325	60.6537	99.6876	93.6962	1.59455	0.673147	6.31467	3.44e-07	2.11e-06	Rv2409c	conserved hypothetical protein
Rv2410c	80.905	92.1078	136.167	136.426	1.57668	0.65689	6.81139	6.16e-08	4.24e-07	Rv2410c	conserved hypothetical protein
Rv2415c	38.9714	27.0526	55.211	66.4304	1.8374	0.877666	5.58542	1.76e-06	9.52e-06	Rv2415c	conserved hypothetical protein
Rv2416c	80.4422	77.508	183.509	185.947	2.33828	1.22545	7.06015	2e-27	7.79e-26	Rv2416c	conserved hypothetical protein
Rv2423	26.3821	34.8893	54.2701	56.6031	1.81338	0.858683	5.46029	2.67e-07	1.66e-06	Rv2423	hypothetical protein
Rv2428	72.4813	77.508	197.151	182.961	2.53554	1.34229	7.06869	7.4e-31	3.39e-29	ahpC	alkyl hydroperoxide reductase
Rv2429	61.6507	72.6771	232.861	228.002	3.43484	1.78024	7.23776	1.63e-49	1.19e-47	ahpD	member of AhpC/TSA family
Rv2450c	93.3092	80.6212	206.432	218.512	2.44076	1.28733	7.24229	7.37e-28	2.94e-26	Rv2450c	conserved hypothetical protein
Rv2460c	398.786	421.57	876.404	879.348	2.14045	1.09792	9.33443	1.01e-30	4.49e-29	clpP2	ATP-dependent Clp protease proteolytic subunit
Rv2461c	391.658	464.404	931.915	930.844	2.17656	1.12205	9.41206	5.2e-27	1.98e-25	clpP	ATP-dependent Clp protease proteolytic subunit
Rv2465c	52.3013	50.0259	76.594	78.7626	1.51755	0.601746	6.02788	9.18e-06	4.34e-05	rpi	phosphopentose isomerase
Rv2467	270.3	275.465	416.071	421.224	1.53422	0.617506	8.43755	3.19e-10	2.98e-09	pepD	probable aminopeptidase
Rv2511	73.1292	75.2536	119.788	111.713	1.56057	0.642075	6.58315	1.99e-07	1.26e-06	Rv2511	conserved hypothetical protein
Rv2518c	353.149	347.283	561.518	549.652	1.58635	0.665712	8.82629	4.98e-12	5.91e-11	lppS	lipoprotein
Rv2559c	49.0614	40.0422	69.5376	69.0317	1.55281	0.634883	5.85296	2.13e-05	9.2e-05	Rv2559c	conserved hypothetical protein
Rv2577	27.03	31.3467	52.089	48.7509	1.72998	0.790759	5.34847	4.88e-07	2.91e-06	Rv2577	hypothetical protein
Rv2582	141.075	151.044	261.343	249.246	1.74849	0.806111	7.65696	9.48e-15	1.48e-13	ppiB	peptidyl-prolyl cis-trans isomerase
Rv2607	22.8645	24.1541	41.1409	48.0284	1.89651	0.923348	5.13211	1.96e-08	1.46e-07	pdxH	pyridoxamine 5'-phosphate oxidase
Rv2640c	36.9349	24.6909	58.3329	67.7792	2.04029	1.02878	5.59055	3.25e-08	2.33e-07
Rv2641	104.603	128.715	398.922	375.941	3.32412	1.73297	7.98984	2.75e-47	1.88e-45	Rv2641	conserved hypothetical protein
Rv2642	38.8788	39.9349	84.1636	87.2892	2.17557	1.12139	5.99833	4.7e-16	8.89e-15
Rv2643	98.7707	97.9048	150.622	157.766	1.56777	0.648711	6.99093	7.99e-09	6.36e-08	arsC	probable arsenical pump
Rv2672	181.897	151.259	296.625	310.474	1.82097	0.864711	7.88464	1.38e-14	2.13e-13	Rv2672	putative exported protease
Rv2691	134.502	152.869	220.331	215.429	1.51722	0.60143	7.50508	3.47e-08	2.47e-07	trkA	probable potassium uptake protein
Rv2699c	53.875	58.3994	161.228	158.874	2.85284	1.5124	6.78053	6.65e-36	3.48e-34	Rv2699c	conserved hypothetical protein
Rv2702	195.412	224.902	335.286	302.622	1.5184	0.602548	8.05232	7.3e-08	4.97e-07	ppgK	polyphosphate glucokinase
Rv2705c	37.8606	44.3363	69.7942	69.1281	1.69217	0.758877	5.81328	2.23e-07	1.4e-06	Rv2705c	hypothetical protein
Rv2710	1460.73	1606.95	2826.32	2589.58	1.76557	0.820136	11.0513	5.5e-17	1.12e-15	sigB	RNA polymerase sigma factor (aka MysB)
Rv2734	55.5412	64.6258	102.04	99.766	1.68101	0.749329	6.34842	3.58e-08	2.54e-07	Rv2734	hypothetical protein
Rv2743c	206.891	173.48	283.838	300.117	1.5343	0.61758	7.91911	4.28e-08	2.99e-07	Rv2743c	conserved hypothetical protein
Rv2744c	506.906	568.428	887.524	871.399	1.63598	0.710156	9.4709	3.13e-13	4.26e-12	35kd_ag	35-kd antigen
Rv2745c	81.4604	79.4403	148.612	161.138	1.92448	0.944469	6.89399	1.2e-15	2.12e-14	Rv2745c	putative transcriptional regulator
Rv2774c	21.7536	25.7644	39.1309	35.7924	1.57981	0.659755	4.97152	7.22e-05	0.000277944	Rv2774c	hypothetical protein
Rv2818c	22.309	24.0468	35.8807	34.2991	1.51536	0.599658	4.89924	0.000154812	0.000558603
Rv2820c	22.4016	25.9791	39.6441	38.2974	1.6136	0.690279	5.01688	2.05e-05	8.88e-05	Rv2820c	hypothetical protein
Rv2823c	65.2609	72.1404	132.062	127.947	1.89361	0.921143	6.65204	1.09e-13	1.57e-12	Rv2823c	conserved hypothetical protein
Rv2843	110.805	127.427	182.953	176.891	1.5115	0.595978	7.23244	2.38e-07	1.49e-06	Rv2843	hypothetical protein
Rv2854	63.1318	74.1801	117.949	120.336	1.73696	0.796561	6.56913	1.05e-09	9.24e-09	Rv2854	hypothetical protein
Rv2855	75.536	88.3505	123.637	127.61	1.53427	0.617552	6.70922	1.07e-06	6.05e-06	gorA	glutathione reductase homologue
Rv2873	43.8775	60.8684	968.565	936.24	18.2272	4.18802	8.983	3.16e-185	1.32e-182	mpt83	surface lipoprotein Mpt83
Rv2874	58.0405	65.8066	583.885	587.275	9.46633	3.2428	8.35305	1.13e-179	3.44e-177
Rv2875	22.2165	26.9453	1281.91	1383.57	54.3792	5.76498	9.4148	0	0	mpt70	major secreted immunogenic protein Mpt70 precursor
Rv2876	67.2974	58.0773	488.003	465.687	7.59646	2.92533	8.09189	4.58e-140	1.02e-137
Rv2917	72.8515	82.4461	151.221	148.758	1.93311	0.950927	6.84648	3.47e-15	5.78e-14	Rv2917	conserved hypothetical protein
Rv2932	250.213	262.904	477.397	474.985	1.85633	0.892449	8.52221	1.92e-19	4.61e-18
Rv2933	535.417	556.189	1131.29	1095.16	2.03974	1.02839	9.69868	5.82e-28	2.38e-26	ppsC	phenolpthiocerol synthesis (pksD)
Rv2939	160.421	184.538	274.13	274.73	1.59191	0.670763	7.81007	2.51e-10	2.37e-09	papA5	PKS-associated protein, unknown function
Rv2945c	28.5111	26.7306	62.9944	63.54	2.2885	1.1944	5.54891	7.71e-16	1.4e-14	lppX	lipoprotein
Rv2946c	463.491	425.542	747.037	749.57	1.68313	0.751145	9.22292	5.52e-15	9.06e-14	pks1	polyketide synthase
Rv3027c	80.4422	100.696	131.163	140.713	1.50231	0.587184	6.83361	1.06e-05	4.96e-05	Rv3027c	hypothetical protein
Rv3044	427.575	463.652	697.343	676.973	1.54229	0.625076	9.14806	8.32e-11	8.41e-10	fecB	putative FeIII-dicitrate transporter
Rv3068c	84.2375	87.0623	150.494	147.361	1.73914	0.798376	6.88743	5.12e-12	6.05e-11	pgmA	phosphoglucomutase
Rv3077	102.844	109.177	163.666	164.51	1.54832	0.630703	7.08699	1.19e-08	9.27e-08	atsF	proable arylsulfatase
Rv3082c	31.1031	28.6629	57.5203	60.457	1.97184	0.979541	5.51094	5.06e-11	5.29e-10	virS	putative virulence regulating protein (AraC/XylS
Rv3090	21.8462	27.2673	43.1937	43.6928	1.77281	0.826041	5.12616	7.08e-07	4.1e-06	Rv3090	hypothetical protein
Rv3159c	35.9166	33.0643	662.617	627.644	18.6793	4.22337	8.42377	2.7e-285	1.8e-282	PPE	PPE-family protein
Rv3160c	66.3717	80.1918	2250.73	2433.4	32.0019	5.00009	10.2426	0	0	Rv3160c	putative transcriptional regulator
Rv3161c	104.603	165.107	6281.3	5859.17	45.0553	5.49363	11.6011	1.01e-184	3.75e-182	Rv3161c	putative dioxygenasesdiooxygenases
Rv3179	30.9179	31.3467	53.8852	52.8938	1.71507	0.778265	5.43336	1.59e-07	1.01e-06	Rv3179	conserved hypothetical protein
Rv3197A	54.9858	65.3772	186.631	181.371	3.0613	1.61414	6.95468	2.48e-38	1.38e-36
Rv3218	26.4746	26.6232	40.5422	42.7775	1.56883	0.649693	5.12456	3.19e-05	0.000133086	Rv3218	conserved hypothetical protein
Rv3269	91.5504	92.4299	282.769	284.943	3.08573	1.62561	7.56956	1.27e-53	1.01e-51	Rv3269	probable heat shock protein
Rv3270	2114.18	1773.56	5239.61	5686.52	2.81022	1.49068	11.8555	3.64e-44	2.39e-42	ctpC	cation transport ATPase
Rv3311	145.981	161.779	242.099	228.773	1.53073	0.614222	7.61148	8.39e-09	6.67e-08	Rv3311	conserved hypothetical protein
Rv3337	29.1591	29.5217	44.5194	45.4752	1.53358	0.616905	5.2454	5.71e-05	0.000224843
Rv3338	104.88	102.843	157.422	167.545	1.56407	0.645304	7.06721	9.88e-09	7.78e-08	Rv3338	conserved hypothetical protein
Rv3354	44.0627	40.0422	119.274	122.985	2.87745	1.52479	6.38207	4.6e-30	2e-28	Rv3354	conserved hypothetical protein
Rv3378c	34.7132	35.8555	59.958	54.8207	1.6272	0.702388	5.56165	1.76e-06	9.52e-06	Rv3378c	hypothetical protein
Rv3397c	28.974	29.6291	48.1546	43.3556	1.56218	0.643563	5.26051	3.69e-05	0.000152139	phyA	phytoene synthase
Rv3398c	28.4186	33.7085	69.9225	72.5483	2.29654	1.19946	5.71483	2.06e-15	3.53e-14	idsA	geranylgeranyl pyrophosphate synthase
Rv3402c	168.197	184.43	273.061	258.158	1.50706	0.591732	7.7934	1.76e-08	1.32e-07	Rv3402c	possible involved in LPS synthesis
Rv3453	41.4708	46.698	73.0016	66.4304	1.58307	0.662723	5.85216	5.41e-06	2.68e-05	Rv3453	hypothetical protein
Rv3539	43.9701	38.8613	68.4684	63.6845	1.59401	0.672658	5.77223	4.14e-06	2.13e-05	PE	PE-family protein
Rv3558	54.1527	48.6303	78.9461	77.7028	1.52286	0.606782	6.03799	1.22e-05	5.62e-05	PPE	PPE-family protein
Rv3575c	45.6363	46.1613	78.4329	77.3175	1.69677	0.762787	5.97457	2.32e-08	1.7e-07	Rv3575c	transcriptional regulator (LacI family)
Rv3600c	269.282	305.63	495.53	498.348	1.72926	0.790156	8.61962	2.16e-14	3.29e-13	Rv3600c	conserved hypothetical protein
Rv3601c	122.005	145.784	233.032	228.628	1.72523	0.786793	7.51931	1.01e-11	1.15e-10	panD	aspartate 1-decarboxylase
Rv3602c	335.376	363.171	574.22	586.119	1.66133	0.732342	8.86357	1.6e-13	2.26e-12	panC	pantoate-[beta]-alanine ligase
Rv3603c	479.228	390.116	711.67	781.316	1.71683	0.779748	9.2089	7.57e-12	8.83e-11	Rv3603c	hypothetical protein
Rv3628	135.15	157.27	264.337	248.235	1.75401	0.810653	7.66098	3.81e-13	5.14e-12	ppa	probable inorganic pyrophosphatase
Rv3634c	169.215	176.057	262.926	267.311	1.53591	0.619093	7.78002	1.05e-09	9.23e-09	rmlB2	dTDP-glucose 4,6-dehydratase
Rv3651	190.599	220.823	328.914	310.185	1.55414	0.636112	8.04201	6.61e-09	5.33e-08	Rv3651	hypothetical protein
Rv3666c	42.0262	43.6922	77.9197	77.5101	1.81375	0.858975	5.93958	3.98e-10	3.68e-09	dppA	probable peptide transport system permease
Rv3669	72.2961	69.9933	111.192	105.595	1.52332	0.607217	6.5021	7.67e-07	4.41e-06
Rv3675	158.755	186.899	367.36	344.484	2.0606	1.04307	8.05424	1.94e-20	5.04e-19	Rv3675	hypothetical protein
Rv3740c	63.317	64.3037	96.3091	99.0916	1.53112	0.614588	6.35066	1.71e-06	9.3e-06	Rv3740c	conserved hypothetical protein
Rv3742c	36.2869	33.279	54.5267	52.5084	1.53743	0.620522	5.49074	2.97e-05	0.000124705	Rv3742c	possible monooxygenase-b
Rv3744	109.694	125.924	184.193	193.607	1.60437	0.68201	7.2697	2.34e-09	1.98e-08	Rv3744	transcriptional regulator (ArsR family)
Rv3761c	69.7968	63.7669	101.783	103.427	1.53542	0.618633	6.41915	1.71e-06	9.26e-06	fadE36	acyl-CoA dehydrogenase
Rv3765c	86.1814	96.4019	173.031	168.027	1.86919	0.902413	7.04583	9.48e-15	1.48e-13	Rv3765c	two-component response regulator
Rv3788	41.1005	43.6922	68.0408	62.5284	1.54083	0.623705	5.77257	1.45e-05	6.55e-05
Rv3789	72.111	70.4227	107.941	109.738	1.52686	0.610565	6.50654	4.56e-07	2.75e-06	Rv3789	conserved hypothetical protein
Rv3791	91.8281	93.1813	142.839	140.617	1.53224	0.615642	6.88272	8.46e-08	5.66e-07	Rv3791	putative oxidoreductase
Rv3823c	417.299	455.923	743.787	697.688	1.65105	0.723384	9.1793	1.67e-13	2.35e-12	mmpL8	conserved large membrane protein
Rv3824c	321.491	360.058	593.293	579.231	1.7208	0.783081	8.86003	1.68e-14	2.57e-13	papA1	PKS-associated protein, unknown function
Rv3829c	38.0457	42.726	68.9816	67.6829	1.69358	0.760075	5.78963	1.36e-07	8.8e-07	Rv3829c	probable ketoacyl reductase
Rv3834c	44.9884	43.3701	69.3237	69.0317	1.56528	0.646422	5.84656	3.23e-06	1.67e-05	serS	seryl-tRNA synthase
Rv3837c	127.004	112.719	185.091	186.525	1.54923	0.631547	7.26477	1.42e-08	1.09e-07	Rv3837c	putative phosphoglycerate mutase
Rv3839	37.3977	42.9407	94.5557	91.0467	2.31298	1.20975	6.08614	6.74e-18	1.48e-16	Rv3839	hypothetical protein
Rv3840	25.2712	25.335	47.5131	47.6911	1.88104	0.911527	5.2289	4.74e-09	3.89e-08
Rv3846	48.506	47.2348	87.9697	83.3391	1.78898	0.839137	6.0845	7.35e-10	6.55e-09	sodA	superoxide dismutase
Rv3859c	1498.87	1665.99	2429.92	2360.9	1.51384	0.598215	10.9584	5.01e-10	4.61e-09	gltB	ferredoxin-dependent glutamate synthase
Rv3860	51.0979	52.7097	85.3182	87.8191	1.66808	0.738187	6.13361	2.12e-08	1.58e-07	Rv3860	conserved hypothetical protein
Rv3891c	33.6024	40.0422	78.6895	82.8573	2.19651	1.13521	5.91016	1.34e-14	2.08e-13	Rv3891c	hypothetical protein
Rv3913	172.733	164.033	268.87	272.369	1.60676	0.684156	7.78477	1.75e-11	1.92e-10	trxB2	thioredoxin reductase
Rv3914	51.4682	50.67	90.1936	80.4487	1.67077	0.740514	6.11258	5.2e-08	3.6e-07	trxC	thioredoxin

## Sheet: S1B, down >1.5x, p<0.05, 2 hr
Table S1B: Gene expression repressed (>1.5x P<0.05) following 2 hours of treatement with 2-AI.
Gene	Counts per million (CPM)				2-AI/control
Rv Number	Control Rep 1	Control Rep 2	2-AI Rep 1	2-AI Rep 2	Fold-change	Log2 Fold-change	Log2 CPM	p-value	Adjusted p-value	Gene name	Proposed gene function
Rv0015c	318.251	286.2	200.573	193.559	0.651928	-0.617215	7.95996	3.72e-09	3.09e-08	pknA	serine-threonine protein kinase
Rv0064	834.599	844.429	427.104	420.356	0.50475	-0.986359	9.30022	5.49e-26	1.91e-24	Rv0064	possible membrane protein
Rv0069c	333.895	349.752	170.465	168.22	0.495483	-1.01309	7.99089	1.33e-23	3.98e-22
Rv0070c	291.128	292.211	180.002	180.359	0.61777	-0.694858	7.87737	1.14e-12	1.48e-11	glyA2	serine hydroxymethyltransferase
Rv0082	94.7903	66.8801	52.9444	54.0018	0.660751	-0.597822	6.05869	0.000380589	0.00123277	Rv0082	probable oxidoreductase subunit
Rv0085	54.4304	37.8952	22.3666	24.52	0.506896	-0.980237	5.08698	1.96e-07	1.24e-06	hycP	putative formate hydrogen lyase hycP
Rv0086	192.635	176.379	114.784	124.671	0.64863	-0.624533	7.2428	2.6e-08	1.88e-07	hycQ	probable formate hydrogenlyase subunit
Rv0087	121.357	105.849	62.0963	62.3839	0.547607	-0.868788	6.44349	4.93e-11	5.19e-10
Rv0088	77.2948	71.2816	48.0263	45.2343	0.627584	-0.67212	5.90264	1.18e-06	6.6e-06	Rv0088	hypothetical protein
Rv0235c	67.5751	55.8229	37.6769	35.118	0.58952	-0.762386	5.59596	6.72e-07	3.93e-06	Rv0235c	conserved hypothetical protein
Rv0236c	533.473	369.183	273.788	297.66	0.632876	-0.660006	8.5231	7.99e-06	3.83e-05	Rv0236c	possible membrane protein
Rv0252	314.826	284.697	176.88	185.899	0.604938	-0.725142	7.90557	4.13e-12	4.95e-11	nirB	nitrite reductase flavoprotein
Rv0273c	50.8202	47.9862	30.4922	32.324	0.635407	-0.654248	5.31564	1.31e-05	6e-05	Rv0273c	putative transcriptional regulator
Rv0275c	1127.49	1065.04	682.118	724.809	0.64165	-0.640142	9.81239	1.53e-11	1.69e-10	fadD27	acyl-CoA synthase
Rv0277A	900.878	757.259	472.351	526.915	0.602537	-0.730879	9.37405	3.91e-11	4.14e-10
Rv0280	203.373	131.184	34.2556	38.5865	0.217565	-2.20048	6.64042	1.84e-32	8.53e-31	PPE	PPE-family protein
Rv0336	372.774	314.755	157.208	165.618	0.469382	-1.09116	7.97369	5.02e-22	1.4e-20	Rv0336	conserved hypothetical protein
Rv0339c	374.81	313.36	162.939	180.359	0.498658	-1.00388	8.00424	9.22e-18	1.98e-16	Rv0339c	conserved hypothetical protein
Rv0366c	60.2622	42.8333	23.949	29.0001	0.512641	-0.963979	5.25472	3.85e-07	2.34e-06	Rv0366c	conserved hypothetical protein
Rv0381c	99.6039	95.3284	61.5403	65.9487	0.653797	-0.613086	6.32177	3.18e-06	1.65e-05	Rv0381c	hypothetical protein
Rv0410c	1346.04	1381.08	466.064	439.77	0.332181	-1.58996	9.82395	3.84e-62	3.57e-60	pknG	serine-threonine protein kinase
Rv0411c	931.241	942.548	300.945	294.481	0.317782	-1.65389	9.26533	4.8e-68	5.02e-66	glnH	putative glutamine binding protein
Rv0412c	1582.28	1743.61	564.64	565.405	0.339792	-1.55727	10.1191	5.67e-57	4.87e-55	Rv0412c	unknown probable membrane protein
Rv0430	123.116	102.628	76.594	71.9221	0.657548	-0.604833	6.53913	4.66e-06	2.36e-05	Rv0430	hypothetical protein
Rv0474	546.618	632.087	270.623	268.275	0.457285	-1.12883	8.74151	1.54e-26	5.6e-25	Rv0474	transcriptional regulator (PbsX/Xre family)
Rv0478	155.052	134.941	89.21	95.3341	0.635997	-0.652909	6.88231	1.08e-07	7.09e-07	deoC	deoxyribose-phosphate aldolase
Rv0510	638.631	517.543	326.006	353.878	0.587901	-0.766354	8.83978	5.73e-11	5.9e-10	hemC	porphobilinogen deaminase
Rv0511	1910.15	1654.72	1081.55	1152.44	0.626622	-0.674332	10.5008	3.85e-11	4.09e-10	cysG	uroporphyrin-III c-methyltransferase
Rv0512	555.967	542.019	309.198	327.624	0.579944	-0.786016	8.75752	8.27e-16	1.5e-14	hemB	[delta]-aminolevulinic acid dehydratase
Rv0513	172.826	152.117	78.9889	80.6414	0.491047	-1.02607	6.90737	1.26e-17	2.66e-16	Rv0513	probable membrane protein
Rv0514	153.757	95.6504	49.4375	61.9503	0.44618	-1.1643	6.47687	4.45e-09	3.65e-08	Rv0514	possible membrane protein
Rv0515	389.621	309.28	158.234	172.748	0.473381	-1.07893	8.00162	3.59e-18	8.01e-17
Rv0541c	218.092	212.234	123.38	133.921	0.59779	-0.742289	7.41852	5.62e-12	6.6e-11	Rv0541c	unknown membrane protein
Rv0542c	333.247	287.488	171.492	198.954	0.596534	-0.745324	7.94826	1.6e-10	1.56e-09	menE	o-succinylbenzoic acid-CoA ligase
Rv0570	1233.38	1113.88	678.184	736.563	0.602663	-0.730576	9.87601	2.74e-13	3.78e-12	nrdZ	ribonucleotide reductase, class II
Rv0578c	1991.61	1608.99	992.471	1049.93	0.567192	-0.818092	10.4613	3.1e-13	4.23e-12	PE_PGRS	PE_PGRS-family protein
Rv0581	49.4317	31.5614	25.7452	27.8439	0.660215	-0.598991	5.05452	0.0029081	0.00754302
Rv0597c	182.083	184.538	120.258	123.756	0.665585	-0.587306	7.24813	2.99e-08	2.15e-07	Rv0597c	conserved hypothetical protein
Rv0612	92.6612	81.48	49.0099	55.2061	0.59795	-0.741904	6.10559	1.26e-07	8.18e-07	Rv0612	hypothetical protein
Rv0615	71.0002	53.1391	38.4039	40.7542	0.636781	-0.651132	5.65179	8.65e-05	0.000326419	Rv0615	possible membrane protein
Rv0617	71.0927	62.0493	40.9271	43.2592	0.631778	-0.66251	5.74754	6.12e-06	2.99e-05	Rv0617	conserved hypothetical protein
Rv0658c	118.488	98.7636	53.3292	58.4337	0.514022	-0.960097	6.34477	1.2e-11	1.35e-10	Rv0658c	probable membrane protein
Rv0659c	345.188	323.558	216.097	209.118	0.635783	-0.653393	8.09158	1.38e-10	1.35e-09	Rv0659c	conserved hypothetical protein
Rv0660c	247.899	104.131	92.7168	123.13	0.612835	-0.70643	7.14384	0.0130037	0.0281802	Rv0660c	conserved hypothetical protein
Rv0670	353.057	390.653	234.23	225.256	0.617984	-0.694358	8.22871	2.7e-11	2.93e-10	end	endonuclease IV (apurinase)
Rv0690c	385.363	417.706	264.978	256.954	0.650048	-0.621382	8.36862	8.65e-10	7.67e-09	Rv0690c	hypothetical protein
Rv0694	148.295	133.009	79.4165	82.2311	0.574375	-0.799934	6.78002	2.82e-11	3.04e-10	lldD1	L-lactate dehydrogenase (cytochrome)
Rv0706	523.291	379.703	273.831	299.587	0.634815	-0.655593	8.52532	2.15e-06	1.14e-05
Rv0707	627.708	663.649	425.693	403.255	0.641994	-0.639369	9.04802	7.61e-11	7.76e-10	rpsC	30S ribosomal protein S3
Rv0722	61.7433	65.0552	37.2492	35.937	0.577495	-0.792119	5.62101	2.87e-08	2.07e-07	rpmD	50S ribosomal protein L30
Rv0747	113.026	44.4436	31.3475	36.6596	0.431462	-1.21269	5.79128	7.33e-05	0.00028126	PE_PGRS	PE_PGRS-family protein
Rv0753c	217.259	197.742	116.58	124.093	0.579716	-0.786583	7.34928	1.19e-12	1.54e-11	mmsA	methylmalmonate semialdehyde dehydrogenase
Rv0754	63.8724	59.5802	41.5258	39.3091	0.654683	-0.611131	5.65879	2.11e-05	9.13e-05	PE_PGRS	PE_PGRS-family protein
Rv0764c	128.485	150.292	76.9361	75.0052	0.545384	-0.874656	6.73709	3.45e-12	4.17e-11	Rv0764c	possible lanosterol 14-demethylase cytochrome P450
Rv0765c	60.4473	54.2126	28.2256	29.0482	0.499194	-1.00233	5.39386	3.84e-11	4.09e-10	Rv0765c	short-chain alcohol dehydrogenase family
Rv0767c	73.4069	59.9023	22.5805	25.1462	0.357591	-1.48362	5.45505	1.38e-19	3.41e-18	Rv0767c	hypothetical protein
Rv0768	135.798	126.782	78.6467	79.8706	0.60352	-0.728527	6.70754	9.83e-10	8.7e-09	aldA	aldehyde dehydrogenases
Rv0790c	106.917	108.962	61.4976	59.3008	0.559703	-0.837266	6.37986	5.26e-11	5.48e-10	Rv0790c	hypothetical protein
Rv0791c	125.708	121.2	60.0435	56.4586	0.471899	-1.08345	6.48689	2.47e-18	5.58e-17
Rv0792c	210.316	232.094	95.1544	97.4537	0.435481	-1.19932	7.29787	1.37e-27	5.41e-26
Rv0808	1847.58	2023.15	1149.42	1136.25	0.59053	-0.759918	10.587	1.43e-15	2.5e-14	purF	amidophosphoribosyltransferase
Rv0820	81.1827	82.9829	50.635	49.5699	0.610536	-0.711851	6.03058	1.17e-07	7.65e-07	phoT	phosphate transport system ABC transporter
Rv0822c	1320.12	1290.58	745.583	714.645	0.559328	-0.838234	9.98974	1.72e-19	4.16e-18	Rv0822c	conserved hypothetical protein
Rv0832	164.957	127.856	76.8078	88.2045	0.563063	-0.828631	6.82804	6.87e-09	5.5e-08	PE_PGRS	PE_PGRS-family protein
Rv0834c	644	278.041	148.783	173.567	0.349536	-1.51649	8.27445	2.12e-08	1.58e-07	PE_PGRS	PE_PGRS-family protein
Rv0839	595.309	564.456	357.994	383.071	0.638904	-0.64633	8.8902	6.43e-11	6.6e-10	Rv0839	conserved hypothetical protein
Rv0863	133.577	107.244	74.9261	75.2942	0.623332	-0.681928	6.60146	5.17e-07	3.07e-06	Rv0863	conserved hypothetical protein
Rv0865	167.642	159.739	95.7959	94.5152	0.581245	-0.782781	7.00649	1.67e-12	2.12e-11	mog	molybdopterin biosynthesis
Rv0866	45.4512	40.6863	25.0181	24.1828	0.570911	-0.808662	5.05064	3.18e-07	1.95e-06
Rv0872c	479.876	266.769	171.449	195.196	0.490902	-1.02649	8.11537	4.64e-07	2.78e-06	PE_PGRS	PE_PGRS-family protein
Rv0874c	129.226	90.1755	56.9644	63.4918	0.54846	-0.866543	6.39471	2.22e-07	1.4e-06
Rv0875c	114.045	131.613	71.5048	62.7693	0.547063	-0.870221	6.55472	7.64e-11	7.77e-10	Rv0875c	possible exported protein
Rv0876c	701.115	766.706	438.309	436.302	0.595923	-0.746801	9.19156	8.25e-15	1.31e-13	Rv0876c	possible membrane protein
Rv0936	71.1853	64.5184	44.1346	45.7642	0.662059	-0.594968	5.80368	2.45e-05	0.000104264	pstA2	PstA component of phosphate uptake
Rv0950c	433.684	382.494	224.992	236.095	0.564794	-0.824203	8.31468	9.26e-15	1.46e-13	Rv0950c	conserved hypothetical protein
Rv0967	215.13	199.567	87.8842	85.3623	0.417725	-1.25937	7.18576	7.74e-30	3.32e-28	Rv0967	conserved hypothetical protein
Rv0968	388.325	344.814	154.385	158.97	0.427313	-1.22664	8.02368	1.26e-30	5.55e-29	Rv0968	conserved hypothetical protein
Rv0969	1987.17	1750.48	746.353	799.381	0.413529	-1.27394	10.3656	2.35e-35	1.21e-33	ctpV	cation transport ATPase
Rv0970	324.453	335.152	203.566	209.167	0.62576	-0.676319	8.06235	1.51e-11	1.68e-10	Rv0970	hypothetical protein
Rv0972c	90.347	97.4754	63.8069	56.7476	0.642289	-0.638705	6.25614	2.84e-06	1.49e-05	fadE12	acyl-CoA dehydrogenase
Rv0973c	184.119	143.315	83.6931	86.952	0.520806	-0.941182	6.94894	2.82e-12	3.44e-11
Rv0974c	102.473	107.996	48.3684	47.4985	0.455661	-1.13397	6.23573	7.98e-18	1.74e-16	accD2	acetyl/propionyl-CoA carboxylase, [beta] subunit
Rv0975c	89.1436	78.0447	44.5194	50.9187	0.570331	-0.81013	6.01919	2.28e-08	1.67e-07	fadE13	acyl-CoA dehydrogenase
Rv0976c	181.805	159.847	101.142	101.837	0.593866	-0.75179	7.08075	9.23e-11	9.19e-10	Rv0976c	hypothetical protein
Rv0996	785.26	667.191	348.415	335.861	0.471065	-1.086	9.05786	9.41e-24	2.84e-22	Rv0996	hypothetical protein
Rv1013	1761.58	1679.52	416.541	437.024	0.248039	-2.01136	10.0653	6.19e-96	9.87e-94	pks16	polyketide synthase
Rv1045	57.1149	61.8346	39.5158	39.5981	0.665474	-0.587546	5.61332	3.73e-05	0.000153796	Rv1045	hypothetical protein
Rv1066	93.772	52.173	40.9271	50.4852	0.625486	-0.676949	5.87794	0.00276284	0.0072166
Rv1084	328.063	262.797	147.842	166.004	0.5309	-0.913487	7.81499	9.83e-14	1.41e-12	Rv1084	conserved hypothetical protein
Rv1152	89.699	70.7448	47.3848	51.4486	0.615319	-0.700593	6.00396	4.8e-06	2.41e-05	Rv1152	transcriptional regulator (GntR family)
Rv1161	4553.45	4836.41	3153.18	3072.18	0.662998	-0.592924	11.9304	5.01e-11	5.25e-10	narG	nitrate reductase [alpha] subunit
Rv1162	938.368	1014.37	608.86	602.594	0.620438	-0.688641	9.62611	3.05e-13	4.18e-12	narH	nitrate reductase [beta] chain
Rv1163	324.638	236.496	130.223	138.738	0.47908	-1.06166	7.68931	2.58e-14	3.88e-13	narJ	nitrate reductase [delta] chain
Rv1164	167.827	172.514	102.254	105.691	0.611024	-0.710699	7.09046	6.96e-11	7.12e-10	narI	nitrate reductase [gamma] chain
Rv1169c	261.321	253.243	130.308	128.14	0.502253	-0.993513	7.58589	4.1e-22	1.15e-20	PE	PE-family protein
Rv1184c	1485.91	1672.65	1031.86	959.844	0.630624	-0.665147	10.3295	3.41e-11	3.65e-10	Rv1184c	conserved hypothetical protein
Rv1226c	78.4056	53.4612	32.8016	41.3805	0.561671	-0.832202	5.66615	1.77e-05	7.8e-05	Rv1226c	possible membrane protein
Rv1227c	42.9519	32.957	23.222	24.4236	0.626487	-0.674644	4.92484	8.41e-05	0.000317568
Rv1271c	44.2478	46.1613	26.6005	22.4004	0.542639	-0.881935	5.0897	4.85e-08	3.39e-07	Rv1271c	conserved hypothetical protein
Rv1278	623.542	438.961	319.462	346.604	0.626713	-0.674124	8.75313	2.5e-06	1.31e-05	Rv1278	hypothetical protein
Rv1297	5149.59	5921.84	3594.31	3469.65	0.638051	-0.648257	12.1463	1.87e-11	2.04e-10	rho	transcription termination factor rho
Rv1298	278.076	255.712	170.936	152.419	0.605765	-0.723169	7.73812	3.12e-11	3.35e-10	rpmE	50S ribosomal protein L31
Rv1299	564.854	610.08	382.671	386.78	0.654955	-0.610531	8.92296	6.13e-10	5.54e-09
Rv1303	264.191	267.843	162.083	163.065	0.611172	-0.710351	7.73803	1.83e-12	2.32e-11
Rv1305	244.381	225.868	138.861	127.417	0.566229	-0.820543	7.51754	4.39e-14	6.45e-13	atpE	ATP synthase c chain
Rv1306	766.839	871.482	490.569	493.194	0.600545	-0.735655	9.35451	1.85e-13	2.6e-12	atpF	ATP synthase b chain
Rv1307	1554.41	1832.92	1080.36	1087.21	0.639949	-0.643972	10.4387	6.62e-10	5.97e-09	atpH	ATP synthase [delta] chain
Rv1308	1685.86	1890.03	1203.74	1149.79	0.658207	-0.603387	10.533	7.24e-10	6.47e-09	atpA	ATP synthase [alpha] chain
Rv1309	655.386	745.773	444.382	421.416	0.618027	-0.694259	9.14439	7.69e-12	8.9e-11	atpG	ATP synthase [gamma] chain
Rv1310	808.032	845.395	482.059	464.916	0.57278	-0.803947	9.34238	1.81e-17	3.81e-16	atpD	ATP synthase [beta] chain
Rv1311	312.419	382.065	215.712	190.427	0.585062	-0.773338	8.09914	2.12e-10	2.04e-09	atpC	ATP synthase [epsilon] chain
Rv1335	55.8189	54.1053	37.3348	33.6728	0.646142	-0.630077	5.4812	2.02e-05	8.77e-05	Rv1335	conserved hypothetical protein
Rv1337	244.566	236.603	159.432	144.278	0.63125	-0.663718	7.61102	2.6e-10	2.45e-09	Rv1337	conserved hypothetical protein
Rv1338	183.471	177.56	117.35	121.829	0.662375	-0.59428	7.22324	3.93e-08	2.76e-07	murI	glutamate racemase
Rv1376	89.1436	74.2874	50.1646	50.4852	0.615379	-0.700452	6.03046	1.26e-06	6.98e-06	Rv1376	conserved hypothetical protein
Rv1378c	410.912	293.178	173.801	184.887	0.509236	-0.973593	8.04805	9.07e-12	1.04e-10	Rv1378c	conserved hypothetical protein
Rv1386	142.278	97.6901	44.0063	47.1612	0.379584	-1.39751	6.34709	4.92e-16	9.14e-15	PE	PE-family protein
Rv1387	1495.82	1403.09	651.968	637.761	0.444893	-1.16847	10.0304	5.13e-35	2.6e-33	PPE	PPE-family protein
Rv1396c	441.367	206.008	71.8897	86.952	0.245285	-2.02747	7.64123	3.15e-15	5.33e-14
Rv1397c	1570.8	1889.5	1098.4	1110.63	0.63844	-0.647378	10.4681	1.09e-09	9.55e-09	Rv1397c	conserved hypothetical protein
Rv1398c	9004.89	8809.71	5197.27	5445.75	0.597429	-0.74316	12.7963	3.25e-17	6.76e-16	Rv1398c	conserved hypothetical protein
Rv1405c	188.747	202.465	99.431	105.739	0.524511	-0.930955	7.20964	5.88e-17	1.18e-15	Rv1405c	similar to phosphatidylethanolamine N-methyltransferase
Rv1492	372.589	301.551	171.449	183.394	0.526156	-0.926439	8.00133	8.68e-15	1.38e-13	mutA	methylmalonyl-CoA mutase, [beta] subunit
Rv1493	363.425	344.062	209.04	222.655	0.610072	-0.712947	8.14972	3.7e-12	4.46e-11	mutB	methylmalonyl-CoA mutase, [alpha] subunit
Rv1576c	283.167	251.525	97.421	97.5982	0.364641	-1.45545	7.49839	2.64e-40	1.61e-38	Rv1576c	phiRV1 phage related protein
Rv1577c	265.209	272.137	130.308	122.841	0.471218	-1.08553	7.61741	4.32e-26	1.52e-24
Rv1582c	66.3717	66.0213	28.9954	30.6861	0.450723	-1.14969	5.55081	1.9e-15	3.29e-14	Rv1582c	phiRV1 phage related protein
Rv1585c	63.317	84.2711	30.4067	30.6379	0.414122	-1.27187	5.66653	2.41e-14	3.64e-13
Rv1586c	166.531	120.234	45.8452	46.824	0.322933	-1.63069	6.54262	1.78e-25	5.9e-24	Rv1586c	phiRV1 integrase
Rv1592c	545.97	609.758	176.667	167.545	0.297906	-1.74707	8.54283	3.72e-61	3.37e-59	Rv1592c	conserved hypothetical protein
Rv1593c	495.613	568.857	360.689	343.521	0.661708	-0.595734	8.78613	1.35e-08	1.05e-07	Rv1593c	conserved hypothetical protein
Rv1599	585.589	487.162	289.569	298.672	0.548223	-0.867166	8.69449	6.14e-15	9.92e-14	hisD	histidinol dehydrogenase
Rv1604	149.221	149.326	92.5029	86.952	0.601207	-0.734066	6.89126	1.78e-10	1.72e-09	impA	impA, inositol monophosphatasemonophosphtase
Rv1605	97.5674	99.3004	54.4412	50.9187	0.535371	-0.90139	6.22123	1.03e-11	1.17e-10	hisF	imidazole glycerol-phosphate synthase
Rv1606	40.8228	38.5393	22.7088	23.1712	0.577858	-0.791212	4.93714	2.74e-07	1.7e-06	hisI2	probable phosphoribosyl-AMP 1,6 cyclohydrolase
Rv1620c	631.226	452.595	178.677	205.072	0.353965	-1.49832	8.51282	1.72e-24	5.44e-23	cydC	ABC transporter
Rv1621c	1280.87	1299.49	565.966	580.146	0.444168	-1.17082	9.86141	2.46e-36	1.31e-34	cydD	ABC transporter
Rv1622c	621.876	694.673	315.057	307.776	0.473156	-1.07961	8.91745	4.27e-26	1.52e-24	cydB	cytochrome d ubiquinol oxidase subunit II
Rv1623c	2087.24	2387.18	1175.98	1149.36	0.519725	-0.94418	10.7303	2.87e-21	7.57e-20	appC	cytochrome bd-II oxidase subunit I
Rv1641	950.125	1006.74	575.631	569.644	0.585296	-0.77276	9.59732	1.18e-16	2.32e-15	infC	initiation factor IF-3
Rv1642	373.607	340.412	176.838	180.793	0.500769	-0.997782	8.0595	7.25e-22	2e-20
Rv1643	729.256	863.323	426.933	418.959	0.531236	-0.912575	9.24906	5.49e-18	1.22e-16	rplT	50S ribosomal protein L20
Rv1644	683.249	510.994	331.223	383.263	0.598121	-0.74149	8.89604	4.87e-08	3.4e-07	tsnR	putative 23S rRNA methyltransferase
Rv1653	281.224	175.413	116.409	131.078	0.541673	-0.884505	7.45259	5.67e-07	3.36e-06
Rv1654	196.338	162.745	83.0089	92.4437	0.488289	-1.03419	7.05014	7.66e-16	1.4e-14	argB	acetylglutamate kinase
Rv1655	156.071	104.453	59.7869	69.1762	0.494554	-1.0158	6.59063	6.04e-09	4.9e-08	argD	acetylornithine aminotransferase
Rv1656	200.874	201.929	108.241	109.834	0.541403	-0.885225	7.26883	5.61e-17	1.13e-15	argF	ornithine carbamoyltransferase
Rv1658	256.045	213.63	144.207	153.575	0.633696	-0.658137	7.57883	1.51e-08	1.15e-07	argG	arginosuccinate synthase
Rv1659	146.351	129.359	72.9589	83.9653	0.568776	-0.814068	6.74552	2.61e-10	2.45e-09	argH	arginosuccinate lyase
Rv1661	129.041	111.968	70.735	73.3191	0.59736	-0.743328	6.57764	6.74e-09	5.41e-08	pks7	polyketide synthase
Rv1665	102.751	106.493	37.6769	43.9337	0.389906	-1.3588	6.155	4.21e-23	1.24e-21	pks11	polyketide synthase (chalcone synthase-like)
Rv1672c	204.947	222.003	140.486	137.437	0.651153	-0.618932	7.45548	6.54e-09	5.29e-08	Rv1672c	probable ABC transporter
Rv1700	216.888	214.381	141.513	139.509	0.651619	-0.617899	7.47087	2.08e-09	1.77e-08	Rv1700	conserved hypothetical protein
Rv1701	129.596	111.968	62.5667	59.8307	0.506499	-0.98137	6.49147	3.02e-14	4.51e-13	Rv1701	integrase/recombinase
Rv1702c	47.21	40.7937	23.9062	23.8456	0.542161	-0.883208	5.05219	3.64e-08	2.58e-07	Rv1702c	REP-family protein
Rv1768	143.852	119.805	77.2782	81.2195	0.600736	-0.735198	6.7115	1.63e-08	1.23e-07
Rv1799	48.506	51.0994	28.9954	27.4104	0.566697	-0.819351	5.25684	7.67e-08	5.18e-07	lppT	probable lipoprotein
Rv1818c	561.799	411.479	306.376	316.64	0.639941	-0.64399	8.6382	1.5e-06	8.18e-06	PE_PGRS	PE_PGRS-family protein
Rv1832	1826.38	1873.5	1138.69	1150.42	0.618704	-0.692678	10.5473	3.55e-14	5.25e-13	gcvB	glycine decarboxylase
Rv1845c	711.112	409.01	317.581	420.019	0.658355	-0.603063	8.85766	0.00339725	0.008605	Rv1845c	hypothetical protein
Rv1869c	684.73	737.399	344.352	337.595	0.47958	-1.06016	9.03544	6.64e-27	2.47e-25	Rv1869c	probable reductase (like rhodocoxin reductase)
Rv1870c	1180.71	1304.54	678.611	730.782	0.567124	-0.818263	9.92578	1.97e-16	3.83e-15	Rv1870c	hypothetical protein
Rv1895	188.192	174.661	100.586	96.2976	0.542533	-0.882217	7.11867	1.96e-15	3.39e-14	Rv1895	similar to sorbitol and alcohol dehydrogenases
Rv1899c	590.403	431.983	306.59	330.466	0.62293	-0.682858	8.69408	4.56e-07	2.75e-06	lppD	lipoprotein
Rv1905c	268.449	241.863	144.506	145.193	0.567535	-0.817218	7.6374	5.82e-15	9.49e-14	aao	D-amino acid oxidase
Rv1938	39.064	37.7878	25.3603	25.1462	0.657112	-0.60579	4.97015	9.11e-05	0.000341095	ephB	probable epoxide hydrolase
Rv1966	38.7863	41.0084	25.232	26.2542	0.645464	-0.631592	5.01217	4.62e-05	0.000186587	mce3	cell invasion protein
Rv1982A	57.0223	63.6596	32.716	26.7841	0.493736	-1.01819	5.46059	2.44e-10	2.31e-09
Rv1982c	38.6011	38.3246	24.3766	19.8472	0.575516	-0.797073	4.88829	1.33e-06	7.32e-06	Rv1982c	conserved hypothetical protein
Rv1996	7308.48	7189.02	2042.72	2055.78	0.282703	-1.82264	12.1821	1.89e-93	2.88e-91	Rv1996	conserved hypothetical protein
Rv2004c	1704.19	1764.11	1117.39	1141.02	0.651168	-0.618898	10.4828	1.63e-11	1.8e-10	Rv2004c	hypothetical protein
Rv2028c	329.359	247.124	178.591	185.369	0.631047	-0.66418	7.87315	3.05e-07	1.88e-06	Rv2028c	conserved hypothetical protein
Rv2035	98.6782	117.228	56.1518	57.0367	0.524601	-0.930708	6.3439	1.45e-11	1.62e-10	Rv2035	hypothetical protein
Rv2036	142.185	173.051	105.033	102.656	0.659289	-0.601017	7.02276	1.25e-06	6.96e-06	Rv2036	similar to lincomycin production genes
Rv2074	623.542	647.546	420.989	418.044	0.660131	-0.599177	9.04121	4.59e-10	4.23e-09	Rv2074	hypothetical protein
Rv2092c	423.687	392.907	245.392	246.741	0.602584	-0.730765	8.35034	3.85e-13	5.18e-12	helY	probable helicase, Ski2 subfamily
Rv2095c	120.524	97.5827	63.8925	71.9221	0.622126	-0.684721	6.45644	1.89e-06	1.01e-05	Rv2095c	conserved hypothetical protein
Rv2148c	124.135	127.641	71.2482	69.5616	0.559398	-0.838053	6.6034	2.79e-12	3.42e-11	Rv2148c	conserved hypothetical protein
Rv2150c	808.587	654.953	436.684	461.255	0.613419	-0.705056	9.20363	3.77e-10	3.5e-09	ftsZ	circumferential ring, GTPase
Rv2152c	215.407	209.658	132.617	140.376	0.642127	-0.639069	7.44142	1.59e-09	1.37e-08	murC	UDP-N-acetyl-muramate-alanine ligase
Rv2153c	231.329	132.472	96.4374	111.617	0.571519	-0.807126	7.15202	5.64e-05	0.000222748	murG	transferase in peptidoglycan synthesis
Rv2154c	516.811	461.076	277.167	286.773	0.576583	-0.7944	8.58709	1.42e-14	2.19e-13	ftsW	membrane protein (shape determination)
Rv2155c	499.778	392.263	249.112	282.727	0.596003	-0.746609	8.47239	3.15e-09	2.64e-08	murD	UDP-N-acetylmuramoylalanine-D-glutamate ligase
Rv2156c	828.952	877.279	466.791	470.601	0.549426	-0.864002	9.36602	5.27e-20	1.34e-18	murX	phospho-N-acetylmuramoyl-pentapeptide transferase
Rv2157c	717.407	577.552	294.23	317.218	0.472069	-1.08293	8.89296	3.99e-20	1.02e-18	murF	D-alanine:D-alanine-adding enzyme
Rv2158c	2075.67	1144.48	761.663	938.07	0.527803	-0.921928	10.2633	9.41e-06	4.44e-05	murE	meso-diaminopimelate-adding enzyme
Rv2159c	1744.46	866.007	507.376	606.304	0.426586	-1.22909	9.86079	1.3e-07	8.46e-07	Rv2159c	hypothetical protein
Rv2160A	348.799	227.156	144.635	159.163	0.52722	-0.923522	7.77484	1.71e-08	1.28e-07
Rv2161c	1710.95	1091.55	762.946	889.946	0.589732	-0.76187	10.1203	5.42e-06	2.68e-05	Rv2161c	similar to alkanal monooxygenase beta chain
Rv2162c	674.548	379.918	274.601	320.157	0.563906	-0.826473	8.6848	3.61e-05	0.000149131	PE_PGRS	PE_PGRS-family protein
Rv2163c	384.9	370.256	209.896	205.313	0.549813	-0.862986	8.18786	8.1e-18	1.76e-16	pbpB	penicillin-binding protein 2
Rv2164c	446.459	321.626	153.359	172.314	0.423841	-1.2384	8.08802	1.06e-17	2.25e-16	Rv2164c	hypothetical protein
Rv2165c	269.282	272.566	140.016	130.693	0.499703	-1.00086	7.65812	2.13e-22	6.1e-21	Rv2165c	conserved hypothetical protein
Rv2166c	647.888	672.022	426.206	400.606	0.626478	-0.674665	9.0658	2.19e-12	2.71e-11
Rv2189c	255.952	216.099	89.21	100.055	0.400718	-1.31934	7.35652	6.07e-27	2.28e-25	Rv2189c	hypothetical protein
Rv2243	2353.28	2157.34	584.398	585.156	0.259283	-1.9474	10.4695	1.65e-88	2.21e-86
Rv2244	2006.43	2344.45	637.214	581.687	0.280177	-1.83559	10.4411	3.58e-63	3.43e-61	acpM	acyl carrier protein (meromycolate extension)
Rv2245	5288.54	5330.77	1401.61	1407.9	0.264568	-1.91829	11.7121	1.11e-98	1.86e-96	kasA	[beta]-ketoacyl-ACP synthase (meromycolate
Rv2246	3564.45	3656.29	856.903	854.972	0.237081	-2.07655	11.1233	1.03e-114	1.92e-112
Rv2247	2713.84	2579.13	802.761	835.896	0.309583	-1.6916	10.7573	4.38e-71	5.05e-69	accD6	acetyl/propionyl CoA carboxylase [beta] subunit
Rv2248	560.781	639.172	158.919	152.178	0.259325	-1.94717	8.55277	1.98e-72	2.37e-70	Rv2248	conserved hypothetical protein
Rv2254c	31.1031	42.2966	23.3075	24.6645	0.654818	-0.610834	4.89594	0.000560247	0.00174868	Rv2254c	hypothetical protein
Rv2340c	397.675	257.644	192.276	199.821	0.598096	-0.741552	8.02869	4.64e-06	2.35e-05	PE	PE-family protein
Rv2364c	257.248	307.348	151.435	145.386	0.525962	-0.92697	7.74301	5.6e-16	1.03e-14	bex	GTP-binding protein of Era/ThdF family
Rv2366c	208.927	232.846	116.11	112.146	0.516895	-0.952056	7.37843	9.14e-18	1.97e-16	Rv2366c	conserved hypothetical protein
Rv2367c	149.961	151.366	87.5848	91.6248	0.594711	-0.749739	6.89859	5.66e-11	5.86e-10	Rv2367c	conserved hypothetical protein
Rv2374c	609.009	655.06	391.266	384.805	0.614016	-0.703651	8.99208	6.56e-13	8.68e-12
Rv2430c	476.266	475.354	286.917	261.531	0.576391	-0.79488	8.54727	3.18e-15	5.34e-14	PPE	PPE-family protein
Rv2431c	146.444	128.178	97.7204	85.0251	0.66534	-0.587836	6.83004	4.07e-06	2.09e-05
Rv2483c	371.571	405.468	246.076	232.241	0.615712	-0.699673	8.29009	1.38e-11	1.55e-10	Rv2483c	possible transferase
Rv2484c	683.527	666.654	387.717	391.067	0.576783	-0.7939	9.05343	1.26e-16	2.47e-15	Rv2484c	conserved hypothetical protein
Rv2495c	529.03	531.391	273.489	268.034	0.51069	-0.969481	8.64148	3e-23	8.89e-22	pdhC	dihydrolipoamide acetyltransferase
Rv2496c	316.029	319.049	157.037	155.598	0.492311	-1.02236	7.88105	2.01e-25	6.58e-24	pdhB	pyruvate dehydrogenase E1 component [beta] subunit
Rv2497c	398.693	364.674	176.41	185.128	0.473509	-1.07854	8.12925	6.56e-25	2.11e-23	pdhA	pyruvate dehydrogenase E1 component [alpha] subunit
Rv2498c	111.73	96.7239	44.8616	50.7742	0.458417	-1.12527	6.22617	3.38e-15	5.66e-14	citE	citrate lyase [beta] chain
Rv2499c	113.211	126.246	47.8552	46.3423	0.393623	-1.34511	6.35639	3.94e-24	1.23e-22	Rv2499c	putative aldehyde dehydrogenase
Rv2500c	226.145	211.161	126.587	113.977	0.550125	-0.862169	7.39678	5.94e-15	9.65e-14	fadE19	acyl-CoA dehydrogenase (aka mmgC)
Rv2501c	509.035	428.656	154.214	153.527	0.328129	-1.60767	8.27416	1.06e-45	7.08e-44
Rv2502c	210.409	190.227	106.445	111.328	0.543361	-0.880018	7.26341	2.29e-15	3.92e-14	accD1	acetyl/propionyl-CoA carboxylase, [beta] subunit
Rv2503c	117.284	129.037	69.3237	67.2975	0.554931	-0.84962	6.5667	1.05e-11	1.19e-10	scoB	3-oxo acid:CoA transferase, [beta] subunit
Rv2504c	77.5725	64.3037	39.2165	35.6961	0.527771	-0.922016	5.73689	1.86e-09	1.59e-08	scoA	3-oxo acid:CoA transferase, [alpha] subunit
Rv2506	116.822	132.257	80.0153	84.9288	0.662473	-0.594067	6.68438	1.76e-06	9.52e-06	Rv2506	transcriptional regulator (TetR/AcrR family)
Rv2523c	199.208	180.458	90.1508	91.3358	0.477869	-1.06531	7.12017	2.64e-21	7.02e-20	acpS	CoA:apo-[ACP] pantethienephosphotransferase
Rv2524c	26423.3	23810.4	7918.47	8356.6	0.323986	-1.626	14.0211	2.81e-65	2.85e-63	fas	fatty acid synthase
Rv2537c	109.324	117.013	72.6167	72.5965	0.641803	-0.639798	6.52675	1.49e-07	9.58e-07	aroD	3-dehydroquinate dehydratase
Rv2538c	313.623	270.204	176.282	192.162	0.630818	-0.664705	7.89094	1.44e-09	1.24e-08	aroB	3-dehydroquinate synthase
Rv2539c	137.279	82.4461	64.9188	74.0417	0.631789	-0.662484	6.47757	0.000740293	0.00223558	aroK	shikimate kinase I
Rv2540c	487.189	212.234	175.555	221.981	0.568221	-0.815476	8.0956	0.00246205	0.00652776	aroF	chorismate synthase
Rv2552c	202.725	185.504	127.357	127.562	0.656437	-0.607271	7.32333	2.2e-08	1.62e-07	aroE	shikimate 5-dehydrogenase
Rv2554c	219.203	115.51	74.8406	106.366	0.541025	-0.886232	7.00185	0.000229103	0.000786235
Rv2592c	394.25	320.552	187.828	206.854	0.551943	-0.857409	8.11082	1.15e-12	1.48e-11	ruvB	Holliday junction binding protein
Rv2593c	217.444	155.982	83.5648	95.5268	0.479237	-1.06119	7.09839	2.99e-12	3.63e-11	ruvA	Holliday junction binding protein, DNA helicase
Rv2602	80.905	94.1475	56.1518	58.7227	0.656631	-0.606845	6.16658	1.23e-05	5.66e-05	Rv2602	conserved hypothetical protein
Rv2623	6261.16	6869.98	4449.76	4132.61	0.653602	-0.613517	12.4061	5.45e-11	5.66e-10	Rv2623	conserved hypothetical protein
Rv2624c	894.121	985.06	605.439	573.835	0.62762	-0.672036	9.57706	4.34e-12	5.17e-11	Rv2624c	conserved hypothetical protein
Rv2625c	2751.23	2526.95	1414.19	1526.02	0.557027	-0.844182	11.0039	3.09e-18	6.93e-17	Rv2625c	conserved hypothetical protein
Rv2630	570.593	597.198	360.603	369.197	0.624974	-0.678133	8.88752	2.51e-12	3.08e-11	Rv2630	hypothetical protein
Rv2631	675.196	724.624	290.724	278.536	0.406723	-1.29788	8.93873	1.59e-38	9.19e-37	Rv2631	conserved hypothetical protein
Rv2634c	171.252	148.682	72.8306	69.2244	0.443898	-1.1717	6.83598	1.86e-21	5.06e-20	PE_PGRS	PE_PGRS-family protein
Rv2650c	86.4591	77.0786	42.766	44.5599	0.533656	-0.906018	5.94993	9.22e-11	9.19e-10	Rv2650c	phiRV2 phage related protein
Rv2651c	177.362	147.609	79.8014	72.1148	0.467366	-1.09737	6.88344	4.62e-17	9.49e-16
Rv2659c	283.723	306.382	97.3355	91.8175	0.320667	-1.64085	7.592	1.33e-52	9.86e-51	Rv2659c	phiRV2 integrase
Rv2677c	269.375	185.933	140.615	158.392	0.656315	-0.60754	7.55471	7.37e-05	0.000282631	hemY'	protoporphyrinogen oxidase
Rv2681	251.509	251.203	146.773	154.057	0.59837	-0.740891	7.64419	2.04e-13	2.86e-12	Rv2681	conserved hypothetical protein
Rv2720	727.682	641.749	431.851	461.063	0.651921	-0.61723	9.14189	1.31e-09	1.15e-08	lexA	LexA, SOS repressor protein
Rv2748c	1085.37	1082.21	649.274	649.033	0.598968	-0.73945	9.75756	1.26e-15	2.22e-14	ftsK	chromosome partitioning
Rv2780	652.331	661.072	299.448	306.62	0.461452	-1.11575	8.90248	9.72e-31	4.4e-29	ald	L-alanine dehydrogenase
Rv2826c	130.244	133.546	62.2246	61.6131	0.469549	-1.09065	6.58055	2.37e-19	5.66e-18	Rv2826c	hypothetical protein
Rv2827c	176.899	159.095	96.7368	98.9952	0.582323	-0.780109	7.04551	1.24e-11	1.4e-10	Rv2827c	hypothetical protein
Rv2845c	364.998	378.737	197.365	200.688	0.535246	-0.901725	8.1517	3.1e-19	7.35e-18	proS	prolyl-tRNA synthase
Rv2846c	2454.27	2877.67	813.453	816.386	0.305689	-1.70986	10.7635	7.09e-60	6.24e-58	efpA	putative efflux protein
Rv2848c	138.76	120.449	66.715	71.9221	0.534502	-0.903734	6.62231	2.1e-12	2.63e-11	cobB	cobyrinic acid a,c-diamide synthase
Rv2849c	45.5438	42.6186	26.6005	29.0001	0.630191	-0.666139	5.1443	1.85e-05	8.13e-05	cobA	cob(I)alamin adenosyltransferase
Rv2850c	385.548	298.438	211.82	237.589	0.65677	-0.60654	8.14334	2.88e-06	1.5e-05
Rv2852c	502.74	570.789	338.194	329.647	0.622223	-0.684495	8.76326	2.98e-11	3.2e-10	Rv2852c	conserved hypothetical protein
Rv2864c	152.738	142.348	96.6085	96.5384	0.654379	-0.611802	6.92398	7.81e-08	5.27e-07
Rv2877c	45.4512	44.4436	30.2784	29.0482	0.660024	-0.599409	5.20139	7.74e-05	0.000295467	Rv2877c	possible mercury resistance transport system
Rv2878c	68.5934	70.9595	38.0618	40.2243	0.561017	-0.833883	5.74465	3.49e-09	2.91e-08	mpt53	secreted protein Mpt53
Rv2879c	523.939	492.422	301.201	308.306	0.599631	-0.737853	8.66402	9.28e-14	1.34e-12	Rv2879c	conserved hypothetical protein
Rv2902c	377.68	321.089	194.928	195.823	0.55904	-0.838975	8.08461	3.28e-14	4.88e-13	rnhB	ribonuclease HII
Rv2913c	256.878	270.956	82.5812	85.0733	0.317664	-1.65443	7.42626	6.62e-53	5.03e-51	Rv2913c	probable D-amino acid aminohydrolase
Rv2963	1466.19	1438.08	879.227	922.077	0.620208	-0.689176	10.1992	1.43e-13	2.04e-12	Rv2963	integral membrane protein
Rv2987c	237.068	238.75	153.06	138.112	0.612073	-0.708225	7.57712	2.42e-11	2.63e-10	leuD	3-isopropylmalate dehydratase small subunit
Rv2988c	1190.9	1211.68	746.011	742.488	0.619555	-0.690695	9.92475	7.59e-14	1.1e-12	leuC	3-isopropylmalate dehydratase large subunit
Rv2989	689.636	499.078	309.669	348.145	0.553242	-0.854017	8.84777	1.18e-09	1.03e-08	Rv2989	transcriptional regulator (IclR family)
Rv2990c	729.904	766.814	287.345	294.336	0.388656	-1.36343	9.01672	5.15e-44	3.31e-42	Rv2990c	hypothetical protein
Rv3053c	560.04	593.763	390.197	364.524	0.654207	-0.612181	8.89609	6.76e-10	6.08e-09	nrdH	glutaredoxin electron transport component of NrdEF
Rv3060c	394.528	436.492	213.745	202.615	0.501152	-0.99668	8.27912	2.03e-21	5.44e-20	Rv3060c	transcriptional regulator (GntR family)
Rv3061c	117.84	112.505	72.9161	70.7178	0.623508	-0.681521	6.53598	1.55e-08	1.18e-07	fadE22	acyl-CoA dehydrogenase
Rv3080c	435.813	438.747	268.1	267.648	0.612608	-0.706963	8.45846	2.6e-13	3.61e-12	pknK	serine-threonine protein kinase
Rv3087	193.468	172.192	105.632	113.447	0.598843	-0.739751	7.18387	1.2e-10	1.19e-09	Rv3087	conserved hypothetical protein
Rv3088	128.115	129.144	78.3046	82.9537	0.626784	-0.673959	6.69916	1.44e-08	1.1e-07
Rv3089	146.999	124.313	85.2755	88.3009	0.639357	-0.645306	6.789	2.77e-07	1.71e-06	fadD13	acyl-CoA synthase
Rv3093c	168.29	150.078	72.8306	78.6181	0.475456	-1.07262	6.86163	1.08e-18	2.47e-17
Rv3094c	161.81	119.805	44.605	47.5466	0.326971	-1.61277	6.52065	7.31e-26	2.52e-24	Rv3094c	conserved hypothetical protein
Rv3095	117.562	118.946	72.3601	70.4287	0.60384	-0.727761	6.55537	1.81e-09	1.55e-08	Rv3095	putative transcriptional regulator
Rv3131	3435.04	3423.98	2086.64	2089.59	0.608868	-0.715799	11.4294	4.82e-16	9.05e-15	Rv3131	conserved hypothetical protein
Rv3133c	1413.25	1467.18	922.891	945.826	0.648777	-0.624206	10.2126	1.73e-11	1.9e-10	Rv3133c	two-component response regulator
Rv3152	296.312	315.399	196.253	192.836	0.636189	-0.652473	7.9626	1.17e-10	1.16e-09	nuoH	NADH dehydrogenase chain H
Rv3220c	456.363	452.917	287.986	278.921	0.623487	-0.681568	8.52462	3.11e-12	3.77e-11	Rv3220c	sensor histidine kinase
Rv3229c	1773.8	1980	1231.79	1248.83	0.660862	-0.59758	10.6054	6.79e-10	6.09e-09	desA3	acyl-[ACP] desaturase
Rv3244c	811.642	826.823	458.238	453.933	0.556742	-0.844919	9.31436	1.48e-19	3.61e-18	lpqB	lipoprotein
Rv3245c	979.376	914.637	595.047	615.553	0.639123	-0.645834	9.59884	7.33e-12	8.57e-11	mtrB	sensor histidine kinase
Rv3252c	194.116	210.624	110.892	110.605	0.547424	-0.86927	7.28127	8.53e-16	1.54e-14	Rv3252c	possible alkane-1 monooxygenase
Rv3285	1285.41	1041.42	686.78	731.746	0.609562	-0.714154	9.86969	2.18e-10	2.08e-09	accA3	acetyl/propionyl CoA carboxylase [alpha] subunit
Rv3288c	91.2727	93.2887	36.1801	32.9502	0.374805	-1.41579	5.95314	1.26e-24	4.03e-23	Rv3288c	conserved hypothetical protein
Rv3289c	124.69	111.861	31.433	31.1197	0.264394	-1.91924	6.18692	5.77e-44	3.64e-42	Rv3289c	hypothetical protein
Rv3290c	1047.32	1206.2	354.744	371.798	0.322426	-1.63296	9.53732	3.79e-56	3.17e-54	lat	lysine-[epsilon] aminotransferase
Rv3332	108.861	63.7669	46.7433	55.0134	0.588744	-0.764289	6.08635	0.000269014	0.000911054	nagA	N-acetylglucosamine-6-P-deacetylase
Rv3334	68.038	68.3831	40.1573	37.0449	0.566146	-0.820753	5.71694	7.15e-09	5.71e-08	Rv3334	transcriptional regulator (MerR family)
Rv3341	404.34	360.058	201.77	208.54	0.536651	-0.897944	8.19312	2.2e-17	4.61e-16	metA	homoserine o-acetyltransferase
Rv3342	143.111	114.866	62.9088	66.8639	0.502653	-0.992364	6.58377	8.18e-13	1.07e-11	Rv3342	conserved hypothetical protein
Rv3347c	784.334	793.329	475.387	451.187	0.587341	-0.767731	9.28808	3.85e-16	7.32e-15
Rv3361c	32.4916	38.2172	24.6332	21.0997	0.648129	-0.625648	4.83681	0.000168687	0.000600456	Rv3361c	conserved hypothetical protein
Rv3370c	1016.68	757.259	275.969	299.394	0.324283	-1.62467	9.19364	9.87e-35	4.86e-33	dnaE2	DNA polymerase III [alpha] chain
Rv3371	382.771	357.374	221.015	237.203	0.618966	-0.692067	8.22313	2.17e-11	2.36e-10	Rv3371	conserved hypothetical protein
Rv3383c	62.7615	60.9758	35.3247	33.721	0.558067	-0.84149	5.56646	3.59e-09	2.99e-08	idsB	transfergeranyl, similar geranyl pyrophosphate
Rv3394c	103.492	66.5581	34.6833	43.741	0.46058	-1.11848	5.93253	2.49e-08	1.81e-07	Rv3394c	hypothetical protein
Rv3395c	61.9284	50.348	37.8052	35.8406	0.655348	-0.609668	5.52278	9.78e-05	0.000364495	Rv3395c	hypothetical protein
Rv3410c	210.316	157.7	98.1053	109.015	0.5624	-0.830332	7.15927	4.05e-09	3.35e-08
Rv3411c	668.716	606.43	408.031	417.177	0.647065	-0.628017	9.03452	3.22e-10	3e-09	guaB2	inosine-5'-monophosphate dehydrogenase
Rv3417c	1326.23	1274.27	874.181	838.112	0.658443	-0.60287	10.0735	8.7e-11	8.72e-10	groEL1	60 kD chaperonin 1
Rv3418c	250.954	196.883	146.73	137.245	0.633845	-0.657799	7.51021	2.42e-07	1.51e-06	groES	10 kD chaperone
Rv3433c	89.5139	46.2686	34.4694	43.4038	0.572712	-0.804119	5.72171	0.0010849	0.00313749	Rv3433c	conserved hypothetical protein
Rv3485c	120.895	153.298	62.3101	59.3971	0.444263	-1.17051	6.60905	6.78e-17	1.35e-15	Rv3485c	short-chain alcohol dehydrogenase family
Rv3504	50.4499	57.0038	35.6241	34.3473	0.65181	-0.617477	5.45175	4e-05	0.000163698	fadE26	acyl-CoA dehydrogenase
Rv3507	224.016	95.1137	72.4029	90.4205	0.509925	-0.971644	6.90267	0.000523074	0.00164493	PE_PGRS	PE_PGRS-family protein
Rv3508	223.831	66.3434	67.1854	88.5417	0.536424	-0.898556	6.79185	0.0155091	0.0328024
Rv3514	97.0119	42.726	41.7397	47.9802	0.64128	-0.640973	5.83117	0.0190639	0.0393996	PE_PGRS	PE_PGRS-family protein
Rv3534c	119.043	101.877	50.8061	58.5782	0.494715	-1.01533	6.3492	8.84e-13	1.16e-11
Rv3535c	85.626	77.6153	36.0945	36.9004	0.446964	-1.16177	5.85532	2.07e-16	4e-15	Rv3535c	acetaldehyde dehydrogenase
Rv3536c	62.5764	54.5347	33.1009	31.4087	0.550581	-0.860973	5.47948	1.23e-08	9.61e-08	Rv3536c	aromatic hydrocarbon degradation
Rv3540c	77.1097	74.0727	47.898	47.643	0.631868	-0.662305	5.93167	9.96e-07	5.63e-06	ltp2	non-specific lipid transport protein
Rv3542c	58.6885	64.7331	41.4403	36.4669	0.631887	-0.662261	5.63482	8.72e-06	4.15e-05
Rv3543c	109.694	101.018	67.7414	72.3557	0.664555	-0.58954	6.44494	5.09e-06	2.55e-05	fadE29	acyl-CoA dehydrogenase
Rv3549c	157.922	167.683	81.341	77.7028	0.488644	-1.03314	6.90682	4.39e-19	1.03e-17	Rv3549c	short-chain alcohol dehydrogenase family
Rv3550	89.1436	60.0096	28.0973	34.7326	0.420631	-1.24937	5.69594	1.41e-10	1.38e-09	echA20	enoyl-CoA hydratase/isomerase superfamily
Rv3551	111.36	108.211	39.6441	43.3074	0.377664	-1.40482	6.21232	1.55e-25	5.25e-24	Rv3551	possible glutaconate CoA-transferase
Rv3552	92.3835	109.391	41.4831	37.7675	0.393194	-1.34669	6.10412	6.57e-21	1.72e-19	Rv3552	hypothetical protein
Rv3553	76.4617	65.4846	32.0318	35.6479	0.476316	-1.07001	5.68282	1.65e-12	2.11e-11
Rv3556c	139.316	131.828	86.5157	93.07	0.662085	-0.594911	6.80825	4.31e-07	2.61e-06	fadA6	acetyl-CoA C-acetyltransferase
Rv3561	60.6325	34.5673	22.1528	26.1579	0.506475	-0.981438	5.13329	1.66e-05	7.41e-05
Rv3582c	1373.63	1462.99	686.309	666.231	0.476843	-1.06841	10.0306	1.45e-29	6.05e-28	Rv3582c	conserved hypothetical protein
Rv3583c	3918.15	4163.1	2614.93	2471.22	0.62939	-0.667973	11.6843	3.17e-13	4.29e-12	Rv3583c	putative transcriptional regulator
Rv3608c	117.47	87.3843	53.4575	52.4121	0.5164	-0.953438	6.26226	1.38e-09	1.19e-08	folP	dihydropteroate synthase
Rv3612c	280.668	321.089	195.697	188.067	0.637973	-0.648433	7.94025	1.38e-09	1.19e-08	Rv3612c	hypothetical protein
Rv3693	166.994	134.619	85.2327	91.0467	0.584038	-0.775865	6.89101	4.3e-09	3.54e-08	Rv3693	conserved hypothetical protein
Rv3711c	479.691	479.648	279.006	280.655	0.583385	-0.77748	8.56546	9.23e-16	1.65e-14
Rv3760	87.8476	108.855	63.7642	63.8772	0.649462	-0.622683	6.32901	1.24e-05	5.67e-05	Rv3760	conserved hypothetical protein
Rv3776	396.101	293.07	150.921	161.427	0.453038	-1.14229	7.96088	4.8e-17	9.78e-16
Rv3799c	2184.9	2203.5	1104.13	1091.16	0.500255	-0.999263	10.6836	6.47e-28	2.61e-26	accD4	acetyl/propionyl CoA carboxylase [beta] subunit
Rv3800c	15342.1	13108.8	5619.07	5910.38	0.405235	-1.30317	13.2868	2.84e-38	1.56e-36	pks13	polyketide synthase
Rv3801c	3840.67	3763.75	2017.15	2063.73	0.53664	-0.897973	11.5119	6.17e-24	1.9e-22	fadD32	acyl-CoA synthase
Rv3854c	914.578	986.455	487.191	460.533	0.498587	-1.00408	9.47364	1.03e-25	3.51e-24	Rv3854c	probable monooxygenase
Rv3878	286.778	236.711	162.768	169.183	0.633828	-0.657838	7.73594	1.43e-08	1.1e-07	Rv3878	hypothetical protein
Rv3920c	150.609	123.991	95.5393	86.7593	0.663587	-0.591642	6.82868	6.07e-06	2.98e-05	Rv3920c	conserved hypothetical protein

## Sheet: S1C, All genes, 2 hr
Table S1C: All genes following 2 hours of treatement with 2-AI.
Gene	Counts per million (CPM)				2-AI/control
Rv Number	Control Rep 1	Control Rep 2	2-AI Rep 1	2-AI Rep 2	Fold-change	Log2 Fold-change	Log2 CPM	p-value	Adjusted p-value	Gene name	Proposed gene function
Rv0001	887.826	971.211	902.919	875.012	0.95646	-0.0642235	9.82854	0.502214	0.605856	dnaA	chromosomal replication initiator protein
Rv0002	183.008	190.12	191.335	192.643	1.02922	0.0415485	7.56564	0.687947	0.767689	dnaN	DNA polymerase III, [beta] subunit
Rv0003	67.9454	70.1007	67.4848	67.0566	0.974818	-0.0367948	6.09214	0.782741	0.847316	recF	DNA replication and SOS induction
Rv0004	33.7876	31.132	34.1701	33.6247	1.04357	0.0615242	5.06106	0.699383	0.777454	Rv0004	conserved hypothetical protein
Rv0005	1304.29	1395.47	1355.43	1282.12	0.977011	-0.0335528	10.382	0.724971	0.799101	gyrB	DNA gyrase subunit B
Rv0006	1210.8	1284.68	1127.57	1104.99	0.894685	-0.160548	10.2069	0.0859375	0.140954	gyrA	DNA gyrase subunit A
Rv0007	160.977	115.51	126.331	132.042	0.933664	-0.0990244	7.06383	0.504158	0.607204
Rv0008c	69.7968	62.9081	105.675	105.161	1.58763	0.666878	6.44013	2.55e-07	1.59e-06	Rv0008c	hypothetical protein
Rv0009	476.914	570.682	564.426	522.772	1.03806	0.0538948	9.06031	0.62404	0.717723	ppiA	peptidyl-prolyl cis-trans isomerase
Rv0010c	135.521	153.942	106.658	92.0584	0.686995	-0.541629	6.92431	1.63e-05	7.3e-05	Rv0010c	hypothetical protein
Rv0011c	129.318	147.394	126.716	119.276	0.88954	-0.168869	7.02852	0.148674	0.223085	Rv0011c	hypothetical protein
Rv0012	221.424	192.267	195.27	222.029	1.00819	0.0117686	7.69982	0.917378	0.945348	Rv0012	possible cell division protein
Rv0013	161.347	187.651	195.526	199.58	1.13268	0.179734	7.54186	0.107534	0.170364	pabA	p-aminobenzoate synthase glutamine amidotransferase
Rv0014c	425.075	425.328	339.605	321.698	0.777678	-0.362754	8.56059	0.000209485	0.000726358	pknB	serine-threonine protein kinase
Rv0015c	318.251	286.2	200.573	193.559	0.651928	-0.617215	7.95996	3.72e-09	3.09e-08	pknA	serine-threonine protein kinase
Rv0016c	363.147	380.991	252.362	257.725	0.685532	-0.544704	8.28974	5.01e-08	3.49e-07	pbpA	penicillin-binding protein
Rv0017c	225.775	237.677	175.64	171.255	0.748663	-0.417611	7.65928	3.9e-05	0.00016003	rodA	FtsW/RodA/SpovE family
Rv0018c	546.71	566.495	451.31	450.127	0.809814	-0.304337	8.97545	0.00148696	0.00415128	ppp	putative phosphoprotein phosphatase
Rv0019c	235.217	237.462	179.104	186.574	0.77361	-0.370322	7.70888	0.000262782	0.000891756	Rv0019c	conserved hypothetical protein
Rv0020c	1789.35	1906.35	1631.1	1576.07	0.867843	-0.204494	10.7528	0.027616	0.0538166	Rv0020c	conserved hypothetical protein
Rv0021c	77.0171	77.9374	97.3355	96.0567	1.24816	0.319797	6.45289	0.0106677	0.0237014	Rv0021c	conserved hypothetical protein
Rv0023	55.0783	46.1613	47.9407	53.3274	0.99893	-0.00154418	5.66609	1	1	Rv0023	putative transcriptional regulator
Rv0024	38.9714	36.4996	38.4894	37.8639	1.0112	0.016063	5.25217	0.921638	0.947404	Rv0024	putative p60 homologue
Rv0026	112.101	125.065	130.308	128.766	1.09295	0.128233	6.95796	0.269887	0.365013	Rv0026	conserved hypothetical protein
Rv0029	193.191	203.861	187.144	197.123	0.967918	-0.0470426	7.61009	0.647453	0.737103
Rv0030	55.6338	57.3258	69.1527	67.8274	1.21293	0.278494	5.97573	0.0404023	0.0744418	Rv0030	hypothetical protein
Rv0032	42.1187	32.7423	40.585	40.6579	1.08327	0.115394	5.29724	0.481426	0.584913	bioF2	C-terminal similar to B. subtilis BioF
Rv0035	53.3195	61.8346	50.4212	50.7742	0.87957	-0.18513	5.75391	0.204477	0.290646	fadD34	acyl-CoA synthase
Rv0036c	115.433	108.962	126.716	128.622	1.13752	0.185894	6.91056	0.10408	0.165913	Rv0036c	conserved hypothetical protein
Rv0037c	159.496	133.331	122.054	126.213	0.847264	-0.239116	7.07826	0.0495521	0.0880985	Rv0037c	probable membrane protein
Rv0038	235.772	248.627	205.063	192.884	0.821732	-0.283261	7.7835	0.00583174	0.0139478	Rv0038	conserved hypothetical protein
Rv0039c	57.3926	30.81	52.4739	67.4902	1.35722	0.440659	5.72085	0.0605685	0.104532
Rv0040c	501.63	538.798	686.566	702.89	1.3356	0.417489	9.24826	1.12e-05	5.22e-05	Rv0040c	conserved hypothetical protein
Rv0041	456.734	514.108	670.657	603.173	1.31237	0.392172	9.13393	0.000157263	0.000563991	leuS	leucyl-tRNA synthase
Rv0042c	139.408	162.316	149.467	139.171	0.957251	-0.063031	7.20557	0.592387	0.688478	Rv0042c	conserved hypothetical protein
Rv0043c	61.373	62.9081	62.8233	63.1065	1.01341	0.0192245	5.97026	0.892307	0.929532	Rv0043c	transcriptional regulator (GntR family)
Rv0044c	46.9323	41.5451	52.3456	53.0383	1.18989	0.250831	5.61158	0.0849461	0.139602	Rv0044c	possible monooxygenase
Rv0045c	195.598	177.882	484.967	503.503	2.64559	1.40359	8.4194	1.61e-41	9.96e-40	Rv0045c	possible dihydrolipoamide acetyltransferase
Rv0046c	955.216	1095.1	2177.01	2144.56	2.10797	1.07586	10.6389	8.99e-27	3.31e-25	Rv0046c	conserved hypothetical protein
Rv0047c	1100.83	1212.43	2088.99	2123.41	1.8211	0.864813	10.673	1.31e-19	3.24e-18	Rv0047c	conserved hypothetical protein
Rv0048c	47.4877	50.0259	75.9525	74.6679	1.54521	0.627801	5.9744	4.56e-06	2.32e-05	Rv0048c	hypothetical protein
Rv0049	242.067	225.331	274.601	265.433	1.15518	0.208121	7.97888	0.0415839	0.0763665	Rv0049	hypothetical protein
Rv0050	445.348	490.49	446.221	422.332	0.928279	-0.10737	8.81716	0.286729	0.384065	ponA	penicillin-bonding protein
Rv0051	171.345	164.033	134.67	140.231	0.819484	-0.287212	7.25106	0.00738241	0.0170591	Rv0051	probable membrane protein
Rv0052	81.2753	80.6212	74.028	73.6563	0.912194	-0.132588	6.27352	0.30812	0.409277
Rv0053	364.35	390.009	610.1	577.159	1.57411	0.65454	8.92598	4.8e-11	5.07e-10	rpsF	30S ribosomal protein S6
Rv0054	174.955	166.181	217.209	216.971	1.27246	0.347622	7.60303	0.000623618	0.00191962	ssb	single strand binding protein
Rv0055	88.4956	80.2991	95.3255	106.125	1.19258	0.254092	6.53931	0.0450783	0.0817961	rpsR	30S ribosomal protein S18
Rv0056	281.038	300.478	350.083	355.323	1.21324	0.27886	8.33186	0.00542227	0.0130713	rplI	50S ribosomal protein L9
Rv0057	208.187	213.63	211.606	207.432	0.993531	-0.00936378	7.71645	0.926969	0.951423
Rv0058	699.726	782.272	651.412	626.44	0.862372	-0.213617	9.42996	0.0275065	0.0536657	dnaB	DNA helicase (contains intein)
Rv0059	109.046	120.449	86.6012	78.2809	0.718933	-0.476071	6.61626	0.000159984	0.00057191
Rv0060	249.287	296.828	274.986	255.702	0.972175	-0.0407123	8.07271	0.718904	0.795191	Rv0060	hypothetical protein
Rv0061c	495.613	559.195	522.515	491.171	0.961205	-0.0570835	9.01442	0.578561	0.674518
Rv0062	176.251	133.116	278.92	303.393	1.88061	0.911203	7.80894	2.07e-12	2.6e-11	celA	cellulase/endoglucanase
Rv0063	137.279	112.183	144.549	164.607	1.2382	0.308243	7.13139	0.016781	0.0351204	Rv0063	probable oxidoreductase
Rv0064	834.599	844.429	427.104	420.356	0.50475	-0.986359	9.30022	5.49e-26	1.91e-24	Rv0064	possible membrane protein
Rv0065	30.0848	36.929	25.4458	26.4951	0.776291	-0.365331	4.88002	0.0267472	0.0524597	Rv0065	conserved hypothetical protein
Rv0066c	147.462	160.169	196.168	184.695	1.23855	0.308656	7.43159	0.00464601	0.0113883	icd2	isocitrate dehydrogenase
Rv0069c	333.895	349.752	170.465	168.22	0.495483	-1.01309	7.99089	1.33e-23	3.98e-22
Rv0070c	291.128	292.211	180.002	180.359	0.61777	-0.694858	7.87737	1.14e-12	1.48e-11	glyA2	serine hydroxymethyltransferase
Rv0072	163.013	190.657	195.526	197.316	1.11133	0.15229	7.54623	0.174903	0.255892	Rv0072	ABC-transporter transmembrane subunit
Rv0073	116.174	118.624	141.983	136.955	1.18819	0.248762	7.00982	0.024614	0.0490228	Rv0073	ABC-transporter ATP-binding subunit
Rv0074	89.2362	83.305	93.9998	95.0932	1.09546	0.131542	6.50319	0.282102	0.378625	Rv0074	conserved hypothetical protein
Rv0075	96.9194	86.0961	75.5676	73.2709	0.812873	-0.298898	6.37074	0.0232722	0.0467961	Rv0075	probable aminotransferase
Rv0076c	35.9166	44.6583	42.1245	37.2858	0.987325	-0.0184027	5.32441	0.910307	0.940378
Rv0078A	121.543	127.212	142.112	129.585	1.09262	0.127794	7.02679	0.262388	0.357035
Rv0078B	39.712	38.2172	42.8943	36.5632	1.01981	0.0283046	5.30463	0.863624	0.908461
Rv0079	1395.47	1261.49	1913.69	2223.08	1.55684	0.638623	10.7308	1.32e-09	1.15e-08	Rv0079	hypothetical protein
Rv0080	568.094	400.851	564.084	631.113	1.23314	0.302331	9.08119	0.0337543	0.0639173	Rv0080	hypothetical protein
Rv0081	34.5281	34.6746	42.1673	38.2974	1.1631	0.217976	5.23964	0.161631	0.239291	Rv0081	transcriptional regulator (ArsR family)
Rv0082	94.7903	66.8801	52.9444	54.0018	0.660751	-0.597822	6.05869	0.000380589	0.00123277	Rv0082	probable oxidoreductase subunit
Rv0083	127.282	91.571	70.9489	77.0284	0.675447	-0.566085	6.51123	0.00027947	0.000940751	Rv0083	probable oxidoreductase subunit
Rv0084	219.851	193.555	183.466	194.522	0.913898	-0.129895	7.62812	0.231256	0.321872	hycD	formate hydrogenlyase subunit 4
Rv0085	54.4304	37.8952	22.3666	24.52	0.506896	-0.980237	5.08698	1.96e-07	1.24e-06	hycP	putative formate hydrogen lyase hycP
Rv0086	192.635	176.379	114.784	124.671	0.64863	-0.624533	7.2428	2.6e-08	1.88e-07	hycQ	probable formate hydrogenlyase subunit
Rv0087	121.357	105.849	62.0963	62.3839	0.547607	-0.868788	6.44349	4.93e-11	5.19e-10
Rv0088	77.2948	71.2816	48.0263	45.2343	0.627584	-0.67212	5.90264	1.18e-06	6.6e-06	Rv0088	hypothetical protein
Rv0089	56.8372	58.1846	38.019	43.2592	0.706467	-0.501306	5.60332	0.000604865	0.0018757	Rv0089	possible bioC biotin synthesis gene
Rv0091	105.899	105.312	131.121	135.751	1.2634	0.337313	6.90772	0.00300758	0.00775298	Rv0091	conserved hypothetical protein
Rv0092	306.402	283.087	288.927	295.396	0.991023	-0.0130088	8.1976	0.90078	0.935458	ctpA	cation-transporting ATPase
Rv0093c	57.0223	52.7097	55.211	59.0599	1.04062	0.0574486	5.81256	0.685623	0.766231	Rv0093c	hypothetical protein
Rv0097	34.4355	39.5054	53.6286	45.5715	1.34347	0.425967	5.45511	0.00787232	0.0180416	Rv0097	conserved hypothetical protein
Rv0099	59.3365	63.3375	57.9052	53.8091	0.911218	-0.134132	5.87174	0.338378	0.440721	fadD10	acyl-CoA synthase
Rv0101	161.81	166.073	155.198	155.213	0.946816	-0.0788447	7.31821	0.455462	0.560698	nrp	unknown non-ribosomal peptide synthase
Rv0102	191.525	184.752	214.429	217.597	1.14797	0.199085	7.66156	0.0488395	0.0872489	Rv0102	membrane protein
Rv0103c	336.95	352.973	338.365	338.752	0.981541	-0.0268792	8.41716	0.785223	0.849178	ctpB	cation transport ATPase
Rv0104	29.7145	30.81	35.6669	34.01	1.15178	0.203864	5.0393	0.196267	0.281729	Rv0104	hypothetical protein
Rv0106	41.0079	33.7085	37.9335	37.2376	1.00467	0.00672162	5.23428	0.968744	0.983738	Rv0106	conserved hypothetical protein
Rv0107c	951.606	856.774	831.243	851.793	0.930593	-0.103778	9.76961	0.287545	0.385004	ctpI	probable magnesium transport ATPase
Rv0108c	334.728	451.307	388.145	389.429	0.989571	-0.0151251	8.61076	0.906914	0.938544
Rv0109	52.2087	45.9465	45.6741	48.3656	0.957073	-0.0632995	5.58866	0.674712	0.757281	PE_PGRS	PE_PGRS-family protein
Rv0110	24.8084	18.1424	24.2483	29.7708	1.25311	0.325508	4.6265	0.0816082	0.134712	Rv0110	transmembrane protein
Rv0111	168.938	174.447	138.819	149.288	0.839023	-0.253217	7.30061	0.018455	0.0382969	Rv0111	possible acyltransferase
Rv0112	247.714	259.899	283.924	274.537	1.10036	0.137977	8.05971	0.171484	0.251761	gca	probable GDP-mannose dehydratase
Rv0113	91.5504	93.2887	88.8251	91.962	0.978106	-0.031938	6.51544	0.793563	0.855433	gmhA	phosphoheptose isomerase
Rv0114	72.4813	86.6329	77.9625	70.9105	0.936581	-0.0945236	6.26628	0.507019	0.608932
Rv0115	64.2426	70.6375	70.6495	62.1912	0.98567	-0.0208227	6.06652	0.883506	0.923854	Rv0115	conserved hypothetical protein
Rv0116c	163.291	132.579	119.061	120.432	0.808904	-0.305959	7.06207	0.0152047	0.0322476	Rv0116c	conserved hypothetical protein
Rv0117	61.0027	66.8801	115.511	110.46	1.7682	0.822279	6.48476	8.67e-11	8.71e-10	oxyS	transcriptional regulator (LysR family)
Rv0118c	57.8554	48.523	45.9307	49.1845	0.893022	-0.163232	5.65374	0.286173	0.383475	oxcA	oxalyl-CoA decarboxylase
Rv0119	45.7289	44.0142	62.0963	65.6114	1.42234	0.508266	5.78307	0.000314777	0.00103973	fadD7	acyl-CoA synthase
Rv0120c	188.933	202.573	266.946	262.398	1.35244	0.435569	7.8511	1.27e-05	5.83e-05	fusA2	elongation factor G
Rv0121c	65.446	59.2582	73.4721	75.9686	1.19747	0.259993	6.10826	0.0522324	0.092373
Rv0125	379.161	317.976	520.848	536.646	1.51639	0.600639	8.7801	3.59e-08	2.55e-07	pepA	probable serine protease
Rv0126	370.645	418.564	504.083	480.669	1.24807	0.319702	8.79449	0.0019259	0.00523482	Rv0126	probable glycosyl hydrolase
Rv0127	238.735	270.204	270.709	260.085	1.04332	0.0611857	8.02299	0.566576	0.662623	Rv0127	conserved hypothetical protein
Rv0128	78.4056	85.3446	108.07	101.019	1.27764	0.353483	6.55089	0.00431439	0.0106696	Rv0128	hypothetical protein
Rv0129c	763.229	812.975	797.416	773.512	0.996735	-0.00471791	9.62001	0.959679	0.977202	fbpC2	antigen 85C, mycolytransferase
Rv0130	34.0653	37.8952	65.8169	61.5649	1.77196	0.825342	5.6683	2.28e-08	1.67e-07	Rv0130	conserved hypothetical protein
Rv0131c	119.506	123.347	156.096	155.261	1.28228	0.358711	7.12028	0.00100073	0.00292696	fadE1	acyl-CoA dehydrogenase
Rv0132c	54.0601	29.6291	41.5686	44.0782	1.02116	0.0302055	5.41268	0.89	0.927418	Rv0132c	putative oxidoreductase
Rv0133	113.304	95.6504	162.254	167.064	1.57464	0.65502	7.08263	5.39e-08	3.72e-07	Rv0133	possible puromycin N-acetyltransferase
Rv0134	275.114	237.14	179.489	187.392	0.715917	-0.482137	7.77686	1.15e-05	5.36e-05	ephF	probable epoxide hydrolase
Rv0135c	695.561	833.908	748.534	725.387	0.963848	-0.0531218	9.55239	0.614725	0.71049	Rv0135c	putative transcriptional regulator
Rv0136	216.518	214.596	249.454	251.318	1.16152	0.216017	7.86656	0.0266831	0.0523647	Rv0136	cytochrome p450
Rv0137c	151.627	170.26	220.074	214.996	1.35226	0.435377	7.56915	5.43e-05	0.000215319	Rv0137c	putative peptide methionine sulfoxide
Rv0138	47.9506	46.698	58.8033	57.0849	1.22422	0.291857	5.73063	0.0389843	0.0720274	Rv0138	conserved hypothetical protein
Rv0139	72.9441	70.3154	73.4293	71.9221	1.01443	0.0206661	6.17617	0.878561	0.920371	Rv0139	putative oxidoreductase
Rv0140	58.6885	69.886	64.7905	57.2775	0.950529	-0.0731974	5.96971	0.620694	0.715658	Rv0140	conserved hypothetical protein
Rv0141c	126.634	136.766	167.728	162.728	1.25507	0.327766	7.21913	0.00293687	0.00760585	Rv0141c	hypothetical protein
Rv0142	59.6142	46.5907	45.0754	50.3406	0.897014	-0.156797	5.65518	0.337318	0.439854	Rv0142	hypothetical protein
Rv0143c	328.434	325.491	302.997	297.612	0.918468	-0.122699	8.29277	0.215299	0.303066	Rv0143c	probable chloride channel
Rv0144	680.009	714.426	624.598	601.39	0.879273	-0.185617	9.35528	0.0482908	0.0865458	Rv0144	putative transcriptional regulator
Rv0145	1020.01	876.527	744.257	792.396	0.810132	-0.303771	9.74491	0.00346866	0.00877923	Rv0145	conserved hypothetical protein
Rv0146	227.163	214.167	232.861	233.157	1.05572	0.0782268	7.82706	0.429661	0.536434	Rv0146	conserved hypothetical protein
Rv0147	334.543	357.159	436.556	438.71	1.26556	0.339773	8.61584	0.000531554	0.00166501	Rv0147	aldehyde dehydrogenase
Rv0148	167.457	152.547	189.026	195.967	1.20257	0.26612	7.46547	0.0129832	0.0281542	Rv0148	steroid dehydrogenase
Rv0149	142.741	165.644	188.042	179.299	1.19191	0.253274	7.40392	0.0257353	0.0508625	Rv0149	putative oxidoreductase
Rv0151c	46.0992	44.551	44.2628	43.6446	0.96954	-0.0446282	5.48292	0.763497	0.834311
Rv0152c	64.6129	64.6258	86.5157	86.1331	1.33586	0.417774	6.24978	0.00143555	0.00403644	PE	PE-family protein
Rv0153c	81.3678	77.9374	116.837	120.432	1.48887	0.574218	6.64354	1.89e-06	1.01e-05	Rv0153c	putative protein-tyrosine-phosphatase
Rv0154c	158.478	149.112	201.599	201.652	1.31064	0.390271	7.4786	0.000201281	0.00070228	fadE2	acyl-CoA dehydrogenase
Rv0155	44.8032	38.5393	48.069	53.0383	1.21145	0.276732	5.54112	0.0690348	0.116839
Rv0156	36.2869	39.2907	42.8088	43.9818	1.14901	0.200394	5.35466	0.183687	0.266645
Rv0157	153.109	153.406	189.71	191.294	1.24301	0.313836	7.4297	0.00269173	0.00704185	pntB	pyridine transhydrogenase subunit [beta]
Rv0157A	152.831	183.679	171.962	168.557	1.01255	0.0179896	7.40396	0.882597	0.923442
Rv0158	74.3326	88.1358	115.554	109.545	1.38683	0.471792	6.60836	0.000296019	0.000986534	Rv0158	transcriptional regulator (TetR/AcrR family)
Rv0159c	55.1709	47.4495	60.9844	65.7078	1.2331	0.302287	5.85359	0.0381857	0.070865	PE	PE-family protein
Rv0161	25.8267	20.9336	42.1245	44.7044	1.85219	0.889231	5.10551	8.04e-08	5.4e-07
Rv0162c	43.785	40.579	49.0526	48.8473	1.15972	0.213778	5.52179	0.142375	0.215364	adhE	alcohol dehydrogenase (Zn)
Rv0164	128.485	145.462	188.213	186.718	1.36936	0.453501	7.34786	4.88e-05	0.00019585	Rv0164	conserved hypothetical protein
Rv0165c	208.465	179.922	154.129	158.392	0.804281	-0.314228	7.45104	0.00547809	0.0131963
Rv0166	442.2	476.856	357.738	334.898	0.753775	-0.407795	8.65278	5.39e-05	0.00021403	fadD5	acyl-CoA synthase
Rv0167	512.09	508.955	381.943	402.918	0.768649	-0.379603	8.81726	8.87e-05	0.00033361
Rv0168	280.205	296.076	288.628	299.78	1.02115	0.0301924	8.18646	0.767985	0.837279
Rv0169	374.996	381.958	404.652	386.876	1.04575	0.0645412	8.59743	0.509405	0.61092	mce1	cell invasion protein
Rv0170	216.518	218.783	233.331	217.356	1.03547	0.0502884	7.79242	0.6242	0.717723	Rv0170	part of mce1 operon
Rv0171	548.654	514.752	441.559	447.767	0.836214	-0.258057	8.93066	0.00813452	0.0185662	Rv0171	part of mce1 operon
Rv0172	598.734	708.092	579.394	556.108	0.869072	-0.202452	9.25358	0.0542166	0.0956293	Rv0172	part of mce1 operon
Rv0173	342.411	374.658	311.679	307.054	0.863039	-0.212503	8.38269	0.0357656	0.0670805	lprK	part of mce1 operon
Rv0174	794.794	840.564	840.823	818.024	1.01443	0.0206755	9.68596	0.825535	0.878575	Rv0174	part of mce1 operon
Rv0175	1375.29	1460.52	1366.8	1371.67	0.965712	-0.0503347	10.4446	0.585783	0.681749	Rv0175	conserved hypothetical protein
Rv0176	205.873	180.673	135.483	148.951	0.735435	-0.44333	7.38649	8.3e-05	0.000313698	Rv0176	conserved hypothetical protein
Rv0177	263.821	273.21	213.488	191.776	0.754825	-0.405787	7.8775	7.93e-05	0.000301392	Rv0177	conserved hypothetical protein
Rv0178	348.891	325.168	238.25	250.836	0.725438	-0.463076	8.18146	6.82e-06	3.3e-05	Rv0178	conserved hypothetical protein
Rv0179c	436.276	309.173	478.082	525.807	1.34618	0.428869	8.77512	0.00247992	0.00656473	lprO	lipoprotein
Rv0180c	151.72	151.044	191.079	184.261	1.23974	0.310035	7.40988	0.00328597	0.00836748
Rv0181c	83.0341	77.7227	82.1963	84.447	1.03617	0.0512645	6.35843	0.691435	0.770798	Rv0181c	conserved hypothetical protein
Rv0182c	344.726	365.747	381.003	374.4	1.06339	0.0886694	8.51845	0.370361	0.474717	sigG	sigma-70 factors ECF subfamily
Rv0183	162.273	150.507	154.77	171.592	1.04297	0.0606943	7.3219	0.586905	0.682818	Rv0183	Probable oxidoreductase
Rv0184	188.007	142.456	178.677	196.979	1.13586	0.183782	7.46719	0.169081	0.24857	Rv0184	conserved hypothetical protein
Rv0185	96.5491	77.83	78.9461	86.0367	0.945124	-0.081424	6.40782	0.573998	0.669897	Rv0185	conserved hypothetical protein
Rv0186	416.837	451.521	438.523	433.459	1.00433	0.00622962	8.76553	0.951275	0.970713	bglS	[beta]-glucosidase
Rv0186A	3405.6	4124.78	3060.42	3008.59	0.805967	-0.311206	11.7311	0.00301447	0.00775879
Rv0187	53.6898	44.7657	63.9352	64.5998	1.30382	0.382746	5.8416	0.00898211	0.0203206	Rv0187	probable o-methyltransferase
Rv0188	146.629	158.236	165.419	151.022	1.03843	0.0543993	7.28088	0.627028	0.719795	Rv0188	putative methyltransferase
Rv0189c	385.456	420.926	420.946	413.42	1.03489	0.049472	8.68074	0.622662	0.71694	ilvD	dihydroxy-acid dehydratase
Rv0190	288.166	253.672	324.637	301.273	1.15487	0.207734	8.19169	0.0546442	0.0963327	Rv0190	conserved hypothetical protein
Rv0191	308.809	269.668	211.948	239.226	0.779628	-0.359143	8.00612	0.00141445	0.0039838	Rv0191	probable chloramphenicol resistance protein
Rv0192	185.6	193.448	205.448	203.771	1.07978	0.110737	7.62445	0.274121	0.369842	Rv0192	conserved hypothetical protein
Rv0193c	40.1748	42.4039	52.3029	51.834	1.26162	0.335274	5.55974	0.0199969	0.0409985	Rv0193c	hypothetical protein
Rv0194	35.3612	35.6408	47.342	50.5333	1.37825	0.462833	5.42082	0.00190129	0.00518054	Rv0194	Probable ABC transporter
Rv0197	141.352	115.618	170.166	186.477	1.38666	0.471619	7.26832	0.000133503	0.000488733	Rv0197	conserved hypothetical protein
Rv0198c	568.742	633.268	721.976	697.688	1.18126	0.240323	9.35722	0.0143131	0.0306213	Rv0198c	probable zinc metalloprotease
Rv0199	39.8045	50.5627	60.8561	60.457	1.34453	0.427099	5.74113	0.00632879	0.0149338
Rv0200	56.5594	50.8847	71.3765	72.2593	1.33577	0.417669	5.98643	0.00255379	0.00673365	Rv0200	probable membrane protein
Rv0201c	237.624	226.405	201.642	221.981	0.912685	-0.131811	7.79355	0.207686	0.294207
Rv0202c	967.99	989.783	885.3	901.459	0.912662	-0.131848	9.87047	0.151915	0.227024	mmpL11	conserved large membrane protein
Rv0203	52.8567	29.6291	36.5222	43.4519	0.967347	-0.0478944	5.34979	0.841363	0.891733	Rv0203	hypothetical protein
Rv0204c	160.421	145.247	139.118	139.268	0.910387	-0.135448	7.18971	0.22416	0.313169	Rv0204c	probable membrane protein
Rv0205	37.3052	35.3187	37.5058	33.9137	0.983321	-0.0242656	5.17506	0.882405	0.923442	Rv0205	probable membrane protein
Rv0206c	1121.01	1136	1288.63	1277.5	1.13697	0.1852	10.2362	0.0427615	0.0782869	mmpL3	conserved large membrane protein
Rv0207c	159.403	147.072	216.482	218.512	1.41881	0.504681	7.54041	1.62e-06	8.83e-06	Rv0207c	conserved hypothetical protein
Rv0208c	149.591	162.531	278.578	280.222	1.79093	0.840711	7.77423	5.57e-16	1.03e-14
Rv0209	80.9976	52.6024	68.0408	78.7145	1.09671	0.133182	6.13847	0.465154	0.569695	Rv0209	hypothetical protein
Rv0210	43.0444	33.279	48.9671	52.3639	1.32498	0.405973	5.49254	0.0127196	0.0276542	Rv0210	hypothetical protein
Rv0211	923.557	964.77	908.222	886.14	0.950287	-0.0735652	9.84657	0.428594	0.535902	pckA	phosphoenolpyruvate carboxykinase
Rv0212c	94.8829	107.352	87.1144	90.5168	0.878785	-0.186419	6.56718	0.140494	0.212808	nadR	similar to E.coli NadR
Rv0213c	34.8058	39.2907	48.6678	50.1961	1.33544	0.417317	5.45276	0.00585299	0.0139742	Rv0213c	some similarity to methyltransferases
Rv0214	32.9544	37.1437	68.2974	65.8041	1.91512	0.937438	5.70548	1.68e-10	1.63e-09	fadD4	acyl-CoA synthase
Rv0215c	68.9636	77.2933	78.4329	76.3058	1.05872	0.0823225	6.23746	0.546193	0.643734	fadE3	acyl-CoA dehydrogenase
Rv0216	33.8801	31.4541	44.7333	43.1147	1.34373	0.426246	5.28131	0.00511745	0.012417	Rv0216	conserved hypothetical protein
Rv0218	33.9727	28.6629	27.0281	28.2775	0.881509	-0.181953	4.88034	0.266486	0.361582	Rv0218	some similarity with sulphitesulfite oxidases
Rv0220	393.602	382.816	439.635	443.624	1.13753	0.185906	8.69801	0.0540906	0.0954574	lipC	probable esterase
Rv0221	111.915	125.065	118.163	121.685	1.01255	0.0179938	6.89875	0.884144	0.923995	Rv0221	conserved hypothetical protein
Rv0222	41.6559	42.4039	54.6978	50.2443	1.24885	0.320599	5.57708	0.0273601	0.0534736	echA1	enoyl-CoA hydratase/isomerase superfamily
Rv0223c	45.3586	47.2348	57.6486	53.0865	1.19652	0.258848	5.6795	0.0728768	0.122536	Rv0223c	aldehyde dehydrogenase (possible betB)
Rv0224c	71.8333	61.4052	71.8469	78.7145	1.12878	0.174759	6.156	0.207173	0.29373
Rv0225	182.545	163.175	166.018	169.231	0.969295	-0.0449924	7.41223	0.685145	0.765952	Rv0225	possible involved in LPS synthesis
Rv0226c	117.562	90.6049	83.5648	96.5866	0.864496	-0.21007	6.59982	0.156192	0.232689	Rv0226c	probable membrane protein
Rv0227c	371.756	365.747	331.48	333.164	0.901173	-0.150123	8.45312	0.124536	0.192916	Rv0227c	possible membrane protein
Rv0228	42.9519	32.7423	42.8516	43.4038	1.13732	0.185633	5.35268	0.261729	0.356283
Rv0229c	371.385	353.724	241.029	254.353	0.683079	-0.549875	8.25043	5.64e-08	3.89e-07	Rv0229c	conserved hypothetical protein
Rv0230c	311.586	294.681	214.429	224.293	0.723512	-0.466911	8.02661	4.16e-06	2.13e-05	Rv0230c	conserved hypothetical protein
Rv0231	162.921	182.713	219.988	220.15	1.27397	0.349337	7.62204	0.000969432	0.00285287	fadE4	acyl-CoA dehydrogenase
Rv0232	482.19	448.301	331.394	346.748	0.72869	-0.456623	8.64993	4.93e-06	2.47e-05	Rv0232	transcriptional regulator (TetR/AcrR family)
Rv0233	243.178	254.638	212.376	216.007	0.860634	-0.216529	7.85408	0.0274371	0.0535928	nrdB	ribonucleoside-diphosphate reductase B2
Rv0234c	155.7	147.931	146.688	147.891	0.969963	-0.0439981	7.22527	0.686739	0.766765
Rv0235c	67.5751	55.8229	37.6769	35.118	0.58952	-0.762386	5.59596	6.72e-07	3.93e-06	Rv0235c	conserved hypothetical protein
Rv0236A	244.196	253.243	240.174	203.434	0.89203	-0.164836	7.87757	0.131728	0.201537
Rv0236c	533.473	369.183	273.788	297.66	0.632876	-0.660006	8.5231	7.99e-06	3.83e-05	Rv0236c	possible membrane protein
Rv0237	91.1801	77.1859	80.5712	92.5883	1.02746	0.0390869	6.41918	0.780654	0.846151	lpqI	beta-hexosaminidase precursorBETA-HEXOSAMINIDASE A
Rv0238	93.6795	82.3388	73.4721	77.7028	0.85824	-0.220547	6.35189	0.0997618	0.159907	Rv0238	transcriptional regulator (TetR/AcrR family)
Rv0239	265.209	251.203	187.657	166.726	0.686269	-0.543153	7.76246	3.86e-07	2.34e-06	Rv0239	conserved hypothetical protein
Rv0240	58.596	56.467	39.7296	43.3556	0.721742	-0.470445	5.61848	0.00113008	0.00325409	Rv0240	hypothetical protein
Rv0241c	303.718	287.166	326.69	343.81	1.13453	0.182094	8.30251	0.0714804	0.120612	Rv0241c	hypothetical protein
Rv0242c	309.179	268.165	316.298	330.273	1.11951	0.162863	8.25905	0.130456	0.200049	fabG4	3-oxoacyl-[ACP] reductase
Rv0243	1186.92	1351.67	1296.79	1273.84	1.01271	0.0182196	10.319	0.855328	0.901445	fadA2	acetyl-CoA C-acetyltransferase
Rv0244c	323.065	350.611	366.462	368.33	1.09092	0.125543	8.46103	0.20689	0.293459	fadE5	acyl-CoA dehydrogenase
Rv0245	122.931	131.399	130.265	124.334	1.00145	0.00209332	6.99263	0.990183	0.995332	Rv0245	probable monooxygenase
Rv0246	130.522	127.319	138.177	139.364	1.07626	0.106023	7.06729	0.337558	0.439862	Rv0246	probable membrane transport protein
Rv0247c	113.304	117.228	162.768	150.01	1.35715	0.440575	7.09291	8.05e-05	0.000305578	Rv0247c	probable iron-sulphur protein
Rv0248c	357.5	373.047	462.857	438.325	1.23372	0.303016	8.67405	0.00218051	0.00586965	Rv0248c	probable flavoprotein subunit of Rv0247c
Rv0249c	541.249	604.82	601.59	592.96	1.04247	0.0600057	9.19311	0.540636	0.639663
Rv0250c	299.46	350.289	412.992	397.715	1.24814	0.319778	8.51426	0.00306051	0.00785915	Rv0250c	hypothetical protein
Rv0251c	279.557	308.422	1114.27	1179.08	3.90128	1.96395	9.49739	3.2e-85	4.12e-83	hsp	possible heat shock protein
Rv0252	314.826	284.697	176.88	185.899	0.604938	-0.725142	7.90557	4.13e-12	4.95e-11	nirB	nitrite reductase flavoprotein
Rv0254c	44.9884	34.1379	40.7988	49.7626	1.14214	0.191745	5.41915	0.275456	0.370788
Rv0255c	110.897	107.996	153.829	153.623	1.40435	0.489904	7.04807	1.04e-05	4.9e-05	cobQ	cobyric acid synthase
Rv0256c	135.613	118.194	171.706	187.633	1.41477	0.500572	7.26744	1.58e-05	7.07e-05	PPE	PPE-family protein
Rv0258c	23.7901	27.16	27.4558	27.1695	1.0737	0.102589	4.73325	0.530836	0.630969	Rv0258c	conserved hypothetical protein
Rv0262c	62.021	51.2068	125.347	135.751	2.30254	1.20322	6.57169	9.12e-19	2.12e-17	Rv0262c	aminoglycoside 2'-N-acetyltransferase
Rv0263c	71.2779	66.5581	255.399	281.908	3.8954	1.96177	7.41873	5.14e-65	5.06e-63	Rv0263c	conserved hypothetical protein
Rv0264c	40.4525	32.4202	130.009	137.726	3.66583	1.87414	6.44759	1.71e-38	9.7e-37	Rv0264c	conserved hypothetical protein
Rv0265c	128.856	120.127	127.956	128.043	1.02784	0.0396162	6.98228	0.72557	0.799393	fecB2	iron transport protein FeIII dicitrate transporter
Rv0266c	302.977	255.068	314.373	332.104	1.15799	0.21162	8.23637	0.0585341	0.101849
Rv0268c	175.788	131.828	131.719	124.527	0.832453	-0.26456	7.13781	0.0554768	0.0974923	Rv0268c	hypothetical protein
Rv0269c	58.0405	50.348	75.2255	71.2958	1.35063	0.433635	6.00879	0.00214358	0.00577955	Rv0269c	conserved hypothetical protein
Rv0270	779.243	867.402	827.651	803.572	0.99075	-0.0134076	9.67868	0.889853	0.927418	fadD2	acyl-CoA synthase
Rv0271c	305.477	300.585	281.572	288.652	0.940807	-0.0880296	8.20006	0.377112	0.481426	fadE6	acyl-CoA dehydrogenase
Rv0272c	152.646	136.873	98.5757	98.5617	0.680644	-0.555027	6.92026	1.98e-06	1.05e-05	Rv0272c	hypothetical protein
Rv0273c	50.8202	47.9862	30.4922	32.324	0.635407	-0.654248	5.31564	1.31e-05	6e-05	Rv0273c	putative transcriptional regulator
Rv0274	105.713	96.4019	85.1472	84.9288	0.841113	-0.249629	6.53738	0.0414176	0.0761029	Rv0274	hypothetical protein
Rv0275c	1127.49	1065.04	682.118	724.809	0.64165	-0.640142	9.81239	1.53e-11	1.69e-10	fadD27	acyl-CoA synthase
Rv0276	1341.6	1250.54	1081.17	1063.18	0.827215	-0.273665	10.2093	0.00359251	0.009038	Rv0276	conserved hypothetical protein
Rv0277A	900.878	757.259	472.351	526.915	0.602537	-0.730879	9.37405	3.91e-11	4.14e-10
Rv0277c	417.577	390.009	310.652	333.453	0.797424	-0.326582	8.50232	0.00129702	0.00367781
Rv0278c	46.1918	32.957	28.4394	29.8672	0.735181	-0.443828	5.09111	0.0145784	0.0310895
Rv0279c	108.49	62.4787	57.392	57.3739	0.670524	-0.576639	6.14992	0.00494972	0.0120274
Rv0280	203.373	131.184	34.2556	38.5865	0.217565	-2.20048	6.64042	1.84e-32	8.53e-31	PPE	PPE-family protein
Rv0281	206.15	171.655	171.064	167.834	0.896548	-0.157548	7.48498	0.171535	0.251761	Rv0281	conserved hypothetical protein
Rv0282	2231.27	2333.29	2428.43	2375.31	1.05242	0.0737111	11.1937	0.406278	0.512984	Rv0282	conserved hypothetical protein
Rv0283	1309.29	1302.5	1324.42	1349.66	1.02384	0.033992	10.3681	0.711702	0.788373	Rv0283	conserved hypothetical protein
Rv0284	2108.07	2085.52	2520.12	2630.62	1.22823	0.296578	11.1902	0.000818734	0.00245694	Rv0284	conserved hypothetical protein
Rv0286	374.533	341.593	519.094	516.172	1.44536	0.531429	8.77711	9.62e-08	6.36e-07	PPE	PPE-family protein
Rv0287	154.034	145.784	318.864	302.622	2.07237	1.05128	7.85671	2.58e-25	8.37e-24	Rv0287	conserved hypothetical protein
Rv0288	114.693	114.866	204.251	190.476	1.71962	0.782089	7.29636	4.72e-13	6.29e-12	Rv0288	conserved hypothetical protein
Rv0289	684.545	736.648	1098.4	1127.05	1.56603	0.647109	9.8339	9.06e-12	1.04e-10	Rv0289	conserved hypothetical protein
Rv0290	720.092	691.775	956.548	972.996	1.36658	0.450571	9.70753	1.2e-06	6.71e-06
Rv0291	703.244	621.781	882.691	920.487	1.36064	0.44429	9.6125	7.43e-06	3.59e-05	Rv0291	secreted protease
Rv0292	260.951	268.809	428.473	453.981	1.66582	0.736234	8.46815	9.48e-14	1.37e-12	Rv0292	unknown possible membrane protein
Rv0293c	504.592	481.902	335.414	338.029	0.682612	-0.550863	8.69482	1.49e-08	1.14e-07	Rv0293c	conserved hypothetical protein
Rv0294	24.9935	19.4307	27.7124	30.4453	1.30506	0.384117	4.70964	0.0245053	0.0488355	Rv0294	conserved hypothetical protein
Rv0295c	147.184	165.322	229.14	234.457	1.48415	0.569634	7.6063	8.61e-08	5.75e-07	Rv0295c	hypothetical protein
Rv0296c	139.594	152.654	238.25	230.17	1.60349	0.68122	7.57859	1.25e-10	1.24e-09	atsG	proable arylsulfatase
Rv0297	533.566	298.438	274.772	298.383	0.688689	-0.538075	8.45476	0.00631123	0.0149029	PE_PGRS	PE_PGRS-family protein
Rv0298	123.764	119.375	111.662	98.5617	0.864704	-0.209722	6.82298	0.0812661	0.13428	Rv0298	hypothetical protein
Rv0299	187.359	196.132	203.609	185.273	1.01435	0.0205517	7.59427	0.849551	0.898419
Rv0300	222.257	243.796	206.56	199.291	0.871113	-0.199069	7.76696	0.0555093	0.0974983
Rv0301	181.527	199.137	164.82	161.572	0.857735	-0.221396	7.46414	0.0380142	0.0706139	Rv0301	conserved hypothetical protein
Rv0302	148.017	180.136	112.346	110.412	0.679271	-0.55794	7.09891	5.35e-06	2.65e-05	Rv0302	transcriptional regulator (TetR/AcrR family)
Rv0303	71.0927	57.5405	42.5094	49.1363	0.711524	-0.491016	5.77258	0.00191721	0.00521967
Rv0304c	52.3013	48.523	47.6414	48.4137	0.952153	-0.0707345	5.62288	0.627293	0.719795	PPE	PPE-family protein
Rv0305c	66.5569	55.2862	72.7023	77.1729	1.22856	0.29697	6.09672	0.0375604	0.0699371
Rv0307c	25.9192	20.5042	39.8579	38.9719	1.69379	0.760253	5.01006	6.09e-06	2.98e-05	Rv0307c	hypothetical protein
Rv0308	111.082	119.483	167.814	171.255	1.47108	0.55688	7.16212	4.6e-07	2.76e-06	Rv0308	conserved hypothetical protein
Rv0309	352.316	390.224	456.057	449.357	1.2196	0.28641	8.68817	0.00470396	0.0114803	Rv0309	hypothetical protein
Rv0311	47.21	53.5685	59.2737	62.4802	1.20902	0.273834	5.80848	0.0575052	0.100319	Rv0311	hypothetical protein
Rv0312	343.522	344.921	360.261	328.78	1.00095	0.00137142	8.42838	0.990885	0.995347	Rv0312	conserved hypothetical protein
Rv0313	349.632	324.095	295.642	278.102	0.851511	-0.231903	8.28405	0.0239055	0.0478395	Rv0313	hypothetical protein
Rv0314c	197.912	184.538	177.436	182.527	0.940931	-0.0878384	7.53627	0.402747	0.508909
Rv0315	403.784	458.607	569.43	552.88	1.30168	0.380377	8.95649	0.000220409	0.000757953	Rv0315	probable [beta]-1,3-glucanase
Rv0316	115.155	90.7122	98.8751	102.56	0.977514	-0.0328103	6.67189	0.817015	0.874235
Rv0317c	183.193	162.101	174.999	189.416	1.05481	0.076986	7.47309	0.488692	0.592451	glpQ2	glycerophosphoryl diester phosphodiesterase
Rv0318c	42.0262	40.579	47.8552	47.2576	1.1511	0.20301	5.48501	0.164026	0.241883
Rv0321	61.7433	76.2197	105.29	99.1879	1.48387	0.569361	6.4328	5.53e-05	0.000218868
Rv0322	66.742	64.089	98.6185	91.0467	1.44948	0.535534	6.33821	4.7e-05	0.000189278	udgA	UDP-glucose dehydrogenase/GDP-mannose
Rv0323c	25.6415	32.0982	25.4886	27.0732	0.911957	-0.132963	4.78251	0.425278	0.532553	Rv0323c	conserved hypothetical protein
Rv0328	87.5699	102.199	69.5803	71.3922	0.743347	-0.427893	6.36181	0.00147024	0.00411667	Rv0328	transcriptional regulator (TetR/AcrR family)
Rv0331	32.7693	31.3467	24.7615	25.0499	0.776574	-0.364805	4.81998	0.0186549	0.0386498	Rv0331	putative dehydrogenase
Rv0332	125.708	125.816	143.523	144.278	1.14421	0.194353	7.079	0.076025	0.126999
Rv0333	76.7394	89.424	99.5166	101.789	1.21242	0.277891	6.52826	0.0308791	0.0590408
Rv0334	37.5829	37.1437	47.7697	45.9569	1.25422	0.326795	5.41279	0.0275275	0.0536755	rmlA	glucose-1-phosphate thymidyltransferase
Rv0336	372.774	314.755	157.208	165.618	0.469382	-1.09116	7.97369	5.02e-22	1.4e-20	Rv0336	conserved hypothetical protein
Rv0337c	318.436	360.809	523.969	505.285	1.51571	0.599989	8.74156	6.22e-09	5.04e-08	aspC	aspartate aminotransferase
Rv0338c	739.253	816.947	870.973	842.351	1.10109	0.138938	9.67538	0.150425	0.225301	Rv0338c	conserved hypothetical protein
Rv0339c	374.81	313.36	162.939	180.359	0.498658	-1.00388	8.00424	9.22e-18	1.98e-16	Rv0339c	conserved hypothetical protein
Rv0340	218.369	220.178	197.536	210.997	0.931504	-0.102365	7.72623	0.318209	0.420508	Rv0340	hypothetical protein
Rv0341	2920.91	2152.72	1955.26	2089.69	0.797201	-0.326985	11.1544	0.0103613	0.0231281	Rv0341	conserved hypothetical protein
Rv0342	1105.27	1092.84	1095.15	1071.61	0.985734	-0.0207294	10.0919	0.820923	0.875484	Rv0342	conserved hypothetical protein
Rv0343	763.691	723.014	558.524	586.746	0.770274	-0.376556	9.36111	7.13e-05	0.000275527	Rv0343	conserved hypothetical protein
Rv0344c	28.2334	23.188	27.413	26.0615	1.03807	0.0539071	4.72454	0.751568	0.823966	lpqJ	lipoprotein
Rv0345	33.6024	28.6629	33.8279	35.5998	1.11324	0.154769	5.05448	0.337587	0.439862	Rv0345	unknown possible membrane protein
Rv0346c	395.731	403.643	460.163	458.654	1.14947	0.200965	8.74799	0.0361915	0.0677653	aroP2	probable aromatic amino acid permease
Rv0347	46.7472	44.873	72.4029	73.849	1.59558	0.674077	5.91567	8.83e-07	5.03e-06	Rv0347	conserved hypothetical protein
Rv0348	23.7901	24.0468	36.8643	34.8772	1.50004	0.585004	4.93558	0.000177878	0.000631154
Rv0349	69.1488	83.0903	114.784	104.053	1.43904	0.525111	6.54707	9.23e-05	0.000344606	Rv0349	hypothetical protein
Rv0350	1908.58	1974.31	2161.57	2058.67	1.08691	0.120227	10.9845	0.190717	0.274848	dnaK	70 kD heat shock protein, chromosome replication
Rv0351	149.313	127.534	142.839	144.374	1.03678	0.0521074	7.14204	0.654903	0.741991	grpE	stimulates DnaK ATPase activity
Rv0352	944.385	938.254	955.179	970.972	1.0231	0.032947	9.89537	0.720562	0.796236	dnaJ	acts with GrpE to stimulate DnaK ATPase
Rv0353	142.833	158.451	153.872	157.092	1.03253	0.0461827	7.25945	0.679235	0.760361	hspR	heat shock regulator
Rv0355c	226.238	200.104	271.735	258.207	1.24257	0.313327	7.90474	0.00292586	0.0075832
Rv0356c	42.3964	28.0188	35.4103	37.7194	1.03597	0.0509794	5.17525	0.787262	0.850615	Rv0356c	hypothetical protein
Rv0357c	119.228	120.341	149.938	143.603	1.22541	0.293268	7.06371	0.00838956	0.0190962	purA	adenylosuccinate synthase
Rv0359	38.6937	30.7026	41.3975	44.0782	1.22925	0.297776	5.29263	0.0677893	0.115022	Rv0359	conserved hypothetical protein
Rv0361	169.401	165.214	189.539	182.623	1.11215	0.153353	7.46784	0.140258	0.212547
Rv0362	89.7916	95.3284	86.5585	89.2643	0.950022	-0.0739666	6.49587	0.54576	0.643677	mgtE	putative magnesium ion transporter
Rv0363c	217.814	263.012	264.08	257.532	1.08534	0.118154	7.97067	0.299952	0.399539	fba	fructose bisphosphate aldolase
Rv0364	133.762	134.941	156.31	150.348	1.14136	0.190756	7.17205	0.0798449	0.132455	Rv0364	conserved hypothetical protein
Rv0365c	112.656	104.561	75.1827	77.7992	0.703998	-0.506356	6.52458	3.52e-05	0.000145795	Rv0365c	conserved hypothetical protein
Rv0366c	60.2622	42.8333	23.949	29.0001	0.512641	-0.963979	5.25472	3.85e-07	2.34e-06	Rv0366c	conserved hypothetical protein
Rv0367c	55.7263	31.3467	25.9162	34.7808	0.695589	-0.523693	5.19398	0.0286565	0.0554247
Rv0373c	32.399	30.2732	41.3975	39.4054	1.2886	0.365805	5.18562	0.0180489	0.0375104	Rv0373c	putative CO dehydrogenase gene cluster
Rv0376c	24.901	21.0409	26.8143	28.2293	1.19545	0.257558	4.68031	0.112283	0.176384
Rv0377	85.9037	63.3375	67.271	71.7294	0.930162	-0.104447	6.17238	0.515723	0.616592	Rv0377	transcriptional regulator (LysR family)
Rv0379	123.672	125.709	140.529	121.781	1.05216	0.0733509	7.0017	0.537449	0.63747
Rv0380c	42.2113	33.4937	26.0445	26.1097	0.687854	-0.539826	4.98086	0.00131875	0.00373627	Rv0380c	some similarity with methyltransferases
Rv0381c	99.6039	95.3284	61.5403	65.9487	0.653797	-0.613086	6.32177	3.18e-06	1.65e-05	Rv0381c	hypothetical protein
Rv0382c	234.291	170.153	163.879	182.72	0.8564	-0.223643	7.55204	0.116574	0.181858	umpA	probable uridine 5'-monophosphate synthase
Rv0383c	543.933	543.307	455.116	455.812	0.837835	-0.255263	8.96382	0.00728076	0.0168475	Rv0383c	unknown possible membrane protein
Rv0384c	415.818	358.34	470.64	494.302	1.24608	0.317393	8.76606	0.00264572	0.0069432	clpB	heat shock protein
Rv0385	113.026	104.775	109.31	115.037	1.02957	0.0420373	6.79087	0.721953	0.797246	Rv0385	similar to oxidoreductases
Rv0386	154.405	143.315	105.076	111.857	0.728357	-0.457281	7.00248	5.67e-05	0.000223731	Rv0386	transcriptional regulator (LuxR/UhpA family)
Rv0388c	25.6415	27.6968	31.2192	29.4818	1.13922	0.188045	4.84872	0.234739	0.325755
Rv0389	90.9024	82.4461	89.1244	86.4221	1.01223	0.0175373	6.44948	0.893213	0.930161	purT	phosphoribosylglycinamide formyltransferase II
Rv0390	50.3573	53.6759	62.1391	62.7693	1.20115	0.264419	5.84932	0.0576663	0.100548
Rv0391	72.2961	67.4169	77.4493	77.7992	1.1107	0.151475	6.21067	0.251854	0.34481	metZ	o-succinylhomoserine sulfhydrylase
Rv0392c	180.324	183.464	200.017	191.246	1.07566	0.105225	7.56244	0.308073	0.409277	Rv0392c	possible dehydrogenasedehydrogemase
Rv0394c	107.565	111.646	136.424	130.645	1.21864	0.28527	6.93135	0.0112259	0.0247951	Rv0394c	hypothetical protein
Rv0397A	56.3743	55.1788	47.8124	42.922	0.81356	-0.297679	5.65446	0.0403723	0.0744274
Rv0399c	39.2491	32.3129	40.2856	41.1878	1.13665	0.184791	5.27108	0.246421	0.338197	lpqK	possible PBP
Rv0400c	100.437	85.9888	100.5	105.836	1.10586	0.145172	6.62243	0.256712	0.350504	fadE7	acyl-CoA dehydrogenase
Rv0402c	128.208	135.8	113.544	110.99	0.850751	-0.233192	6.93014	0.038579	0.0714967	mmpL1	conserved large membrane protein
Rv0404	70.815	79.655	75.0116	78.7626	1.0225	0.0320974	6.2516	0.81879	0.87444
Rv0405	138.02	133.331	96.7795	89.7942	0.687612	-0.540334	6.83213	3.48e-06	1.79e-05	pks6	polyketide synthase
Rv0406c	39.4342	37.3584	68.4684	67.4902	1.7695	0.823344	5.76112	6.74e-09	5.41e-08
Rv0407	128.393	133.975	218.834	204.446	1.61373	0.690403	7.42976	1.53e-10	1.49e-09	Rv0407	probable coenzyme F420-dependent enzyme
Rv0408	125.338	143.851	190.779	193.366	1.42785	0.513844	7.35833	5.17e-06	2.58e-05	pta	phosphate acetyltransferase
Rv0409	53.6898	54.2126	65.1754	62.5284	1.18369	0.243293	5.89024	0.0765061	0.127676	ackA	acetate kinase
Rv0410c	1346.04	1381.08	466.064	439.77	0.332181	-1.58996	9.82395	3.84e-62	3.57e-60	pknG	serine-threonine protein kinase
Rv0411c	931.241	942.548	300.945	294.481	0.317782	-1.65389	9.26533	4.8e-68	5.02e-66	glnH	putative glutamine binding protein
Rv0412c	1582.28	1743.61	564.64	565.405	0.339792	-1.55727	10.1191	5.67e-57	4.87e-55	Rv0412c	unknown probable membrane protein
Rv0413	53.4121	36.3922	43.2365	48.4137	1.01843	0.0263504	5.51038	0.883543	0.923854	mutT3	MutT homologue
Rv0414c	33.1396	22.3292	27.6269	32.8057	1.08605	0.119087	4.87127	0.539123	0.63855	thiE	thiamine synthesis, thiazole moiety
Rv0415	94.1423	70.7448	78.4757	91.2876	1.02828	0.0402275	6.39036	0.795737	0.857499	Rv0415	conserved hypothetical protein
Rv0417	31.3808	33.7085	32.7588	33.721	1.02191	0.0312671	5.04587	0.851657	0.899509	thiG	thiamine synthesis, thiazole moiety
Rv0418	131.355	139.128	210.494	193.462	1.49398	0.579164	7.40493	1.21e-07	7.87e-07	lpqL	probable aminopeptidase Y
Rv0419	571.889	512.712	454.047	473.925	0.85544	-0.225262	8.97438	0.026019	0.0512719	lpqM	possible zinc metallopeptidase
Rv0420c	90.2544	97.368	104.435	104.487	1.11397	0.155705	6.63572	0.199601	0.285111
Rv0421c	113.397	90.4975	74.3274	80.9786	0.760953	-0.39412	6.48364	0.00517977	0.01255	Rv0421c	hypothetical protein
Rv0422c	188.099	197.098	206.859	214.466	1.09393	0.129514	7.65757	0.203946	0.290065	thiD	phosphomethylpyrimidine kinase
Rv0423c	808.124	851.407	1011.59	1000.5	1.21251	0.278002	9.84298	0.00284059	0.00739659
Rv0424c	157.367	188.832	134.029	128.959	0.760127	-0.395688	7.24661	0.000893924	0.00266109
Rv0425c	1415.47	1266.54	965.401	1028.54	0.743391	-0.427807	10.1905	1.58e-05	7.08e-05	ctpH	C-terminal region putative cation-transporting
Rv0426c	54.7081	53.4612	73.1299	75.3424	1.37222	0.456507	6.01837	0.000709866	0.00215341	Rv0426c	hypothetical protein
Rv0427c	94.0497	92.5372	122.653	114.314	1.27003	0.344864	6.7341	0.00368021	0.00923086	xthA	exodeoxyribonuclease III
Rv0428c	55.5412	58.292	76.9789	81.8457	1.39548	0.480765	6.10518	0.00031166	0.00103351	Rv0428c	hypothetical protein
Rv0429c	49.7094	58.6141	98.0625	87.5301	1.71534	0.778496	6.21916	6.72e-08	4.61e-07	def	polypeptide deformylase
Rv0430	123.116	102.628	76.594	71.9221	0.657548	-0.604833	6.53913	4.66e-06	2.36e-05	Rv0430	hypothetical protein
Rv0431	194.024	168.972	173.16	175.108	0.958967	-0.0604476	7.47489	0.588038	0.683898	Rv0431	tuberculin related peptide (AT103)
Rv0432	264.746	272.673	299.533	314.183	1.14201	0.191572	8.17069	0.0578171	0.100706	sodC	superoxide dismutase precursor (Cu-Zn)
Rv0433	288.536	330.536	356.669	351.806	1.14476	0.195049	8.37609	0.0649087	0.110695	Rv0433	conserved hypothetical protein
Rv0434	110.62	125.279	111.662	107.088	0.927889	-0.107976	6.8281	0.368185	0.472372
Rv0435c	361.943	338.48	255.527	274.393	0.756416	-0.402748	8.26297	8.88e-05	0.00033361	Rv0435c	ATPase of AAA-family
Rv0436c	168.382	179.17	146.174	152.178	0.858587	-0.219964	7.33355	0.0406664	0.074887	pssA	CDP-diacylglycerol-serine o-phosphatidyltransferase
Rv0437c	104.325	63.1228	66.6723	79.2444	0.870311	-0.200398	6.29136	0.320383	0.422381	psd	putative phosphatidylserine decarboxylase
Rv0438c	93.5869	84.7005	88.1836	87.6265	0.985601	-0.0209244	6.47	0.872915	0.916465	moaA3	molybdenum cofactor biosynthesis, protein A
Rv0439c	44.433	41.8672	64.4912	63.3955	1.48113	0.566699	5.76349	6.07e-05	0.000238209	Rv0439c	Probable oxidoreductase
Rv0440	4311.85	4404	3152.11	3020.97	0.708267	-0.497635	11.8617	2.3e-08	1.68e-07	groEL2	60 kD chaperonin 2
Rv0441c	111.915	84.0564	67.9552	74.2344	0.724786	-0.464374	6.39512	0.00239668	0.00637463	Rv0441c	65 kDa antigen
Rv0442c	175.14	188.295	198.477	199.195	1.0945	0.130268	7.57406	0.211243	0.298487	PPE	PPE-family protein
Rv0443	127.282	123.347	107.77	95.7677	0.812204	-0.300085	6.82406	0.0120246	0.0263313	Rv0443	hypothetical protein
Rv0444c	256.693	184.216	231.108	258.785	1.11039	0.151063	7.86476	0.282959	0.379471	Rv0444c	conserved hypothetical protein
Rv0445c	244.011	254.316	404.524	405.086	1.62484	0.700296	8.35765	1.86e-12	2.33e-11	sigK	ECF-type sigma factor
Rv0446c	63.5021	67.4169	209.04	206.565	3.1759	1.66716	7.11541	7.78e-49	5.54e-47	Rv0446c	conserved hypothetical protein
Rv0447c	50.4499	50.7774	355.813	357.78	7.04897	2.81741	7.69106	3.46e-147	8.27e-145	ufaA1	unknown fatty acid methyltransferase
Rv0449c	72.111	81.6947	510.541	510.632	6.64515	2.7323	8.21281	3.54e-131	6.98e-129	Rv0449c	putative dehydrogenase
Rv0450c	466.824	491.242	810.972	793.07	1.67441	0.743651	9.32561	3.98e-15	6.56e-14	mmpL4	conserved large membrane protein
Rv0451c	106.547	98.7636	193.089	185.514	1.84328	0.882278	7.20183	2.43e-15	4.12e-14
Rv0452	38.6937	30.9173	129.111	118.024	3.54286	1.82491	6.34479	7.87e-35	3.93e-33	Rv0452	putative transcriptional regulator
Rv0455c	374.718	508.525	919.769	813.64	1.96315	0.973172	9.35652	5.16e-13	6.85e-12	Rv0455c	hypothetical protein
Rv0456A	22.2165	28.6629	31.3903	25.9652	1.13048	0.176936	4.77261	0.336528	0.438995
Rv0456c	20.7354	24.7983	31.7324	27.7476	1.30937	0.388869	4.74091	0.0217067	0.0439386	echA2	enoyl-CoA hydratase/isomerase superfamily
Rv0457c	86.7368	67.0948	107.899	110.749	1.41949	0.505371	6.5532	0.000307196	0.00102276	Rv0457c	probable peptidase
Rv0458	145.333	140.953	166.445	161.042	1.14381	0.193847	7.26518	0.0685944	0.116152
Rv0459	29.0666	28.1262	35.7952	34.1546	1.22279	0.290182	5.00975	0.0635328	0.108712	Rv0459	conserved hypothetical protein
Rv0460	131.633	155.553	149.211	148.421	1.03703	0.0524566	7.19334	0.660835	0.745811
Rv0461	171.159	156.734	133.687	138.304	0.829194	-0.270218	7.22657	0.014427	0.0307907	Rv0461	unknown possible membrane protein
Rv0462	328.711	328.282	340.589	355.13	1.0589	0.0825694	8.40263	0.402148	0.508414	Rv0462	probable dihydrolipoamide dehydrogenase
Rv0464c	102.936	122.166	144.977	135.607	1.2475	0.319034	6.98779	0.00974794	0.021861	Rv0464c	conserved hypothetical protein
Rv0465c	169.123	202.895	268.827	254.594	1.40785	0.493493	7.8112	1.1e-05	5.12e-05	Rv0465c	transcriptional regulator (PbsX/Xre family)
Rv0466	121.45	118.302	140.187	145.964	1.19328	0.254935	7.0436	0.0221723	0.0447728	Rv0466	conserved hypothetical protein
Rv0467	207.076	207.082	698.327	683.38	3.33613	1.73818	8.8176	4.56e-69	4.92e-67	aceA	isocitrate lyase
Rv0468	99.2336	86.9549	217.807	233.542	2.422	1.2762	7.3315	2.79e-28	1.15e-26
Rv0469	144.685	152.117	205.876	199.388	1.36578	0.449725	7.4612	1.86e-05	8.13e-05
Rv0470c	542.267	654.524	748.277	721.87	1.22867	0.2971	9.38202	0.00600307	0.0142759	umaA2	unknown mycolic acid methyltransferase
Rv0471c	102.381	93.1813	103.494	107.377	1.07768	0.107931	6.67081	0.37501	0.479841	Rv0471c	hypothetical protein
Rv0472c	149.591	168.435	145.276	130.934	0.869017	-0.202543	7.21334	0.082648	0.136361	Rv0472c	transcriptional regulator (TetR/AcrR family)
Rv0473	132.836	146.642	149.638	140.857	1.03995	0.0565138	7.15657	0.620651	0.715658	Rv0473	possible membrane protein
Rv0474	546.618	632.087	270.623	268.275	0.457285	-1.12883	8.74151	1.54e-26	5.6e-25	Rv0474	transcriptional regulator (PbsX/Xre family)
Rv0475	699.356	817.591	559.636	510.632	0.705673	-0.502929	9.33585	2.43e-06	1.28e-05	Rv0475	possible exported protein
Rv0476	266.135	302.41	289.441	279.692	1.00136	0.00196671	8.15237	0.988405	0.994647	Rv0476	unknownunkown hydrophobic protein
Rv0477	366.479	350.503	294.786	309.414	0.842584	-0.247108	8.36674	0.0134095	0.0289473
Rv0478	155.052	134.941	89.21	95.3341	0.635997	-0.652909	6.88231	1.08e-07	7.09e-07	deoC	deoxyribose-phosphate aldolase
Rv0479c	275.577	254.209	314.202	317.604	1.19229	0.253737	8.18428	0.0132455	0.0286301	Rv0479c	unknown hydrophobic protein
Rv0480c	83.4044	83.305	107.813	113.158	1.32533	0.40635	6.60795	0.000744702	0.00224686
Rv0481c	61.6507	68.2757	66.6295	60.8905	0.982275	-0.0258014	6.00991	0.853899	0.901024
Rv0482	26.1044	19.8601	28.1828	32.035	1.30593	0.385073	4.75869	0.0277271	0.0539076	murB	UDP-N-acetylenolpyruvoylglucosamine reductase
Rv0483	1720.94	1636.79	1856.09	1951	1.13379	0.181148	10.807	0.0512176	0.0908183	Rv0483	conserved hypothetical protein
Rv0484c	108.953	81.1579	98.1053	118.313	1.13704	0.185282	6.6729	0.231438	0.321992	Rv0484c	oxidoreductase
Rv0485	893.843	768.102	633.322	662.955	0.779859	-0.358715	9.52988	0.000446661	0.00142065	Rv0485	transcriptional regulator (ROK family)
Rv0486	833.303	679.966	501.09	556.541	0.698768	-0.517115	9.32689	6.4e-06	3.13e-05	Rv0486	conserved hypothetical protein
Rv0487	204.114	221.896	174.87	174	0.819163	-0.287777	7.59577	0.00568184	0.0136185	Rv0487	conserved hypothetical protein
Rv0489	95.3457	96.6166	117.307	115.567	1.21323	0.278854	6.73717	0.016871	0.0352814	gpm	phosphoglycerate mutase I
Rv0490	705.651	779.374	557.712	570.222	0.759616	-0.396659	9.35048	4.27e-05	0.00017367
Rv0491	82.6638	81.1579	54.3129	55.9287	0.672842	-0.571661	6.08663	1.47e-05	6.62e-05	regX3	two-component response regulator
Rv0492c	63.0393	41.8672	48.796	61.9985	1.05418	0.0761239	5.76012	0.69462	0.773232	Rv0492c	gmc-type oxidoreductase
Rv0493c	25.3638	21.4704	28.7388	29.8672	1.24875	0.320479	4.7451	0.0488042	0.0872324	Rv0493c	conserved hypothetical protein
Rv0495c	174.492	172.407	177.094	181.804	1.0345	0.0489319	7.46465	0.637714	0.728753	Rv0495c	conserved hypothetical protein
Rv0496	229.848	192.267	204.721	216.489	0.997311	-0.00388424	7.72103	0.977161	0.987789	Rv0496	conserved hypothetical protein
Rv0497	184.489	150.292	172.775	185.032	1.06803	0.0949537	7.43828	0.433848	0.540453	Rv0497	probable membrane protein
Rv0498	112.101	102.414	103.494	99.1398	0.944296	-0.0826891	6.70506	0.497836	0.601358
Rv0499	68.5008	71.6036	51.4048	57.7111	0.778784	-0.360704	5.95379	0.00958828	0.0215463	Rv0499	hypothetical protein
Rv0500	55.0783	51.0994	56.7505	56.8922	1.06973	0.097245	5.78679	0.490457	0.594375	proC	pyrroline-5-carboxylate reductase
Rv0500A	225.127	232.631	170.765	169.328	0.743052	-0.428465	7.63674	1.89e-05	8.26e-05
Rv0500B	239.66	218.89	272.078	249.343	1.1369	0.1851	7.93895	0.0789295	0.131262
Rv0501	618.081	744.484	784.757	779.533	1.14826	0.199451	9.51583	0.0599528	0.10388	galE1	UDP-glucose 4-epimerase
Rv0502	618.544	637.025	488.388	473.298	0.765987	-0.384607	9.11351	3.93e-05	0.000160947	Rv0502	conserved hypothetical protein
Rv0503c	445.903	543.951	715.818	670.325	1.40072	0.486173	9.21613	1.16e-05	5.37e-05
Rv0504c	45.7289	44.7657	46.4867	46.824	1.03092	0.0439312	5.52759	0.764769	0.835156
Rv0505c	298.164	289.635	228.499	215.959	0.756144	-0.403266	8.00936	6.34e-05	0.000246928	serB	probable phosphoserine phosphatase
Rv0506	41.9336	38.2172	38.7033	37.8157	0.954067	-0.0678373	5.2942	0.660271	0.745722	mmpS2	conserved small membrane protein
Rv0507	163.847	182.283	163.281	153.768	0.916413	-0.12593	7.37271	0.255254	0.348889	mmpL2	conserved large membrane protein
Rv0509	992.799	885.974	708.762	702.89	0.751301	-0.412538	9.68335	2.4e-05	0.000102251	hemA	glutamyl-tRNA reductase
Rv0510	638.631	517.543	326.006	353.878	0.587901	-0.766354	8.83978	5.73e-11	5.9e-10	hemC	porphobilinogen deaminase
Rv0511	1910.15	1654.72	1081.55	1152.44	0.626622	-0.674332	10.5008	3.85e-11	4.09e-10	cysG	uroporphyrin-III c-methyltransferase
Rv0512	555.967	542.019	309.198	327.624	0.579944	-0.786016	8.75752	8.27e-16	1.5e-14	hemB	[delta]-aminolevulinic acid dehydratase
Rv0513	172.826	152.117	78.9889	80.6414	0.491047	-1.02607	6.90737	1.26e-17	2.66e-16	Rv0513	probable membrane protein
Rv0514	153.757	95.6504	49.4375	61.9503	0.44618	-1.1643	6.47687	4.45e-09	3.65e-08	Rv0514	possible membrane protein
Rv0515	389.621	309.28	158.234	172.748	0.473381	-1.07893	8.00162	3.59e-18	8.01e-17
Rv0516c	185.6	210.839	1373.09	1321.04	6.79884	2.76529	9.59935	7.84e-151	2.02e-148	Rv0516c	conserved hypothetical protein
Rv0517	132.558	133.76	208.741	210.275	1.57338	0.653872	7.42871	5.25e-10	4.8e-09	Rv0517	possible acyltransferase
Rv0518	100.437	99.6224	104.264	107.281	1.0573	0.080382	6.68826	0.497273	0.600894	Rv0518	hypothetical protein
Rv0519c	95.8086	75.7903	70.6067	72.9819	0.835935	-0.258537	6.29756	0.0787962	0.131113	Rv0519c	conserved hypothetical protein
Rv0520	73.2218	85.774	85.917	78.7145	1.03641	0.0515947	6.34105	0.716021	0.792264	Rv0520	similar to methyltransferases
Rv0522	127.374	131.935	139.674	138.449	1.07274	0.101303	7.07259	0.35828	0.46268	gabP	probable 4-amino butyrate transporter
Rv0523c	26.1969	25.2277	43.6214	44.03	1.70349	0.76849	5.15699	6.79e-07	3.96e-06	Rv0523c	conserved hypothetical protein
Rv0524	446.736	404.931	389.812	416.599	0.946662	-0.0790793	8.69543	0.440432	0.546259	hemL	glutamate-1-semialdehyde aminotransferase
Rv0525	88.5882	65.8066	59.4448	65.1297	0.805807	-0.311494	6.12012	0.0494315	0.0879307
Rv0526	110.527	120.127	106.06	112.243	0.946718	-0.0789938	6.81041	0.505093	0.607491	Rv0526	conserved hypothetical protein
Rv0527	81.6455	56.6817	46.9999	53.3274	0.724223	-0.465493	5.89048	0.00837294	0.0190714
Rv0528	246.695	233.919	185.091	191.15	0.782677	-0.353511	7.74069	0.000531949	0.00166501	Rv0528	probable membrane protein
Rv0529	102.566	62.6934	58.0763	67.3457	0.757968	-0.399791	6.17834	0.0439858	0.0800743	ccsB	cytochrome c-type biogenesis protein
Rv0530	321.861	310.676	416.456	428.739	1.33604	0.417967	8.53186	1.98e-05	8.62e-05	Rv0530	conserved hypothetical protein
Rv0530A	85.2557	73.3212	70.0508	61.4686	0.829046	-0.270477	6.1773	0.0590278	0.102601
Rv0531	68.3157	68.7051	76.6367	72.3557	1.08754	0.121071	6.16546	0.362129	0.46623	Rv0531	unknown, membrane protein.
Rv0533c	135.891	145.14	201.599	204.542	1.44558	0.531644	7.43118	6.11e-07	3.6e-06	fabH	[beta]-ketoacyl-ACP synthase III
Rv0534c	29.3443	19.0013	24.676	32.4203	1.17677	0.234833	4.74167	0.259289	0.353538	menA	4-dihydroxy-2-naphthoate octaprenyltransferase
Rv0535	55.3561	44.873	53.4148	58.8672	1.11857	0.161658	5.74066	0.296225	0.395518	pnp	phosphorylase from Pnp/MtaP family 2
Rv0536	33.8801	25.8718	35.6669	39.3091	1.25169	0.323874	5.09494	0.0600647	0.103918	galE2	UDP-glucose 4-epimerase
Rv0537c	573.37	569.179	561.689	583.47	1.00225	0.00324374	9.16001	0.97282	0.985861	Rv0537c	unknown, possible membrane protein,
Rv0538	100.53	75.0389	121.669	128.525	1.42325	0.509186	6.7448	0.000403576	0.00129718	Rv0538	possible transmembrane protein
Rv0539	35.5464	23.6174	37.5913	40.5134	1.31626	0.396446	5.12553	0.0360525	0.0675807
Rv0541c	218.092	212.234	123.38	133.921	0.59779	-0.742289	7.41852	5.62e-12	6.6e-11	Rv0541c	unknown membrane protein
Rv0542c	333.247	287.488	171.492	198.954	0.596534	-0.745324	7.94826	1.6e-10	1.56e-09	menE	o-succinylbenzoic acid-CoA ligase
Rv0543c	478.025	540.623	471.196	447.863	0.902419	-0.148131	8.91982	0.150966	0.225808
Rv0544c	71.8333	50.9921	46.1018	48.8473	0.771882	-0.373547	5.7605	0.0300126	0.0576477
Rv0545c	1120.73	1074.81	877.431	918.175	0.817805	-0.290172	9.9622	0.00184651	0.0050436	pitA	low-affinity inorganic phosphate transporter
Rv0546c	51.931	49.9186	55.7241	55.6878	1.09356	0.129036	5.74406	0.361074	0.46557	Rv0546c	conserved hypothetical protein
Rv0547c	151.072	143.207	168.584	178.818	1.18013	0.238947	7.32967	0.0265426	0.0521193	Rv0547c	putative oxidoreductase
Rv0548c	207.076	231.021	247.701	237.396	1.10772	0.147595	7.85235	0.153277	0.228549
Rv0549c	48.7837	49.3818	37.5913	43.8373	0.829195	-0.270216	5.48237	0.0756126	0.126373
Rv0550c	25.7341	27.16	25.2747	25.3389	0.957468	-0.0627036	4.69657	0.694661	0.773232
Rv0551c	39.2491	41.4378	53.9707	51.545	1.30843	0.387834	5.55768	0.00745552	0.0171924	fadD8	acyl-CoA synthase
Rv0552	84.7929	65.4846	84.1208	94.9969	1.19036	0.251403	6.37193	0.0956464	0.154531	Rv0552	putative transcriptional regulator
Rv0553	44.433	36.0702	41.4403	41.8622	1.03319	0.0471066	5.3634	0.766973	0.837016
Rv0554	35.3612	29.8438	36.736	36.6596	1.12395	0.16858	5.12853	0.292143	0.390848
Rv0555	338.894	252.062	289.098	314.328	1.02063	0.029453	8.22316	0.824627	0.878168	menD	2-succinyl-6-hydroxy-2,4-cyclohexadiene-1-carbox ylate
Rv0556	87.6625	103.272	99.9442	103.186	1.06463	0.090354	6.62517	0.486243	0.589909	Rv0556	possible membrane protein
Rv0557	204.577	200.855	180.088	178.288	0.883895	-0.178052	7.57628	0.0801588	0.132712	Rv0557	conserved hypothetical protein
Rv0558	171.067	167.898	173.972	171.303	1.01856	0.026534	7.41975	0.801907	0.863247
Rv0559c	386.104	457.641	630.585	602.932	1.46236	0.548294	9.02277	4.18e-07	2.53e-06	Rv0559c	possible exported
Rv0560c	45.1735	43.2628	38.4039	39.5018	0.88057	-0.18349	5.37553	0.217993	0.306087	Rv0560c	methyl transferase
Rv0561c	59.8919	42.2966	48.2401	55.0616	1.00902	0.0129542	5.68846	0.939462	0.961003	Rv0561c	similar to squalene monooxygenase
Rv0562	161.717	170.26	208.912	206.613	1.25194	0.32417	7.55008	0.00176318	0.00483573	grcC1	heptaprenyl diphosphate synthase II
Rv0563	362.591	361.453	536.03	540.981	1.48746	0.572854	8.81748	2.43e-09	2.04e-08	htpX	probable (transmembrane) heat shock protein
Rv0564c	60.2622	67.6316	89.8514	90.854	1.41389	0.499668	6.28262	0.000194571	0.000682425	gpdA1	glycerol-3-phosphate dehydrogenase
Rv0565c	38.0457	36.1775	72.9161	69.0317	1.91159	0.934776	5.78684	5.71e-11	5.9e-10	Rv0565c	Probable monooxygenasemonoxygenase
Rv0567	393.88	424.469	528.802	497.048	1.25377	0.326276	8.85051	0.00112341	0.00323768	Rv0567	Probable methyltransferase
Rv0568	1168.22	985.918	882.905	969.094	0.859631	-0.218211	9.9678	0.0421801	0.0773341	Rv0568	similar too MTCY63.32c cytochrome P-450
Rv0569	169.771	131.291	107.471	99.0434	0.685574	-0.544615	6.98192	6.57e-05	0.000254899	Rv0569	conserved hypothetical protein
Rv0570	1233.38	1113.88	678.184	736.563	0.602663	-0.730576	9.87601	2.74e-13	3.78e-12	nrdZ	ribonucleotide reductase, class II
Rv0571c	282.427	256.785	364.367	389.719	1.39807	0.483437	8.34032	3.17e-06	1.65e-05	Rv0571c	conserved hypothetical protein
Rv0572c	99.2336	111.646	176.282	175.397	1.6687	0.738725	7.14639	7.67e-11	7.77e-10	Rv0572c	hypothetical protein
Rv0573c	129.874	124.635	121.028	124.671	0.965147	-0.0511787	6.96715	0.651081	0.739707	Rv0573c	conserved hypothetical protein
Rv0574c	568.927	583.564	1080.06	1094.49	1.88687	0.915999	9.70233	5.93e-23	1.73e-21	Rv0574c	conserved hypothetical protein
Rv0575c	47.0249	49.5965	45.5031	48.1247	0.969233	-0.0450845	5.57349	0.757147	0.828455	Rv0575c	possible oxidoreductase
Rv0576	263.543	259.04	170.123	180.985	0.671783	-0.573932	7.76683	1.66e-08	1.25e-07	Rv0576	putative transcriptional regulator
Rv0577	145.703	139.021	101.142	99.6697	0.705186	-0.503923	6.91747	8.09e-06	3.87e-05	Rv0577	conserved hypothetical protein
Rv0578c	1991.61	1608.99	992.471	1049.93	0.567192	-0.818092	10.4613	3.1e-13	4.23e-12	PE_PGRS	PE_PGRS-family protein
Rv0579	226.608	241.005	256.169	252.233	1.08746	0.12096	7.93236	0.228691	0.3191	Rv0579	conserved hypothetical protein
Rv0580c	68.5008	79.2256	81.4265	80.0633	1.09405	0.129677	6.27717	0.346242	0.449564	Rv0580c	hypothetical protein
Rv0581	49.4317	31.5614	25.7452	27.8439	0.660215	-0.598991	5.05452	0.0029081	0.00754302
Rv0582	39.2491	32.0982	28.3539	33.721	0.868357	-0.20364	5.05708	0.24117	0.332765
Rv0583c	36.1018	36.1775	58.0763	54.5317	1.55812	0.639809	5.55618	1.07e-05	4.99e-05	lpqN	equivalent to MKU20446_1 MK35
Rv0584	70.815	85.9888	96.2664	84.5434	1.15435	0.207075	6.4052	0.151221	0.226088	Rv0584	hypothetical protein
Rv0585c	60.2622	55.5009	81.4693	82.2793	1.41359	0.499366	6.14173	0.000143315	0.000521796	Rv0585c	possible membrane protein
Rv0586	630.578	489.846	601.59	701.397	1.16264	0.217407	9.24393	0.0860876	0.141131	Rv0586	transcriptional regulator (GntR family)
Rv0587	399.989	402.676	417.739	429.702	1.05577	0.078302	8.68913	0.419781	0.526851	Rv0587	part of mce2 operon
Rv0588	120.154	115.725	139.161	134.161	1.15858	0.212358	6.9967	0.0560002	0.0982057	Rv0588	part of mce2 operon
Rv0589	134.687	147.931	172.347	164.173	1.19128	0.252519	7.27816	0.0216857	0.0439227	mce2	cell invasion protein
Rv0590	96.9194	98.3342	131.976	129.922	1.34144	0.423787	6.84477	0.000213524	0.000739597	Rv0590	part of mce2 operon
Rv0592	31.8436	37.6805	41.5258	40.2725	1.17825	0.236645	5.25481	0.138521	0.2102	Rv0592	part of mce2 operon
Rv0594	110.897	108.747	140.315	143.218	1.29067	0.368122	6.98171	0.00095062	0.00280987	Rv0594	part of mce2 operon
Rv0597c	182.083	184.538	120.258	123.756	0.665585	-0.587306	7.24813	2.99e-08	2.15e-07	Rv0597c	conserved hypothetical protein
Rv0598c	100.9	126.675	92.2036	92.5401	0.812474	-0.299607	6.68325	0.026111	0.0513926	Rv0598c	conserved hypothetical protein
Rv0599c	47.3951	44.2289	38.7033	40.9469	0.868734	-0.203014	5.4171	0.174263	0.255067	Rv0599c	conserved hypothetical protein
Rv0604	58.0405	50.67	66.4584	68.0683	1.23625	0.305966	5.93817	0.0297209	0.0572481	lpqO	lipoprotein
Rv0605	93.2166	106.6	126.032	126.887	1.26658	0.340939	6.82919	0.00475804	0.0115953	Rv0605	resolvase
Rv0606	80.4422	93.1813	116.537	122.648	1.37854	0.463142	6.69858	0.000252577	0.000860614	Rv0606	transposase
Rv0607	35.4538	40.4716	42.2101	43.2111	1.12617	0.171425	5.34416	0.267797	0.363213	Rv0607	hypothetical protein
Rv0608	92.0132	120.127	94.8978	92.8291	0.885792	-0.17496	6.64108	0.215824	0.30355	Rv0608	conserved hypothetical protein
Rv0609	93.5869	76.6492	74.3701	82.2793	0.919237	-0.121491	6.35288	0.399113	0.505081	Rv0609	conserved hypothetical protein
Rv0609A	32.1213	28.985	26.4722	24.2791	0.830117	-0.268613	4.79935	0.0926997	0.150278
Rv0610c	135.428	133.224	132.703	136.715	1.00272	0.00392174	7.07305	0.973761	0.986045	Rv0610c	possible monooxygenase
Rv0611c	107.194	121.844	134.414	125.057	1.13365	0.180979	6.93617	0.130062	0.199701	Rv0611c	hypothetical protein
Rv0612	92.6612	81.48	49.0099	55.2061	0.59795	-0.741904	6.10559	1.26e-07	8.18e-07	Rv0612	hypothetical protein
Rv0613c	463.954	314.326	424.581	468.481	1.14707	0.197953	8.70843	0.190708	0.274848	Rv0613c	hypothetical protein
Rv0615	71.0002	53.1391	38.4039	40.7542	0.636781	-0.651132	5.65179	8.65e-05	0.000326419	Rv0615	possible membrane protein
Rv0616A	54.0601	62.264	39.8152	38.8755	0.677149	-0.562455	5.59118	0.000131129	0.000480568
Rv0617	71.0927	62.0493	40.9271	43.2592	0.631778	-0.66251	5.74754	6.12e-06	2.99e-05	Rv0617	conserved hypothetical protein
Rv0618	58.1331	41.6525	33.0581	37.0931	0.701754	-0.510963	5.39613	0.00434128	0.0107281
Rv0621	83.2192	66.8801	87.1144	86.7112	1.15683	0.210181	6.34711	0.138327	0.21	Rv0621	membrane spanning ATP/GTP-binding protein
Rv0623	63.7798	38.1099	32.6305	40.5134	0.716509	-0.480944	5.44115	0.0271879	0.0531993
Rv0624	73.1292	60.8684	47.7697	52.3639	0.746443	-0.421896	5.86297	0.00487903	0.011868
Rv0625c	98.0302	47.4495	68.7678	99.6697	1.15639	0.209629	6.30311	0.428827	0.535945	Rv0625c	probable integral membrane protein
Rv0626	49.8019	26.1938	41.0126	46.824	1.15301	0.205404	5.37165	0.376938	0.481387	Rv0626	conserved hypothetical protein
Rv0627	106.917	75.7903	98.3191	116.723	1.17551	0.233286	6.64253	0.150008	0.224798
Rv0628c	297.886	185.826	181.884	214.225	0.818451	-0.289032	7.78013	0.101735	0.162563	Rv0628c	conserved hypothetical protein
Rv0629c	77.1097	54.32	46.2301	51.4005	0.741722	-0.43105	5.83193	0.0131219	0.028418	recD	exodeoxyribonuclease V
Rv0630c	104.603	72.2477	71.0344	80.3523	0.854958	-0.226075	6.35728	0.184885	0.268268	recB	exodeoxyribonuclease V
Rv0631c	118.025	84.8079	108.455	119.035	1.12027	0.163842	6.75455	0.280087	0.376374	recC	exodeoxyribonuclease V
Rv0632c	303.44	349.215	375.956	382.926	1.16309	0.21796	8.46461	0.037641	0.0700482	echA3	enoyl-CoA hydratase/isomerase superfamily
Rv0633c	88.6808	101.662	93.4438	89.5052	0.961889	-0.0560572	6.54456	0.655573	0.742066	Rv0633c	hypothetical protein
Rv0634B	67.2974	60.5464	71.8897	71.5367	1.12114	0.164971	6.09088	0.222577	0.311478
Rv0634c	230.866	268.165	274.558	258.736	1.06912	0.0964216	8.01292	0.381062	0.485542	Rv0634c	putative glyoxylase II
Rv0635	67.8528	60.6537	77.4921	72.163	1.16392	0.218994	6.12839	0.106003	0.16831	Rv0635	conserved hypothetical protein
Rv0636	80.905	77.6153	100.543	87.6746	1.18735	0.247747	6.44519	0.0625679	0.10747	Rv0636	hypothetical protein
Rv0637	278.632	265.374	327.716	295.3	1.14519	0.195592	8.19063	0.0621902	0.106876	Rv0637	conserved hypothetical protein
Rv0638	491.169	376.268	321.002	322.325	0.741419	-0.431639	8.55963	0.000528476	0.00165724	secE	SecE preprotein translocase
Rv0639	579.387	516.684	450.882	429.557	0.803173	-0.316218	8.94796	0.00196759	0.00533083	nusG	transcription antitermination protein
Rv0640	575.87	638.314	500.021	474.31	0.802591	-0.317264	9.09486	0.00140967	0.00397367	rplK	50S ribosomal protein L11
Rv0641	1259.49	1450.32	1277.34	1198.2	0.91363	-0.130318	10.3401	0.201887	0.287575	rplA	50S ribosomal protein L1
Rv0642c	742.215	773.255	868.364	811.665	1.10866	0.148823	9.64241	0.114585	0.179328	mmaA4	methoxymycolic acid synthase 4
Rv0643c	298.071	308.422	397.51	390.008	1.2986	0.376961	8.4476	0.000127158	0.000468579	mmaA3	methoxymycolic acid synthase 3
Rv0644c	265.024	305.094	449.386	436.157	1.55379	0.635792	8.51119	2.11e-09	1.79e-08	mmaA2	methoxymycolic acid synthase 2
Rv0645c	83.6821	85.2373	91.0061	90.4687	1.07445	0.103592	6.45693	0.408983	0.515232	mmaA1	methoxymycolic acid synthase 1
Rv0646c	136.909	111.216	152.931	166.245	1.2852	0.361988	7.1543	0.00393585	0.00982055	lipG	probable hydrolase
Rv0647c	200.874	207.833	256.382	265.384	1.27673	0.352454	7.8654	0.000347602	0.0011397	Rv0647c	conserved hypothetical protein
Rv0648	82.4787	66.5581	61.0699	65.9005	0.850958	-0.23284	6.10625	0.112491	0.176545	Rv0648	conserved hypothetical protein
Rv0651	336.209	316.902	592.438	636.653	1.88156	0.911927	8.88225	9.06e-20	2.26e-18	rplJ	50S ribosomal protein L10
Rv0652	119.321	84.7005	120.002	132.668	1.23699	0.306838	6.84229	0.0449015	0.0815195	rplL	50S ribosomal protein L7/L12
Rv0653c	30.1774	20.7189	25.3603	27.2177	1.0296	0.0420874	4.70535	0.81395	0.87235	Rv0653c	putative transcriptional regulator
Rv0654	116.729	120.019	142.026	145	1.21249	0.277968	7.03798	0.0114745	0.0252847	Rv0654	putative dioxygenase
Rv0655	1431.94	1698.41	1294.83	1309.15	0.831909	-0.265502	10.4851	0.0105891	0.0235578	Rv0655	ABC transporter
Rv0656c	30.2699	31.5614	31.2192	28.9519	0.97386	-0.0382131	4.93473	0.803392	0.864079	Rv0656c	similar to beta dioxygenases
Rv0657c	55.1709	63.2302	45.2892	41.4287	0.733216	-0.447689	5.6686	0.00256396	0.00674982	Rv0657c	conserved hypothetical protein
Rv0658c	118.488	98.7636	53.3292	58.4337	0.514022	-0.960097	6.34477	1.2e-11	1.35e-10	Rv0658c	probable membrane protein
Rv0659c	345.188	323.558	216.097	209.118	0.635783	-0.653393	8.09158	1.38e-10	1.35e-09	Rv0659c	conserved hypothetical protein
Rv0660c	247.899	104.131	92.7168	123.13	0.612835	-0.70643	7.14384	0.0130037	0.0281802	Rv0660c	conserved hypothetical protein
Rv0663	171.9	172.192	182.91	172.844	1.03399	0.0482153	7.45248	0.649123	0.738011	atsD	proable arylsulfatase
Rv0667	5662.24	5726.57	3955.86	3898.05	0.689619	-0.536128	12.2318	5.81e-10	5.28e-09	rpoB	[beta] subunit of RNA polymerase
Rv0668	3383.11	3477.45	2574.94	2605.62	0.755129	-0.405205	11.5555	4.69e-06	2.37e-05	rpoC	[beta]' subunit of RNA polymerase
Rv0669c	95.2531	107.459	179.147	175.06	1.74849	0.80611	7.1328	2.12e-12	2.64e-11
Rv0670	353.057	390.653	234.23	225.256	0.617984	-0.694358	8.22871	2.7e-11	2.93e-10	end	endonuclease IV (apurinase)
Rv0671	217.166	218.783	198.99	198.665	0.912189	-0.132596	7.70285	0.186399	0.26988	lpqP	probable esterase
Rv0672	262.34	273.962	242.783	244.574	0.908842	-0.137898	7.99911	0.167969	0.247044	fadE8	acyl-CoA dehydrogenase (aka aidB)
Rv0673	107.287	107.566	102.895	102.271	0.954939	-0.0665188	6.71487	0.571231	0.666901	echA4	enoyl-CoA hydratase/isomerase superfamily
Rv0674	106.084	98.5489	99.6449	105.595	1.00249	0.00358087	6.68102	0.977533	0.987866	Rv0674	hypothetical protein
Rv0676c	1312.16	1409.96	3039.47	2982	2.21215	1.14545	11.0951	1.17e-34	5.67e-33	mmpL5	conserved large membrane protein
Rv0677c	325.842	433.057	1090.32	1074.26	2.85329	1.51263	9.51738	2.28e-33	1.08e-31	mmpS5	conserved small membrane protein
Rv0678	111.823	102.414	256.938	220.776	2.2291	1.15646	7.44767	1.4e-22	4.03e-21	Rv0678	hypothetical protein
Rv0679c	83.4044	91.7857	92.5029	85.3142	1.01566	0.0224127	6.4658	0.868006	0.912169
Rv0680c	59.7993	55.2862	68.6823	61.8058	1.13352	0.180814	5.94852	0.199646	0.285111
Rv0681	273.911	288.025	309.113	311.582	1.1047	0.14366	8.20926	0.152004	0.227057	Rv0681	transcriptional regulator (TetR/AcrR family)
Rv0682	109.231	116.047	93.9998	89.5052	0.8149	-0.295306	6.67154	0.0137678	0.029625	rpsL	30S ribosomal protein S12
Rv0683	332.784	340.198	360.304	356.142	1.06465	0.0903766	8.44128	0.356094	0.460408	rpsG	30S ribosomal protein S7
Rv0684	1909.51	2043.76	1911.86	1849.69	0.951538	-0.0716663	10.9134	0.440064	0.546163	fusA	elongation factor G
Rv0685	1153.41	1173.89	1125.35	1042.51	0.931524	-0.102335	10.1341	0.277885	0.373716	tuf	elongation factor EF-Tu
Rv0686	163.569	161.35	166.659	168.701	1.03206	0.0455236	7.36856	0.666409	0.749514	Rv0686	potential membrane protein
Rv0687	38.0457	25.4424	26.7288	29.6263	0.885177	-0.175962	4.90547	0.370421	0.474717	Rv0687	putative dehydrogenase, SDR family
Rv0688	152.923	164.678	192.233	188.356	1.19871	0.261487	7.45119	0.0143948	0.0307763	Rv0688	putative oxidoreductase
Rv0690c	385.363	417.706	264.978	256.954	0.650048	-0.621382	8.36862	8.65e-10	7.67e-09	Rv0690c	hypothetical protein
Rv0691c	187.452	199.245	163.281	143.122	0.79267	-0.335207	7.43426	0.00294724	0.00762682	Rv0691c	transcriptional regulator (TetR/AcrR family)
Rv0692	87.4774	104.453	72.7023	71.2958	0.750871	-0.413363	6.38464	0.00253499	0.0066999	Rv0692	hypothetical protein
Rv0693	149.036	142.563	112.09	112.243	0.769185	-0.378598	7.00714	0.000605538	0.00187605	pqqE	coenzyme pqq synthesis protein E
Rv0694	148.295	133.009	79.4165	82.2311	0.574375	-0.799934	6.78002	2.82e-11	3.04e-10	lldD1	L-lactate dehydrogenase (cytochrome)
Rv0695	169.586	154.479	147.457	141.147	0.890325	-0.167596	7.25836	0.12791	0.197229	Rv0695	conserved hypothetical protein
Rv0696	148.665	134.512	109.609	108.437	0.769717	-0.3776	6.96552	0.000982055	0.00288242	Rv0696	glycosyltransferase
Rv0697	42.3039	43.7995	28.2684	31.4569	0.693572	-0.527882	5.16997	0.000681724	0.00207564	Rv0697	gmc-type oxidoreductase
Rv0698	62.7615	46.2686	49.3092	55.0134	0.955223	-0.06609	5.73987	0.702949	0.780381
Rv0700	1124.8	1338.03	1271.26	1241.8	1.0205	0.0292759	10.2809	0.780952	0.8462	rpsJ	30S ribosomal protein S10
Rv0701	1264.3	1210.07	1024.63	1006.86	0.820993	-0.284558	10.1373	0.00211622	0.00571498	rplC	50S ribosomal protein L3
Rv0702	956.697	692.741	549.415	588.287	0.689625	-0.536116	9.44352	5.81e-05	0.000228643	rplD	50S ribosomal protein L4
Rv0703	428.037	439.605	295.128	284.943	0.668622	-0.580737	8.49694	3.48e-09	2.91e-08	rplW	50S ribosomal protein L23
Rv0704	942.164	938.898	711.755	724.424	0.763487	-0.389325	9.69506	2.2e-05	9.45e-05	rplB	50S ribosomal protein L2
Rv0705	568.279	630.799	424.196	408.795	0.694807	-0.525317	8.98699	1.75e-07	1.11e-06
Rv0706	523.291	379.703	273.831	299.587	0.634815	-0.655593	8.52532	2.15e-06	1.14e-05
Rv0707	627.708	663.649	425.693	403.255	0.641994	-0.639369	9.04802	7.61e-11	7.76e-10	rpsC	30S ribosomal protein S3
Rv0708	226.978	254.96	166.788	170.628	0.700336	-0.513881	7.67422	1.29e-06	7.15e-06	rplP	50S ribosomal protein L16
Rv0709	128.578	130.432	98.4902	89.457	0.72585	-0.462256	6.7981	8.89e-05	0.00033361	rpmC	50S ribosomal protein L29
Rv0710	239.012	239.072	235.641	209.504	0.931236	-0.102781	7.85054	0.319369	0.421542	rpsQ	30S ribosomal protein S17
Rv0711	623.357	685.656	861.009	819.854	1.28424	0.360917	9.54703	0.000182215	0.000645175
Rv0712	170.049	169.186	208.998	203.338	1.2155	0.281544	7.55757	0.00601515	0.0142945	Rv0712	conserved hypothetical protein
Rv0713	53.5047	49.2745	53.8424	49.329	1.0035	0.00503547	5.6905	0.976815	0.987761	Rv0713	potential membrane protein
Rv0714	696.487	832.942	973.612	925.545	1.24195	0.312608	9.74426	0.00347553	0.00878971
Rv0715	260.673	291.46	365.692	351.132	1.29867	0.377039	8.31218	0.000314018	0.00103899	rplX	50S ribosomal protein L24
Rv0716	567.631	669.768	611.383	624.465	0.998925	-0.00155138	9.27237	0.987735	0.994273	rplE	50S ribosomal protein L5
Rv0717	71.0002	70.9595	67.998	65.0334	0.937218	-0.0935439	6.10358	0.47901	0.582401	rpsN	30S ribosomal protein S14
Rv0718	320.38	377.556	318.821	275.838	0.852336	-0.230505	8.33508	0.0489835	0.0874594	rpsH	30S ribosomal protein S8
Rv0719	510.701	521.3	456.485	416.599	0.84609	-0.241117	8.89503	0.015042	0.0319559	rplF	50S ribosomal protein L6
Rv0720	145.61	104.453	87.927	101.548	0.756967	-0.401698	6.77584	0.0103419	0.0231156	rplR	50S ribosomal protein L18
Rv0721	230.774	180.458	173.288	180.118	0.858858	-0.219509	7.57787	0.0795473	0.132026	rpsE	30S ribosomal protein S5
Rv0722	61.7433	65.0552	37.2492	35.937	0.577495	-0.792119	5.62101	2.87e-08	2.07e-07	rpmD	50S ribosomal protein L30
Rv0723	622.709	636.274	623.529	595.561	0.968366	-0.0463754	9.27514	0.620157	0.715533	rplO	50S ribosomal protein L15
Rv0724	927.538	781.735	766.923	808.871	0.921767	-0.117526	9.68172	0.265771	0.360759	sppA	protease IV, signal peptide peptidase
Rv0725c	43.5998	43.7995	69.6659	69.3208	1.59022	0.669229	5.84495	1.32e-06	7.29e-06
Rv0726c	102.566	105.419	148.569	149.673	1.43413	0.520177	6.99243	3e-06	1.56e-05	Rv0726c	conserved hypothetical protein
Rv0729	35.5464	22.0071	46.2729	51.7377	1.69748	0.763397	5.31708	0.00014237	0.000519489	xylB	xylulose kinase
Rv0730	164.402	146.857	168.669	172.941	1.09698	0.133537	7.3535	0.226249	0.315824	Rv0730	conserved hypothetical protein
Rv0731c	32.1213	26.7306	38.6177	39.6463	1.32742	0.408623	5.12326	0.0114383	0.0252291	Rv0731c	conserved hypothetical protein
Rv0732	509.128	590.005	694.349	677.214	1.24811	0.319748	9.27193	0.00176311	0.00483573	secY	SecY subunit of preprotein translocase
Rv0733	100.53	109.284	139.631	129.585	1.2838	0.360425	6.91082	0.00208394	0.00563235	adk	probable adenylate kinase
Rv0734	239.938	201.929	203.823	202.085	0.918205	-0.123111	7.72759	0.27535	0.370788	map'	probable methionine aminopeptidase
Rv0735	72.8515	79.8697	79.3738	82.3756	1.05956	0.0834701	6.30049	0.533584	0.63356	sigL	sigma-70 factors ECF subfamily
Rv0736	38.0457	31.3467	33.0154	31.7941	0.93267	-0.100561	5.07078	0.546189	0.643734	Rv0736	hypothetical protein
Rv0738	64.5203	30.3805	43.9207	50.4852	0.992921	-0.010249	5.57194	0.976187	0.9877	Rv0738	possible membrane protein
Rv0739	31.1956	35.3187	50.3356	48.4619	1.48707	0.572475	5.39406	0.000183836	0.000648854	Rv0739	conserved hypothetical protein
Rv0740	104.973	126.997	112.689	107.907	0.951757	-0.0713345	6.82187	0.57434	0.669927	Rv0740	conserved hypothetical protein
Rv0741	52.3013	55.7156	54.9544	52.8938	0.998976	-0.00147751	5.757	0.993945	0.996626	Rv0741	truncated copy of IS1557
Rv0743c	33.047	41.1157	48.4539	46.5832	1.28367	0.360275	5.41899	0.0247178	0.0491169	Rv0743c	hypothetical protein
Rv0744c	32.399	37.0364	41.9535	39.2609	1.17115	0.227923	5.24844	0.150928	0.225808	Rv0744c	putative transcriptional regulator
Rv0747	113.026	44.4436	31.3475	36.6596	0.431462	-1.21269	5.79128	7.33e-05	0.00028126	PE_PGRS	PE_PGRS-family protein
Rv0749	73.1292	58.8288	61.6259	60.457	0.924182	-0.113751	5.98983	0.447867	0.552771	Rv0749	conserved hypothetical protein
Rv0749A	97.6599	123.991	113.159	108.823	1.00244	0.00351369	6.79421	0.985772	0.992893
Rv0750	109.509	126.997	114.228	109.834	0.948047	-0.0769696	6.84719	0.528392	0.629405	Rv0750	conserved hypothetical protein
Rv0751c	123.024	109.069	98.7895	111.713	0.906337	-0.14188	6.78938	0.260619	0.355062	mmsB	methylmalmonate semialdehyde oxidoreductase
Rv0752c	74.1475	69.9933	49.6941	52.9902	0.712054	-0.489942	5.93694	0.00035791	0.00116608	fadE9	acyl-CoA dehydrogenase
Rv0753c	217.259	197.742	116.58	124.093	0.579716	-0.786583	7.34928	1.19e-12	1.54e-11	mmsA	methylmalmonate semialdehyde dehydrogenase
Rv0754	63.8724	59.5802	41.5258	39.3091	0.654683	-0.611131	5.65879	2.11e-05	9.13e-05	PE_PGRS	PE_PGRS-family protein
Rv0755A	191.339	192.267	218.278	213.936	1.12676	0.172177	7.67459	0.0872351	0.142611
Rv0755c	57.0223	46.5907	65.5603	55.4951	1.16737	0.223258	5.82286	0.158162	0.235437	PPE	PPE-family protein
Rv0756c	142.833	135.907	165.718	175.975	1.22545	0.293308	7.28185	0.00640445	0.0150698
Rv0757	228.274	226.727	190.266	178.529	0.810602	-0.302934	7.68427	0.00289487	0.00751453	phoP	two-component response regulator
Rv0758	241.697	240.468	216.824	204.108	0.873069	-0.195833	7.81792	0.0481816	0.0863964	phoR	sensor histidine kinase
Rv0759c	140.519	174.983	186.289	173.374	1.14083	0.190078	7.4019	0.125629	0.194339	Rv0759c	conserved hypothetical protein
Rv0760c	94.2349	101.662	138.305	137.582	1.4089	0.494568	6.89088	2.12e-05	9.16e-05	Rv0760c	conserved hypothetical protein
Rv0761c	122.376	132.687	159.646	153.431	1.22798	0.296287	7.15508	0.00753293	0.0173351	adhB	zinc-containing alcohol dehydrogenase
Rv0762c	31.2882	33.279	27.7552	24.52	0.810585	-0.302964	4.85919	0.0563501	0.0986643	Rv0762c	hypothetical protein
Rv0764c	128.485	150.292	76.9361	75.0052	0.545384	-0.874656	6.73709	3.45e-12	4.17e-11	Rv0764c	possible lanosterol 14-demethylase cytochrome P450
Rv0765c	60.4473	54.2126	28.2256	29.0482	0.499194	-1.00233	5.39386	3.84e-11	4.09e-10	Rv0765c	short-chain alcohol dehydrogenase family
Rv0766c	181.897	179.922	126.288	126.454	0.698514	-0.517639	7.25833	9.79e-07	5.55e-06	Rv0766c	cytochrome p-450
Rv0767c	73.4069	59.9023	22.5805	25.1462	0.357591	-1.48362	5.45505	1.38e-19	3.41e-18	Rv0767c	hypothetical protein
Rv0768	135.798	126.782	78.6467	79.8706	0.60352	-0.728527	6.70754	9.83e-10	8.7e-09	aldA	aldehyde dehydrogenases
Rv0769	34.2504	25.9791	23.949	20.7625	0.74125	-0.431967	4.70026	0.0148284	0.0315421	Rv0769	similar to 7-alpha-hydroxysteroid dehydrogenase
Rv0772	122.283	112.075	139.845	134.547	1.17039	0.226984	6.99577	0.0454178	0.0821934	purD	phosphoribosylamine-glycine ligase
Rv0773c	138.483	151.903	155.839	157.236	1.07854	0.109079	7.23944	0.325545	0.427166	ggtA	putative [gamma]-glutamyl transpeptidase
Rv0774c	110.157	101.662	109.396	108.726	1.02935	0.0417351	6.75063	0.724813	0.799101	Rv0774c	conserved hypothetical protein
Rv0775	166.438	134.941	143.779	144.23	0.954981	-0.0664563	7.20397	0.594959	0.690414	Rv0775	conserved hypothetical protein
Rv0777	317.325	305.63	319.847	315.34	1.01955	0.0279363	8.29787	0.779563	0.845664	purB	adenylosuccinate lyase
Rv0778	150.424	157.807	159.303	151.407	1.00833	0.0119708	7.2749	0.915116	0.944399	Rv0778	similar linalool 8-monooxygenase, cytochrome p-450
Rv0780	90.9024	101.769	134.627	131.223	1.38067	0.465369	6.84947	9.64e-05	0.000359459
Rv0781	88.4031	100.159	100.244	98.4653	1.05451	0.0765688	6.60007	0.54444	0.642347	ptrBb	protease II, [beta] subunit
Rv0782	25.4564	26.3012	28.3111	27.9884	1.08818	0.121919	4.76843	0.443201	0.548226
Rv0783c	207.261	257.537	295.984	278.054	1.23569	0.305315	8.02345	0.010358	0.0231281	Rv0783c	multidrug resistance protein
Rv0784	79.7016	57.7552	62.1818	68.1164	0.946568	-0.0792217	6.06678	0.637465	0.728718	Rv0784	conserved hypothetical protein
Rv0785	68.3157	78.3668	88.9106	85.3623	1.18907	0.249836	6.33347	0.0644028	0.109945	Rv0785	putative dehydrogenases
Rv0786c	39.1565	32.6349	30.4922	32.4685	0.875596	-0.191663	5.07216	0.244187	0.336294	Rv0786c	conserved hypothetical protein
Rv0788	200.781	193.77	204.678	196.256	1.0161	0.0230479	7.63691	0.821061	0.875484	purQ	phosphoribosylformylglycinamidine synthase I
Rv0789c	60.5399	74.7168	67.7842	67.442	1.00086	0.00124244	6.0811	1	1	Rv0789c	hypothetical protein
Rv0790c	106.917	108.962	61.4976	59.3008	0.559703	-0.837266	6.37986	5.26e-11	5.48e-10	Rv0790c	hypothetical protein
Rv0791c	125.708	121.2	60.0435	56.4586	0.471899	-1.08345	6.48689	2.47e-18	5.58e-17
Rv0792c	210.316	232.094	95.1544	97.4537	0.435481	-1.19932	7.29787	1.37e-27	5.41e-26
Rv0794c	73.8698	62.1567	90.108	94.1298	1.35297	0.43613	6.33531	0.00155649	0.00431842
Rv0797	34.6207	43.3701	43.6641	42.0549	1.10097	0.138774	5.36336	0.396252	0.50203
Rv0798c	75.2583	78.0447	108.198	95.1896	1.32726	0.408449	6.4887	0.00140152	0.00395403	Rv0798c	similar to bacteriocins
Rv0799c	143.296	152.117	200.359	201.844	1.36182	0.445539	7.45197	2.59e-05	0.000109827	Rv0799c	conserved hypothetical protein
Rv0800	39.4342	30.1658	50.2501	58.1928	1.55454	0.636486	5.50308	0.000165097	0.0005883	pepC	aminopeptidase I
Rv0801	27.4003	30.3805	48.625	43.8373	1.60212	0.679979	5.26264	1.8e-05	7.93e-05
Rv0802c	58.8737	61.2979	111.192	109.979	1.84092	0.88043	6.43456	5.3e-12	6.24e-11	Rv0802c	acetyltransferase
Rv0803	348.799	314.541	364.367	381.096	1.12351	0.168009	8.46177	0.0987689	0.158504	purL	phosphoribosylformylglycinamidine synthase II
Rv0804	47.21	35.4261	34.555	36.9486	0.863637	-0.211504	5.26613	0.221648	0.310308	Rv0804	conserved hypothetical protein
Rv0805	569.205	634.664	665.012	623.116	1.07017	0.0978394	9.28363	0.326827	0.42855	Rv0805	conserved hypothetical protein
Rv0806c	77.1097	84.3785	117.051	110.316	1.4088	0.494464	6.61376	6.67e-05	0.000258429	cpsY	probable UDP-glucose-4-epimerase
Rv0807	34.1578	24.1541	19.2875	25.2908	0.762125	-0.391901	4.67284	0.0491982	0.0876382	Rv0807	conserved hypothetical protein
Rv0808	1847.58	2023.15	1149.42	1136.25	0.59053	-0.759918	10.587	1.43e-15	2.5e-14	purF	amidophosphoribosyltransferase
Rv0809	390.732	412.445	367.531	350.698	0.894366	-0.161062	8.5708	0.101815	0.162612	purM	5'-phosphoribosyl-5-aminoimidazole synthase
Rv0810c	310.383	339.017	266.005	256.906	0.805413	-0.3122	8.19359	0.00241505	0.0064184	Rv0810c	hypothetical protein
Rv0811c	226.701	200.962	176.795	185.321	0.846367	-0.240645	7.62411	0.0247593	0.0491659	Rv0811c	conserved hypothetical protein
Rv0812	50.5425	41.8672	55.382	52.8456	1.16978	0.226236	5.66051	0.136422	0.207297
Rv0813c	167.457	138.054	144.763	150.926	0.967177	-0.0481488	7.23272	0.696572	0.774843	Rv0813c	conserved hypothetical protein
Rv0814c	181.712	110.894	136.21	147.65	0.969306	-0.0449753	7.17288	0.806905	0.866476	sseC2	thiosulfate sulfurtransferase
Rv0815c	429.333	491.778	540.605	535.297	1.1683	0.224407	8.96477	0.0296435	0.0571354	cysA2	thiosulfate sulfurtransferase
Rv0818	352.779	283.087	233.331	243.032	0.748859	-0.417234	8.11732	0.000459572	0.00146033	Rv0818	two-component response regulator
Rv0819	132.929	113.9	100.158	107.522	0.840783	-0.250195	6.82615	0.0446871	0.0812185	Rv0819	conserved hypothetical protein
Rv0820	81.1827	82.9829	50.635	49.5699	0.610536	-0.711851	6.03058	1.17e-07	7.65e-07	phoT	phosphate transport system ABC transporter
Rv0821c	902.729	1095.95	889.063	830.019	0.860231	-0.217205	9.85987	0.0475117	0.0853782	phoY2	phosphate transport system regulator
Rv0822c	1320.12	1290.58	745.583	714.645	0.559328	-0.838234	9.98974	1.72e-19	4.16e-18	Rv0822c	conserved hypothetical protein
Rv0823c	3529.18	3720.06	2506.39	2662.61	0.713045	-0.487935	11.5999	9.24e-08	6.12e-07	Rv0823c	transcriptional regulator (NifR3/Smm1 family)
Rv0824c	8440.96	9601.76	7410.88	7102.13	0.804381	-0.31405	12.9906	0.000989644	0.00289707	desA1	acyl-[ACP] desaturase
Rv0825c	87.1071	74.6095	94.8551	93.6481	1.16471	0.219975	6.45918	0.0964146	0.155247	Rv0825c	conserved hypothetical protein
Rv0826	41.2856	46.0539	51.7469	55.2543	1.2259	0.293842	5.61511	0.0451548	0.0818905	Rv0826	conserved hypothetical protein
Rv0827c	65.0758	61.942	130.223	124.479	2.00453	1.00326	6.5963	3.37e-16	6.44e-15	Rv0827c	transcriptional regulator (ArsR family)
Rv0830	32.0288	34.0305	60.2573	57.2294	1.77961	0.83156	5.55159	1.38e-08	1.07e-07	Rv0830	conserved hypothetical protein
Rv0831c	266.69	287.488	318.35	293.325	1.10403	0.142785	8.18868	0.171907	0.251949	Rv0831c	conserved hypothetical protein
Rv0832	164.957	127.856	76.8078	88.2045	0.563063	-0.828631	6.82804	6.87e-09	5.5e-08	PE_PGRS	PE_PGRS-family protein
Rv0834c	644	278.041	148.783	173.567	0.349536	-1.51649	8.27445	2.12e-08	1.58e-07	PE_PGRS	PE_PGRS-family protein
Rv0835	38.416	48.523	57.1782	54.5317	1.28703	0.364047	5.64845	0.0212145	0.0430987	lpqQ	lipoprotein
Rv0838	56.5594	52.3877	52.0035	53.8573	0.971082	-0.0423356	5.74929	0.771654	0.839387	lpqR	lipoprotein
Rv0839	595.309	564.456	357.994	383.071	0.638904	-0.64633	8.8902	6.43e-11	6.6e-10	Rv0839	conserved hypothetical protein
Rv0840c	49.7094	48.6303	35.1109	35.0698	0.713595	-0.486823	5.38273	0.000949363	0.00280864
Rv0842	37.8606	26.8379	28.9098	29.1446	0.895147	-0.159804	4.94069	0.383018	0.486922	Rv0842	Unknown integral membrane protein
Rv0844c	149.961	147.716	128.811	141.243	0.907007	-0.140814	7.14844	0.205104	0.291413	narL	two-component response regulator
Rv0845	40.6376	41.1157	49.6086	50.9669	1.23021	0.298906	5.52463	0.0387141	0.0716113	Rv0845	sensor histidine kinase
Rv0846c	254.286	231.236	323.953	315.918	1.31756	0.397868	8.13968	0.000121099	0.000447731	Rv0846c	similar to several L-ascorbate oxidases
Rv0847	837.839	839.169	842.448	882.816	1.02876	0.0409045	9.73258	0.660363	0.745722	lpqS	lipoprotein
Rv0848	657.237	630.692	773.295	789.168	1.21308	0.27867	9.47798	0.00243253	0.00645972
Rv0849	280.576	315.507	387.589	384.323	1.29533	0.373325	8.42037	0.000310741	0.00103149
Rv0850	55.0783	54.5347	85.7887	86.0367	1.56735	0.64833	6.15473	5.74e-07	3.4e-06	Rv0850	transposase fragment
Rv0851c	58.2257	67.6316	95.1972	93.2145	1.49839	0.583418	6.31041	2.18e-05	9.39e-05	Rv0851c	Short-chain dehydrogenases/reductase
Rv0852	81.7381	87.1696	84.634	84.4952	1.00166	0.00239496	6.40296	0.990623	0.995347	fadD16	acyl-CoA synthase
Rv0853c	100.159	114.115	162.34	158.585	1.49873	0.583744	7.07294	5.34e-07	3.17e-06	pdc	pyruvate (or indolepyruvate) decarboxylase
Rv0855	60.1696	58.0773	73.2582	75.1497	1.25466	0.3273	6.06996	0.015352	0.0325319	far	fatty acyl-CoA racemase
Rv0857	103.492	132.257	123.722	118.553	1.02862	0.0407141	6.90242	0.768215	0.837279	Rv0857	conserved hypothetical protein
Rv0858c	44.7107	40.4716	54.3556	53.0383	1.25978	0.333172	5.60474	0.0211182	0.0429293	Rv0858c	possible aminotransferase
Rv0859	411.375	368.324	359.449	345.978	0.904585	-0.144672	8.53623	0.15899	0.236121	fadA	[beta] oxidation complex, subunit (acetyl-CoA
Rv0860	648.536	664.293	640.55	638.772	0.974511	-0.0372499	9.34008	0.688256	0.767689	fadB	hypothetical protein
Rv0861c	203.744	212.664	234.786	232.916	1.12336	0.167819	7.79028	0.0961944	0.154967	Rv0861c	probable DNA helicase
Rv0862c	130.059	111.861	128.982	145.193	1.13244	0.17944	7.01569	0.144314	0.217511	Rv0862c	conserved hypothetical protein
Rv0863	133.577	107.244	74.9261	75.2942	0.623332	-0.681928	6.60146	5.17e-07	3.07e-06	Rv0863	conserved hypothetical protein
Rv0864	379.254	343.096	281.529	268.949	0.761954	-0.392224	8.31216	0.000155335	0.000559473
Rv0865	167.642	159.739	95.7959	94.5152	0.581245	-0.782781	7.00649	1.67e-12	2.12e-11	mog	molybdopterin biosynthesis
Rv0866	45.4512	40.6863	25.0181	24.1828	0.570911	-0.808662	5.05064	3.18e-07	1.95e-06
Rv0867c	1025.29	962.301	906.811	933.349	0.925765	-0.111283	9.90226	0.237582	0.328355	Rv0867c	probable exported protein
Rv0868c	67.39	70.8522	55.7669	56.3623	0.811344	-0.301615	5.96225	0.0258326	0.0510247	moaD2	molybdopterin converting factor subunit 1
Rv0869c	384.715	351.04	313.561	343.906	0.893376	-0.16266	8.44389	0.120502	0.187443	moaA2	molybdenum cofactor biosynthesis, protein A
Rv0870c	120.062	119.375	105.632	105.017	0.879764	-0.184812	6.81267	0.10542	0.16765	Rv0870c	unknown hydrophobic protein
Rv0871	115.711	127.534	140.657	132.475	1.12348	0.16798	7.01588	0.143719	0.216907	cspB	probable cold shock protein
Rv0872c	479.876	266.769	171.449	195.196	0.490902	-1.02649	8.11537	4.64e-07	2.78e-06	PE_PGRS	PE_PGRS-family protein
Rv0873	213.648	226.942	340.375	320.446	1.5002	0.585159	8.10979	1.22e-08	9.54e-08	fadE10	acyl-CoA dehydrogenase
Rv0874c	129.226	90.1755	56.9644	63.4918	0.54846	-0.866543	6.39471	2.22e-07	1.4e-06
Rv0875c	114.045	131.613	71.5048	62.7693	0.547063	-0.870221	6.55472	7.64e-11	7.77e-10	Rv0875c	possible exported protein
Rv0876c	701.115	766.706	438.309	436.302	0.595923	-0.746801	9.19156	8.25e-15	1.31e-13	Rv0876c	possible membrane protein
Rv0877	154.312	158.773	147.5	146.205	0.938229	-0.0919875	7.24504	0.387173	0.491644	Rv0877	conserved hypothetical protein
Rv0879c	59.2439	32.8496	30.7488	45.3788	0.825032	-0.277478	5.39099	0.271771	0.367115	Rv0879c	hypothetical protein
Rv0880	84.978	101.555	126.93	120.914	1.32991	0.411325	6.77084	0.0012753	0.00362237
Rv0881	51.0979	53.4612	72.6167	73.7527	1.40023	0.485668	5.98668	0.000365474	0.00118841	Rv0881	possible rRNA methyltransferase
Rv0883c	278.539	252.813	207.33	201.989	0.770161	-0.376768	7.87543	0.000209376	0.000726358	Rv0883c	conserved hypothetical protein
Rv0884c	176.251	179.922	303.81	286.484	1.65754	0.729043	7.89293	2.85e-13	3.93e-12	serC	phosphoserine aminotransferase
Rv0885	322.972	345.351	466.193	461.4	1.38816	0.473169	8.64286	1.78e-06	9.61e-06	Rv0885	unknown transmembrane protein
Rv0886	228.274	196.024	211.906	229.544	1.03988	0.0564226	7.75933	0.612678	0.708614	fprB	ferredoxin, ferredoxin-NADP reductase
Rv0888	126.912	131.613	367.189	364.235	2.82969	1.50064	7.96249	1.52e-48	1.06e-46	Rv0888	possible membrane protein
Rv0889c	356.852	346.317	307.274	319.145	0.890763	-0.166886	8.37635	0.0912219	0.148169	citA	citrate synthase 2
Rv0890c	183.841	203.646	179.019	183.924	0.93695	-0.0939557	7.55136	0.378335	0.482618	Rv0890c	transcriptional regulator (LuxR/UhpA family)
Rv0891c	134.41	153.942	179.532	168.653	1.20824	0.272904	7.31821	0.0169194	0.0353606	Rv0891c	putative transcriptional regulator
Rv0892	113.674	119.483	162.169	157.573	1.37176	0.456023	7.11813	3.29e-05	0.000136849	Rv0892	putative monooxygenase
Rv0896	694.357	785.815	973.569	938.456	1.29194	0.369534	9.72903	0.000205437	0.000713802	gltA2	citrate synthase 1
Rv0897c	144.592	143.959	117.478	120.914	0.826115	-0.275585	7.03898	0.0117866	0.0258934	Rv0897c	possible oxidoreductase
Rv0898c	58.4108	63.1228	61.1982	52.4603	0.935983	-0.0954452	5.87791	0.511249	0.612693	Rv0898c	hypothetical protein
Rv0899	133.114	122.703	142.368	134.21	1.08086	0.112181	7.05953	0.325461	0.427166	ompA	member of OmpA family
Rv0900	28.5111	25.7644	25.403	24.9535	0.926912	-0.109496	4.71117	0.500716	0.604618	Rv0900	hypothetical protein
Rv0901	38.7863	31.9908	30.1073	26.1579	0.794299	-0.332246	4.98136	0.0496916	0.0882995	Rv0901	conserved hypothetical protein
Rv0902c	327.971	299.619	238.079	254.449	0.784585	-0.349997	8.12778	0.000829419	0.00248454	Rv0902c	sensor histidine kinase
Rv0903c	385.641	388.291	280.417	294.047	0.742246	-0.43003	8.39507	1.35e-05	6.12e-05	Rv0903c	two-component response regulator
Rv0904c	68.5008	47.8789	64.534	69.7543	1.15193	0.204049	5.97945	0.22896	0.319342	accD3	acetyl/propionyl CoA carboxylase [beta] subunit
Rv0905	121.543	134.19	160.886	157.429	1.24531	0.316509	7.17015	0.00473577	0.0115495	echA6	enoyl-CoA hydratase/isomerase superfamily (aka
Rv0906	116.451	115.51	152.333	163.98	1.36341	0.447217	7.10597	5.34e-05	0.000212394	Rv0906	probable membrane protein
Rv0907	91.8281	101.233	141.94	138.497	1.45338	0.539413	6.89673	4.67e-06	2.36e-05	Rv0907	probable penicillin binding protein
Rv0908	113.211	128.607	143.395	142.399	1.18253	0.241877	7.04776	0.0386116	0.0714967
Rv0909	56.3743	52.2803	62.5239	60.8905	1.13531	0.183082	5.86722	0.189387	0.273614	Rv0909	hypothetical protein
Rv0910	206.243	241.005	242.997	251.896	1.10698	0.146634	7.8815	0.175297	0.256356	Rv0910	conserved hypothetical protein
Rv0911	102.844	125.494	108.155	102.945	0.925309	-0.111993	6.7787	0.386537	0.491023	Rv0911	conserved hypothetical protein
Rv0912	44.6181	43.3701	41.9962	47.8357	1.02035	0.0290604	5.47917	0.850838	0.899211	Rv0912	conserved hypothetical protein
Rv0913c	30.2699	30.5952	46.4867	43.0665	1.4717	0.557486	5.26008	0.000293056	0.000977631	Rv0913c	probable dioxygenase
Rv0914c	208.187	156.948	186.759	194.281	1.04282	0.0604942	7.54545	0.644206	0.734667	Rv0914c	lipid transfer protein
Rv0916c	25.9192	32.2055	26.2156	23.2675	0.853405	-0.228698	4.74247	0.179097	0.260571	PE	PE-family protein
Rv0917	121.265	133.76	135.183	137.1	1.06811	0.0950652	7.04493	0.407549	0.5142	betP	glycine betaine transport
Rv0919	50.0796	55.2862	48.8388	48.8955	0.928197	-0.107496	5.66547	0.456611	0.561699	Rv0919	conserved hypothetical protein
Rv0920c	111.73	112.719	109.951	104.198	0.954256	-0.0675512	6.77731	0.563066	0.659671	Rv0920c	probable transposase, related to IS1081
Rv0922	798.127	915.066	968.694	919.765	1.10245	0.140714	9.8149	0.164006	0.241883	Rv0922	transposase
Rv0923c	63.9649	66.0213	72.8733	76.0168	1.14554	0.196024	6.13067	0.135364	0.206095	Rv0923c	hypothetical protein
Rv0924c	47.7654	48.2009	49.4803	50.726	1.04417	0.0623549	5.62159	0.665662	0.749207	nramp	transmembrane protein belonging to Nramp family
Rv0925c	78.6834	81.1579	95.8387	98.5617	1.21635	0.282554	6.4761	0.0219699	0.0443909	Rv0925c	hypothetical protein
Rv0926c	82.3861	92.6446	104.093	103.716	1.18801	0.248541	6.58673	0.0485697	0.0869524	Rv0926c	conserved hypothetical protein
Rv0927c	67.1123	65.8066	80.3146	77.3175	1.18586	0.245929	6.19112	0.0618477	0.106343	Rv0927c	short-chain alcohol dehydrogenase family
Rv0928	140.056	148.682	155.497	141.002	1.02728	0.0388329	7.19455	0.734491	0.807892
Rv0929	66.3717	59.1508	52.3029	54.9652	0.853896	-0.227868	5.85991	0.109608	0.172668	pstC2	membrane-bound component of phosphate transport
Rv0930	47.9506	56.145	50.6778	49.7144	0.96546	-0.0507112	5.67685	0.732382	0.806183	pstA1	PstA component of phosphate uptake
Rv0931c	1862.2	1917.19	1397.34	1402.26	0.740764	-0.432914	10.6832	1.87e-06	1e-05	pknD	serine-threonine protein kinase
Rv0932c	1414.26	1431.21	1086.13	1038.27	0.746605	-0.421582	10.2785	5.2e-06	2.59e-05	pstS	PstS component of phosphate uptake
Rv0933	104.14	107.137	128.64	127.899	1.21441	0.280258	6.87562	0.0146938	0.0312757	pstB	ABC transport component of phosphate uptake
Rv0934	189.025	182.176	226.061	215.044	1.18822	0.248798	7.66918	0.0148798	0.0316313	phoS1	PstS component of phosphate uptake
Rv0935	201.707	209.121	171.577	174.193	0.841734	-0.248564	7.56176	0.0154181	0.0326512	pstC	PstC component of phosphate uptake
Rv0936	71.1853	64.5184	44.1346	45.7642	0.662059	-0.594968	5.80368	2.45e-05	0.000104264	pstA2	PstA component of phosphate uptake
Rv0937c	58.3182	53.6759	67.7414	67.153	1.20379	0.267578	5.95832	0.0510914	0.0906426	Rv0937c	conserved hypothetical protein
Rv0938	339.912	337.729	281.272	282.1	0.831362	-0.26645	8.27623	0.00685533	0.0159513	Rv0938	conserved hypothetical protein
Rv0939	350.28	324.632	311.85	349.109	0.979091	-0.0304853	8.38396	0.774796	0.84185	Rv0939	probable dehydrase
Rv0940c	85.7186	95.221	84.1208	78.6663	0.900268	-0.151573	6.42373	0.246329	0.338197	Rv0940c	probable monooxygenase
Rv0941c	70.0745	67.4169	73.2155	74.3789	1.07317	0.101872	6.16038	0.431152	0.537895
Rv0944	29.1591	24.1541	38.7033	37.8157	1.43261	0.518651	5.05052	0.00155266	0.00431842	Rv0944	possible formamidopyrimidine-DNA glycosylase
Rv0945	86.1814	86.7402	89.21	91.5766	1.04546	0.0641344	6.46967	0.604043	0.699836	Rv0945	ketoacyl reductase
Rv0946c	110.527	134.726	147.158	143.603	1.18651	0.246727	7.07041	0.0468177	0.0843576	pgi	glucose-6-phosphate isomerase
Rv0947c	38.9714	42.8333	36.5222	37.5267	0.905789	-0.142753	5.28211	0.347836	0.451108
Rv0948c	291.499	312.608	282.812	238.408	0.863041	-0.212499	8.13529	0.0604897	0.104491	Rv0948c	hypothetical protein
Rv0949	212.908	242.4	252.876	249.343	1.10347	0.142049	7.90487	0.177419	0.258894	uvrD	DNA-dependent ATPase I and helicase II
Rv0950c	433.684	382.494	224.992	236.095	0.564794	-0.824203	8.31468	9.26e-15	1.46e-13	Rv0950c	conserved hypothetical protein
Rv0951	338.986	341.164	464.183	432.641	1.31864	0.399051	8.62538	4.65e-05	0.000187632	sucC	succinyl-CoA synthase [beta] chain
Rv0952	238.735	230.27	271.522	264.469	1.14272	0.192476	7.97522	0.0548818	0.0965989	sucD	succinyl-CoA synthase [alpha] chain
Rv0954	415.17	430.373	551.511	526	1.27446	0.349882	8.91096	0.000325592	0.00107333	Rv0954	cell envelope antigen
Rv0955	453.031	386.788	427.062	471.998	1.07023	0.0979178	8.76489	0.371904	0.476231	Rv0955	possible membrane protein
Rv0956	68.5934	70.7448	72.2318	76.8839	1.07021	0.0978953	6.17679	0.462695	0.567514	purN	phosphoribosylglycinamide formyltransferase I
Rv0957	168.105	172.085	224.137	221.692	1.31067	0.3903	7.62304	0.000108333	0.000402313	purH	phosphoribosylaminoimidazolecarboxamide
Rv0958	193.191	168.113	177.522	183.057	0.997476	-0.00364546	7.49683	0.97803	0.987975	Rv0958	similar to magnesium-chelatase subunit
Rv0959	252.898	196.132	187.529	211.864	0.888922	-0.169871	7.72834	0.19335	0.278139	Rv0959	hypothetical protein
Rv0960	45.4512	38.8613	35.1964	38.1047	0.868224	-0.203861	5.29761	0.196403	0.281803	Rv0960	conserved hypothetical protein
Rv0961	129.596	130.003	91.391	92.7328	0.709265	-0.495604	6.78697	1.59e-05	7.11e-05	Rv0961	hypothetical protein
Rv0964c	32.8619	25.6571	23.222	25.628	0.832722	-0.264092	4.74107	0.126879	0.196001	Rv0964c	hypothetical protein
Rv0965c	69.7042	66.0213	65.6031	64.359	0.957275	-0.0629947	6.05496	0.644087	0.734667	Rv0965c	conserved hypothetical protein
Rv0966c	327.23	373.584	386.135	386.395	1.10262	0.140934	8.52598	0.17717	0.258855	Rv0966c	conserved hypothetical protein
Rv0967	215.13	199.567	87.8842	85.3623	0.417725	-1.25937	7.18576	7.74e-30	3.32e-28	Rv0967	conserved hypothetical protein
Rv0968	388.325	344.814	154.385	158.97	0.427313	-1.22664	8.02368	1.26e-30	5.55e-29	Rv0968	conserved hypothetical protein
Rv0969	1987.17	1750.48	746.353	799.381	0.413529	-1.27394	10.3656	2.35e-35	1.21e-33	ctpV	cation transport ATPase
Rv0970	324.453	335.152	203.566	209.167	0.62576	-0.676319	8.06235	1.51e-11	1.68e-10	Rv0970	hypothetical protein
Rv0971c	35.8241	29.307	28.0118	30.108	0.890639	-0.167087	4.94473	0.312445	0.414036	echA7	enoyl-CoA hydratase/isomerase superfamily
Rv0972c	90.347	97.4754	63.8069	56.7476	0.642289	-0.638705	6.25614	2.84e-06	1.49e-05	fadE12	acyl-CoA dehydrogenase
Rv0973c	184.119	143.315	83.6931	86.952	0.520806	-0.941182	6.94894	2.82e-12	3.44e-11
Rv0974c	102.473	107.996	48.3684	47.4985	0.455661	-1.13397	6.23573	7.98e-18	1.74e-16	accD2	acetyl/propionyl-CoA carboxylase, [beta] subunit
Rv0975c	89.1436	78.0447	44.5194	50.9187	0.570331	-0.81013	6.01919	2.28e-08	1.67e-07	fadE13	acyl-CoA dehydrogenase
Rv0976c	181.805	159.847	101.142	101.837	0.593866	-0.75179	7.08075	9.23e-11	9.19e-10	Rv0976c	hypothetical protein
Rv0977	212.815	162.531	152.803	173.615	0.869034	-0.202515	7.45418	0.136974	0.208042
Rv0979A	71.2779	64.9478	58.0335	64.4071	0.898122	-0.155017	6.01389	0.270386	0.365539
Rv0981	211.334	180.351	289.569	303.634	1.51365	0.598031	7.94928	5.14e-08	3.57e-07	Rv0981	two-component response regulator
Rv0982	735.18	760.265	638.112	620.418	0.841625	-0.248751	9.42683	0.00650295	0.0152587	Rv0982	sensor histidine kinase
Rv0983	1170.35	1204.49	1393.92	1348.6	1.15486	0.207716	10.3216	0.0247199	0.0491169
Rv0984	343.893	310.354	394.303	400.461	1.21448	0.280342	8.50294	0.00594272	0.0141626	moaB2	molybdenum cofactor biosynthesis, protein B
Rv0985c	33.695	39.1834	53.7141	48.0284	1.39806	0.483425	5.46902	0.00201563	0.00545655	mscL	highly similar to large-conductance mechanosensitive
Rv0986	48.1357	54.9641	64.8761	58.53	1.19826	0.260946	5.83383	0.0752879	0.125894	Rv0986	Probable ABC transporter
Rv0987	99.4187	114.33	127.015	121.829	1.16502	0.220359	6.85828	0.0707243	0.119396	Rv0987	potential integral membrane protein
Rv0989c	59.5216	60.8684	80.7423	79.5334	1.33152	0.413073	6.14524	0.00144174	0.00404705	grcC2	heptaprenyl diphosphate synthase II
Rv0990c	173.936	178.204	136.894	151.696	0.819471	-0.287235	7.32119	0.00883128	0.02002	Rv0990c	hypothetical protein
Rv0991c	254.379	257.107	204.721	177.132	0.746726	-0.421349	7.80033	7.79e-05	0.000296423
Rv0993	125.893	113.363	123.979	121.444	1.02531	0.0360623	6.92324	0.756914	0.828455	galU	UTP-glucose-1-phosphate uridylyltransferase
Rv0994	254.194	225.117	214.215	200.303	0.864602	-0.209891	7.80312	0.047667	0.0856113	moeA	molybdopterin biosynthesis
Rv0995	58.7811	54.8567	49.4375	51.6413	0.888987	-0.169767	5.74467	0.23362	0.324488	rimJ	acetylation of 30S S5 subunit
Rv0996	785.26	667.191	348.415	335.861	0.471065	-1.086	9.05786	9.41e-24	2.84e-22	Rv0996	hypothetical protein
Rv0997	43.5073	47.1274	66.0308	66.045	1.45808	0.54407	5.81781	0.000112804	0.000418449
Rv0998	68.5934	54.32	54.1846	51.0151	0.854999	-0.226005	5.83154	0.142778	0.215682	Rv0998	hypothetical protein
Rv0999	62.8541	60.3317	52.6022	54.0981	0.865894	-0.207737	5.84197	0.13211	0.201825	Rv0999	hypothetical protein
Rv1000c	182.083	183.357	153.231	159.163	0.854818	-0.226311	7.40329	0.0298824	0.0574305
Rv1001	310.938	344.814	285.164	298.335	0.889979	-0.168156	8.27463	0.105618	0.167806	arcA	arginine deiminase
Rv1002c	215.778	211.376	279.476	292.747	1.33945	0.42164	7.96881	2.81e-05	0.000118421
Rv1004c	76.832	52.173	78.775	94.467	1.34076	0.423054	6.2526	0.0178921	0.0372404	Rv1004c	possible exported protein
Rv1005c	106.454	88.8873	108.284	118.65	1.16062	0.2149	6.72783	0.0990419	0.158866	pabB	p-aminobenzoate synthase
Rv1006	619.469	645.291	591.754	577.159	0.924283	-0.113594	9.24883	0.223493	0.312607	Rv1006	hypothetical protein
Rv1007c	237.809	245.513	285.121	278.776	1.16685	0.222618	8.03464	0.0259424	0.0511769	metS	methionyl-tRNA synthase
Rv1009	408.783	396.557	304.024	300.069	0.750077	-0.41489	8.45917	1.85e-05	8.13e-05	Rv1009	conserved hypothetical protein
Rv1010	254.749	250.881	179.617	189.175	0.72929	-0.455436	7.76905	6.69e-06	3.25e-05	ksgA	16S rRNA dimethyltransferase
Rv1011	158.2	156.948	144.506	138.16	0.896978	-0.156855	7.22285	0.14623	0.220003	Rv1011	conserved hypothetical protein
Rv1013	1761.58	1679.52	416.541	437.024	0.248039	-2.01136	10.0653	6.19e-96	9.87e-94	pks16	polyketide synthase
Rv1014c	79.4239	80.0844	126.374	114.844	1.51252	0.596956	6.6589	1.24e-06	6.91e-06	pth	peptidyl-tRNA hydrolase
Rv1015c	366.757	347.712	450.155	463.471	1.27857	0.35453	8.67113	0.000314244	0.00103899	rplY	50S ribosomal protein L25
Rv1016c	80.6273	91.571	111.277	100.537	1.23104	0.299877	6.5922	0.0213197	0.04326	lpqT	similar to M. kansasii Q49597
Rv1017c	309.55	304.235	414.959	406.29	1.33796	0.420037	8.48965	1.81e-05	7.95e-05	prsA	ribose-phosphate pyrophosphokinase
Rv1018c	464.139	482.009	602.659	606.93	1.27851	0.354466	9.07556	0.000172122	0.000612031
Rv1019	95.068	107.674	106.231	101.211	1.02388	0.0340504	6.68213	0.789351	0.85254	Rv1019	transcriptional regulator (TetR/AcrR family)
Rv1020	332.784	276.86	267.202	293.084	0.918661	-0.122395	8.19221	0.292307	0.390912	mfd	transcription-repair coupling factor
Rv1021	98.493	119.912	156.78	150.685	1.40902	0.494688	7.04639	7.77e-05	0.000296264	Rv1021	conserved hypothetical protein
Rv1022	35.2687	27.8041	29.7224	29.1446	0.931559	-0.102281	4.93308	0.548691	0.645768	lpqU	lipoprotein
Rv1023	127.93	122.274	160.415	150.203	1.2413	0.311856	7.13695	0.00488055	0.011868	eno	enolase
Rv1024	80.1645	79.0109	103.023	101.789	1.2866	0.36356	6.51684	0.00255072	0.00673365	Rv1024	hypothetical protein
Rv1025	54.5229	52.3877	61.8397	59.2526	1.13243	0.179428	5.84161	0.195904	0.281328	Rv1025	hypothetical protein
Rv1026	58.0405	51.7435	38.1901	43.2111	0.740694	-0.433051	5.56828	0.00397324	0.00989985
Rv1027c	25.5489	26.6232	25.8735	25.5316	0.98583	-0.0205893	4.70003	0.902327	0.936181	kdpE	two-component response regulator
Rv1028c	120.802	112.29	89.9797	92.4437	0.782334	-0.354143	6.69454	0.00312708	0.00800551	kdpD	sensor histidine kinase
Rv1029	38.1383	42.5113	50.7633	49.8589	1.24877	0.320507	5.51664	0.0305654	0.0585749	kdpA	potassium-transporting ATPase A chain
Rv1030	41.3782	43.7995	47.8124	49.04	1.13747	0.185832	5.5181	0.203056	0.288994	kdpB	potassium-transporting ATPase B chain
Rv1031	32.9544	30.7026	37.0782	36.5632	1.1561	0.209266	5.11611	0.178182	0.259442	kdpC	potassium-transporting ATPase C chain
Rv1032c	45.6363	47.5568	55.1682	54.0018	1.17185	0.228788	5.67156	0.108537	0.171628	Rv1032c	sensor histidine kinase
Rv1037c	76.6468	82.9829	109.695	104.631	1.34336	0.425848	6.55652	0.000611645	0.00188937	Rv1037c	conserved hypothetical protein
Rv1038c	52.6716	47.2348	59.7014	56.6031	1.16337	0.218314	5.76698	0.12889	0.198557	Rv1038c	conserved hypothetical protein
Rv1041c	88.9585	85.6667	89.5093	91.7211	1.03755	0.0531777	6.47833	0.666996	0.749922
Rv1042c	26.0118	29.0923	30.0645	28.133	1.05763	0.0808364	4.83377	0.62346	0.717365
Rv1043c	116.081	120.878	161.998	154.972	1.338	0.420081	7.12038	0.00013743	0.00050256	Rv1043c	hypothetical protein
Rv1044	43.3221	45.9465	29.979	34.4918	0.722174	-0.469581	5.24895	0.00285644	0.00743209	Rv1044	conserved hypothetical protein
Rv1045	57.1149	61.8346	39.5158	39.5981	0.665474	-0.587546	5.61332	3.73e-05	0.000153796	Rv1045	hypothetical protein
Rv1046c	772.763	807.178	619.851	606.978	0.776553	-0.364843	9.45391	7.16e-05	0.000276334	Rv1046c	hypothetical protein
Rv1048c	48.6911	55.6082	48.0263	47.1131	0.91304	-0.13125	5.63828	0.370438	0.474717	Rv1048c	hypothetical protein
Rv1052	58.4108	67.4169	66.4584	67.7792	1.06769	0.0944989	6.02726	0.505544	0.607597	Rv1052	hypothetical protein
Rv1054	59.1514	69.5639	79.4165	72.9337	1.18493	0.244806	6.1428	0.0800645	0.132622	Rv1054	integrase-a
Rv1056	52.579	59.3655	60.2573	54.8689	1.02945	0.041871	5.83096	0.77992	0.845664	Rv1056	conserved hypothetical protein
Rv1057	42.9519	48.7377	245.605	248.717	5.39758	2.43231	7.22052	3.29e-92	4.78e-90	Rv1057	conserved hypothetical protein
Rv1058	45.0809	46.0539	113.031	115.037	2.50267	1.32347	6.34712	6.72e-24	2.04e-22
Rv1059	56.0966	60.6537	90.4074	82.1829	1.47926	0.564872	6.19227	3.55e-05	0.000147011	Rv1059	conserved hypothetical protein
Rv1060	38.0457	30.7026	41.2265	41.5732	1.20226	0.265752	5.26048	0.100054	0.160124	Rv1060	hypothetical protein
Rv1061	99.2336	114.008	151.05	150.926	1.41709	0.502927	7.0172	1.72e-05	7.6e-05
Rv1062	43.8775	46.376	39.0026	44.03	0.920021	-0.120262	5.43598	0.429447	0.536368	Rv1062	conserved hypothetical protein
Rv1063c	155.978	145.247	114.656	124.334	0.793064	-0.33449	7.07426	0.00329158	0.00837439	Rv1063c	conserved hypothetical protein
Rv1065	588.551	541.375	485.95	487.654	0.861552	-0.21499	9.0382	0.0287876	0.0556461	Rv1065	conserved hypothetical protein
Rv1066	93.772	52.173	40.9271	50.4852	0.625486	-0.676949	5.87794	0.00276284	0.0072166
Rv1069c	129.596	135.8	182.825	183.635	1.38109	0.465808	7.30994	1.17e-05	5.4e-05	Rv1069c	conserved hypothetical protein
Rv1070c	63.1318	58.7214	96.5229	100.922	1.61934	0.695408	6.33599	1.2e-07	7.83e-07
Rv1071c	79.9793	88.4578	137.279	138.786	1.6399	0.713605	6.80876	2.18e-09	1.84e-08	echA9	enoyl-CoA hydratase/isomerase superfamily
Rv1072	2057.62	2099.16	3324.12	3137.79	1.55457	0.636517	11.3749	1.45e-12	1.85e-11	Rv1072	probable transmembrane protein
Rv1073	390.825	445.939	778.385	764.696	1.84454	0.88326	9.21973	2e-18	4.56e-17	Rv1073	conserved hypothetical protein
Rv1074c	528.289	587.536	641.191	608.086	1.11979	0.163231	9.20848	0.0981318	0.157708	fadA3	acetyl-CoA C-acetyltransferase
Rv1075c	31.751	29.5217	22.0245	23.2675	0.738517	-0.437297	4.71936	0.0056756	0.0136133	Rv1075c	conserved hypothetical protein
Rv1076	52.579	57.9699	47.0854	42.0067	0.806696	-0.309904	5.63422	0.0361674	0.0677582	lipU	probable esterase
Rv1077	281.501	300.37	328.016	314.472	1.10439	0.143255	8.25925	0.158178	0.235437	cysM2	cystathionine [beta]-synthase
Rv1078	590.495	396.772	461.317	466.602	0.939632	-0.0898324	8.90359	0.551804	0.648976	pra	MLPRAG (64.8% id) proline rich Ag
Rv1079	440.071	385.071	437.582	448.104	1.07311	0.101799	8.74147	0.324544	0.426187	metB	cystathionine [gamma]-synthase
Rv1080c	687.415	668.479	676.43	657.174	0.98354	-0.023945	9.39334	0.797436	0.859054	greA	transcription elongation factor G
Rv1081c	77.2023	45.0877	44.5622	53.2792	0.798778	-0.324133	5.77839	0.131718	0.201537	Rv1081c	hypothetical protein
Rv1082	266.32	261.938	193.003	183.78	0.713283	-0.487454	7.81859	8.06e-07	4.6e-06	Rv1082	similar to S. lincolnensis lmbE
Rv1083	92.9389	109.606	76.8933	75.2942	0.751947	-0.411297	6.46365	0.00206389	0.00558268	Rv1083	conserved hypothetical protein
Rv1084	328.063	262.797	147.842	166.004	0.5309	-0.913487	7.81499	9.83e-14	1.41e-12	Rv1084	conserved hypothetical protein
Rv1085c	144.315	124.743	163.152	173.037	1.24864	0.320361	7.24674	0.00539376	0.0130119	Rv1085c	possible hemolysin
Rv1086	378.143	354.368	296.069	318.615	0.838986	-0.253281	8.39487	0.012877	0.0279601	Rv1086	conserved hypothetical protein
Rv1087	76.3691	43.1554	48.7105	54.2908	0.860359	-0.216989	5.79747	0.318518	0.42075
Rv1090	31.5659	34.0305	37.4203	37.4303	1.14183	0.191349	5.14669	0.218611	0.306826
Rv1091	76.832	24.2615	29.5086	34.8772	0.636057	-0.652773	5.35785	0.0650834	0.110937	PE_PGRS	PE_PGRS-family protein
Rv1092c	135.428	156.412	151.007	143.555	1.00996	0.0142935	7.19685	0.907409	0.938544	coaA	pantothenate kinase
Rv1093	600.03	626.075	818.243	815.181	1.33229	0.413904	9.48293	6.7e-06	3.26e-05	glyA	serine hydroxymethyltransferase
Rv1094	5665.57	6210.84	5215.83	4973.56	0.857967	-0.221005	12.4295	0.0158065	0.0333682	desA2	acyl-[ACP] desaturase
Rv1095	1475.64	1511.08	1002.78	990.723	0.667469	-0.583227	10.2812	2.39e-10	2.27e-09	phoH2	PhoH-like protein
Rv1096	608.731	694.244	684.043	665.605	1.03599	0.0510091	9.37356	0.612467	0.708614	Rv1096	carbohydrate degrading enzyme
Rv1097c	206.706	230.699	274.259	279.258	1.26586	0.34012	7.95581	0.00114356	0.00328724	Rv1097c	probable membrane spanning protein
Rv1098c	174.399	179.814	227.002	225.064	1.27641	0.352097	7.65928	0.000489148	0.00154259	fum	fumarase
Rv1099c	98.6782	70.3154	88.5257	92.6846	1.07095	0.0988902	6.45725	0.530169	0.630624	Rv1099c	conserved hypothetical protein
Rv1100	76.7394	76.5418	64.8761	61.8058	0.826582	-0.274771	6.12493	0.035228	0.0663698	Rv1100	conserved hypothetical protein
Rv1101c	377.588	453.991	319.633	308.644	0.755753	-0.404013	8.50975	0.000290694	0.00097169	Rv1101c	putative membrane protein
Rv1102c	171.807	169.079	121.37	126.117	0.725921	-0.462115	7.19598	1.86e-05	8.14e-05	Rv1102c	conserved hypothetical protein
Rv1103c	200.226	177.989	154.556	151.07	0.8078	-0.307931	7.41547	0.00525496	0.0127229
Rv1104	58.7811	60.0096	85.1899	75.9686	1.35713	0.440556	6.14246	0.00101818	0.00297021
Rv1106c	163.661	180.458	182.739	184.936	1.06883	0.0960281	7.47714	0.371705	0.476158	Rv1106c	probable cholesterol dehydrogenase
Rv1107c	44.433	34.6746	29.0381	27.5549	0.714424	-0.485147	5.07018	0.00443547	0.0109286	xseB	exonuclease VII small subunit
Rv1108c	336.672	282.657	248.77	278.68	0.851305	-0.232253	8.16263	0.0465064	0.0839556	xseA	exonuclease VII large subunit
Rv1109c	336.024	370.041	371.594	325.36	0.987364	-0.0183455	8.45468	0.864134	0.908461	Rv1109c	hypothetical protein
Rv1110	293.998	279.973	333.49	331.188	1.15789	0.211494	8.27651	0.0338839	0.0640901	lytB'	very similar to LytB
Rv1111c	247.343	268.916	322.499	305.079	1.21595	0.282086	8.16212	0.00652596	0.0152805	Rv1111c	hypothetical protein
Rv1112	40.6376	34.3526	54.7833	53.1347	1.43712	0.523184	5.53784	0.000546515	0.00170901	Rv1112	conserved hypothetical protein
Rv1116A	65.5386	74.2874	73.5148	67.8756	1.01209	0.0173408	6.1381	0.906622	0.938544
Rv1117	297.423	335.796	396.741	358.213	1.19262	0.254133	8.44083	0.0187219	0.0387646	Rv1117	conserved hypothetical protein
Rv1118c	35.1761	32.957	52.3456	53.231	1.54843	0.630802	5.46733	2.07e-05	8.96e-05	Rv1118c	hypothetical protein
Rv1121	422.391	488.665	381.473	364.428	0.818927	-0.288194	8.69326	0.00669021	0.0155996	zwf	glucose-6-phosphate 1-dehydrogenase
Rv1122	108.953	95.1137	73.7714	72.741	0.71759	-0.478769	6.44654	0.000275196	0.000930107	gnd2	6-phosphogluconate dehydrogenase (Gram +)
Rv1123c	82.6638	87.4917	89.937	94.8042	1.08594	0.118943	6.47537	0.341764	0.444598	bpoB	probable non-heme bromoperoxidase
Rv1124	43.0444	33.3864	44.0063	51.4005	1.24571	0.316971	5.44164	0.0605763	0.104532	ephC	probable epoxide hydrolase
Rv1125	31.8436	31.0247	33.272	37.0931	1.11853	0.161601	5.07022	0.309522	0.410487
Rv1126c	60.725	59.7949	77.4065	79.9188	1.30511	0.384175	6.13014	0.0033	0.00838406
Rv1127c	189.025	218.246	278.963	265.722	1.33806	0.420144	7.89869	9.16e-05	0.000342614	ppdK	similar to pyruvate, phosphate dikinase
Rv1128c	44.9884	44.0142	106.359	116.819	2.50646	1.32565	6.31555	2.32e-22	6.57e-21	Rv1128c	REP-family protein
Rv1129c	30.9179	31.5614	322.926	309.27	10.1196	3.33909	7.46634	7.61e-180	2.55e-177	Rv1129c	transcriptional regulator (PbsX/Xre family)
Rv1130	144.87	139.343	2408.67	2537.94	17.4	4.12101	10.3568	0	0	Rv1130	conserved hypothetical protein
Rv1131	67.1123	69.5639	2138.22	2172.74	31.5489	4.97952	10.1238	0	0	gltA1	citrate synthase 3
Rv1132	88.5882	101.555	648.376	632.028	6.73944	2.75263	8.53381	1.27e-134	2.65e-132	Rv1132	possible transporter
Rv1133c	3457.62	3020.02	2262.62	2411.63	0.721569	-0.470791	11.4448	1.82e-06	9.78e-06	metE	5-methyltetrahydropteroyltriglutamate-homocystei ne
Rv1135c	34.343	26.3012	28.4822	26.9286	0.911927	-0.133009	4.86078	0.447327	0.552513	PPE	PPE-family protein
Rv1136	19.9023	32.2055	42.2956	42.7775	1.63776	0.711722	5.13248	0.000422363	0.0013485	Rv1136	probable carnitine racemase
Rv1138c	25.9192	23.188	27.3275	29.1446	1.14819	0.199356	4.74018	0.213883	0.301328	Rv1138c	conserved hypothetical protein
Rv1140	218.832	258.61	284.437	282.052	1.18702	0.247348	8.0301	0.0252324	0.0500164	Rv1140	conserved hypothetical protein
Rv1141c	186.989	168.113	167.472	196.979	1.0258	0.0367444	7.49243	0.752635	0.824596	echA11	enoyl-CoA hydratase/isomerase superfamily
Rv1142c	166.809	140.201	121.84	137.437	0.843919	-0.244824	7.14381	0.0492146	0.0876382	echA10	enoyl-CoA hydratase/isomerase superfamily
Rv1143	99.5113	109.821	126.801	123.226	1.19505	0.257066	6.84888	0.0297532	0.0572481	mcr	[alpha]-methyl acyl-CoA racemase
Rv1144	40.9153	41.2231	48.0263	48.7991	1.17879	0.237308	5.49588	0.103413	0.164929	Rv1144	short-chain alcohol dehydrogenase
Rv1145	19.8097	24.0468	48.069	47.5466	2.18466	1.12741	5.17313	8.42e-12	9.71e-11
Rv1146	48.3208	46.5907	97.1217	96.4903	2.03915	1.02797	6.19842	1.16e-14	1.8e-13
Rv1148c	209.853	208.155	196.895	204.735	0.960738	-0.0577852	7.67917	0.567594	0.66335	Rv1148c	REP-family protein
Rv1152	89.699	70.7448	47.3848	51.4486	0.615319	-0.700593	6.00396	4.8e-06	2.41e-05	Rv1152	transcriptional regulator (GntR family)
Rv1153c	46.1918	56.7891	66.544	61.3722	1.24389	0.314857	5.86251	0.0387163	0.0716113	omt	PKS o-methyltransferase
Rv1154c	38.1383	41.9745	49.9935	52.2676	1.27726	0.353056	5.52631	0.0167708	0.0351204	Rv1154c	hypothetical protein
Rv1155	92.7538	92.8593	119.317	117.012	1.27327	0.348535	6.72856	0.00288797	0.00750828	Rv1155	hypothetical protein
Rv1156	305.014	334.615	325.621	297.371	0.974255	-0.0376292	8.30247	0.720912	0.796359	Rv1156	hypothetical protein
Rv1157c	160.607	138.484	138.904	153.238	0.976126	-0.0348604	7.20863	0.774925	0.84185	Rv1157c	conserved hypothetical protein
Rv1158c	127.56	93.074	93.8287	103.138	0.891795	-0.165216	6.70578	0.277187	0.372927	Rv1158c	conserved hypothetical protein
Rv1159	78.9611	80.2991	86.4729	89.9387	1.1077	0.147568	6.39602	0.244472	0.33635	Rv1159	probable membrane protein
Rv1159A	72.4813	78.4741	82.1963	80.2078	1.07636	0.106166	6.29606	0.427444	0.534664
Rv1160	30.5477	25.7644	33.0154	35.2144	1.20937	0.274254	4.98008	0.0910522	0.147965	mutT2	MutT homologue
Rv1161	4553.45	4836.41	3153.18	3072.18	0.662998	-0.592924	11.9304	5.01e-11	5.25e-10	narG	nitrate reductase [alpha] subunit
Rv1162	938.368	1014.37	608.86	602.594	0.620438	-0.688641	9.62611	3.05e-13	4.18e-12	narH	nitrate reductase [beta] chain
Rv1163	324.638	236.496	130.223	138.738	0.47908	-1.06166	7.68931	2.58e-14	3.88e-13	narJ	nitrate reductase [delta] chain
Rv1164	167.827	172.514	102.254	105.691	0.611024	-0.710699	7.09046	6.96e-11	7.12e-10	narI	nitrate reductase [gamma] chain
Rv1165	293.628	291.997	204.892	217.838	0.721783	-0.470363	7.97491	3.22e-06	1.67e-05	Rv1165	conserved hypothetical protein
Rv1166	620.951	587.751	560.919	572.342	0.937502	-0.0931065	9.19353	0.321166	0.42297	lpqW	lipoprotein
Rv1167c	279.372	278.47	264.209	283.883	0.98244	-0.0255589	8.11149	0.802784	0.863702
Rv1168c	724.998	727.308	632.253	615.457	0.859141	-0.219033	9.39838	0.0157185	0.0332034	PPE	PPE-family protein
Rv1169c	261.321	253.243	130.308	128.14	0.502253	-0.993513	7.58589	4.1e-22	1.15e-20	PE	PE-family protein
Rv1170	268.912	299.082	256.254	251.751	0.894639	-0.160622	8.07083	0.122422	0.190047	Rv1170	similar to S. lincolnensis lmbE
Rv1171	434.054	453.883	464.354	444.395	1.02355	0.0335804	8.81164	0.731548	0.805714	Rv1171	hypothetical protein
Rv1172c	982.431	1099.6	961.723	960.519	0.923334	-0.115076	9.96723	0.234824	0.325755	PE	PE-family protein
Rv1173	670.845	679.322	764.7	801.982	1.16036	0.214567	9.511	0.0199968	0.0409985	Rv1173	conserved hypothetical protein
Rv1174c	955.308	996.117	1060.17	1019.39	1.06571	0.0918196	9.97726	0.322304	0.423911
Rv1175c	358.704	351.255	490.526	479.127	1.36574	0.449679	8.71644	3.24e-06	1.67e-05	fadH	2,4-Dienoyl-CoA Reductase
Rv1176c	52.2087	46.0539	80.0153	78.57	1.61234	0.689155	6.0258	7.3e-07	4.22e-06	Rv1176c	conserved hypothetical protein
Rv1177	695.839	667.943	695.205	652.068	0.987874	-0.0176013	9.40489	0.850568	0.89921	fdxC	ferredoxin 4Fe-4S
Rv1178	1206.45	1016.94	887.524	954.883	0.828545	-0.271347	9.98903	0.0106836	0.0237208	Rv1178	possible aminotransferase
Rv1179c	458.863	438.532	511.567	539.199	1.17078	0.227464	8.9292	0.0198772	0.0408032	Rv1179c	hypothetical protein
Rv1180	437.942	502.514	481.546	466.94	1.00876	0.0125882	8.88369	0.905411	0.938218	pks3	polyketide synthase
Rv1181	889.029	876.634	1136.38	1188.04	1.31642	0.396617	9.99885	1.8e-05	7.93e-05
Rv1182	338.709	376.805	524.098	495.699	1.42561	0.511579	8.76361	5.17e-07	3.07e-06	papA3	PKS-associated protein, unknown function
Rv1183	436.554	503.05	473.634	468.144	1.00253	0.00364881	8.87786	0.974067	0.986045	mmpL10	conserved large membrane protein
Rv1184c	1485.91	1672.65	1031.86	959.844	0.630624	-0.665147	10.3295	3.41e-11	3.65e-10	Rv1184c	conserved hypothetical protein
Rv1185c	779.983	849.796	942.05	908.781	1.13574	0.183637	9.76572	0.0562959	0.098621	fadD21	acyl-CoA synthase
Rv1186c	101.085	87.599	90.2363	99.3325	1.00386	0.00555666	6.56558	0.96596	0.981806	Rv1186c	hypothetical protein
Rv1187	229.663	201.499	190.779	192.836	0.889362	-0.169158	7.66981	0.115468	0.180456	rocA	pyrroline-5-carboxylate dehydrogenase
Rv1188	33.8801	25.4424	37.7196	42.5848	1.35018	0.433154	5.15035	0.0134277	0.0289678	Rv1188	probable dehydrogenase
Rv1189	42.1187	45.8392	68.9389	68.6463	1.56522	0.646363	5.83867	4.22e-06	2.15e-05
Rv1191	43.137	44.4436	63.8069	67.0085	1.49376	0.57895	5.79099	3.83e-05	0.000157279
Rv1192	752.12	745.773	898.814	932.145	1.22233	0.289628	9.70171	0.00172337	0.00473821	Rv1192	hypothetical protein
Rv1193	245.862	201.714	249.668	273.237	1.16765	0.223608	7.92528	0.0567315	0.0992283	fadD36	acyl-CoA synthase
Rv1194c	1331.14	1367.34	1650.43	1635.81	1.21783	0.284317	10.5476	0.00182606	0.00499184	Rv1194c	conserved hypothetical protein
Rv1195	1049.45	947.165	1036.01	1057.88	1.04862	0.0684933	9.9984	0.476747	0.580282	PE	PE-family protein
Rv1196	2101.49	1429.07	2059.1	2177.46	1.19987	0.262878	10.9236	0.0721009	0.121536	PPE	PPE-family protein
Rv1197	197.079	180.888	238.677	200.785	1.16259	0.217348	7.67811	0.0592787	0.102877
Rv1198	614.563	621.781	825.983	774.186	1.29433	0.372202	9.4712	6.31e-05	0.00024594	Rv1198	conserved hypothetical protein
Rv1200	500.611	527.312	406.577	420.164	0.804332	-0.314138	8.85595	0.00126967	0.00360945	Rv1200	probable sugar transporter
Rv1201c	235.587	189.154	233.588	250.403	1.13879	0.187502	7.83036	0.112017	0.176133	Rv1201c	conserved hypothetical protein
Rv1202	147.925	155.338	170.337	166.485	1.11093	0.151771	7.32493	0.154354	0.230053	dapE	succinyl-diaminopimelate desuccinylase
Rv1203c	26.9375	24.5836	27.6696	28.2775	1.08468	0.117274	4.7613	0.458384	0.563465	Rv1203c	hypothetical protein
Rv1204c	182.638	137.84	144.506	156.658	0.938986	-0.0908243	7.28059	0.506673	0.608735	Rv1204c	conserved hypothetical protein
Rv1205	27.03	21.6851	28.6532	28.2293	1.16501	0.220346	4.74279	0.188343	0.272222
Rv1206	110.342	98.0121	131.933	131.897	1.26549	0.339699	6.89026	0.00424848	0.0105221	fadD6	acyl-CoA synthase
Rv1207	122.376	106.815	123.123	134.932	1.1251	0.170049	6.9328	0.158916	0.236117	folP2	dihydropteroate synthase
Rv1208	123.394	122.488	149.638	142.64	1.18873	0.249422	7.07671	0.0240098	0.0480195	Rv1208	conserved hypothetical protein
Rv1209	93.5869	59.7949	74.6267	90.4687	1.07488	0.10418	6.32097	0.583124	0.679363	Rv1209	conserved hypothetical protein
Rv1210	151.35	146.213	181.2	178.866	1.20987	0.274857	7.36542	0.00928375	0.0209463	tagA	DNA-3-methyladenine glycosidase I
Rv1211	117.655	145.354	160.33	133.583	1.11844	0.16149	7.12446	0.237325	0.328136
Rv1212c	64.2426	66.236	87.7131	81.6048	1.29807	0.376369	6.23892	0.00467685	0.0114224	Rv1212c	possible involved in LPS synthesis
Rv1213	179.12	203.968	165.547	158.633	0.846642	-0.240176	7.46431	0.0297503	0.0572481	glgC	glucose-1-phosphate adenylyltransferase
Rv1214c	29.8071	28.8776	38.8316	42.4885	1.38478	0.469655	5.15421	0.00255273	0.00673365
Rv1215c	214.019	168.113	309.198	331.767	1.6762	0.745194	8.00509	1.58e-09	1.36e-08	Rv1215c	conserved hypothetical protein
Rv1216c	78.0354	93.5034	513.15	507.694	5.95757	2.57472	8.23333	8.42e-107	1.48e-104	Rv1216c	conserved hypothetical protein
Rv1217c	125.986	112.397	1079.24	1169.16	9.42514	3.23651	9.28767	1.64e-190	7.82e-188	Rv1217c	probable integral membrane protein
Rv1218c	45.5438	47.3421	465.594	480.476	10.1882	3.34883	8.03881	6.76e-198	3.77e-195	Rv1218c	probable ABC transmembrane transport proteinportein
Rv1219c	30.8254	37.7878	390.839	370.883	11.1281	3.47614	7.72004	4.61e-170	1.29e-167	Rv1219c	putative transcriptional regulator
Rv1220c	128.022	88.3505	91.6476	92.5883	0.850617	-0.233419	6.64495	0.145618	0.219181	Rv1220c	probable methyltransferase
Rv1221	827.841	780.125	1300.56	1242.81	1.58164	0.661423	10.0208	2.38e-12	2.94e-11	sigE	ECF subfamily sigma subunit
Rv1222	382.216	352.328	327.374	340.871	0.909558	-0.136762	8.45391	0.171703	0.251761	Rv1222	hypothetical protein
Rv1223	1327.25	1248.82	1097.16	1115.39	0.858849	-0.219524	10.2252	0.0184019	0.0382202	htrA	serine protease
Rv1224	183.471	193.126	163.323	159.982	0.858686	-0.219798	7.44957	0.0368512	0.0687933	Rv1224	conserved hypothetical protein
Rv1225c	52.579	47.8789	48.2829	50.6297	0.983841	-0.0235027	5.64258	0.878387	0.920371	Rv1225c	conserved hypothetical protein
Rv1226c	78.4056	53.4612	32.8016	41.3805	0.561671	-0.832202	5.66615	1.77e-05	7.8e-05	Rv1226c	possible membrane protein
Rv1227c	42.9519	32.957	23.222	24.4236	0.626487	-0.674644	4.92484	8.41e-05	0.000317568
Rv1229c	512.275	495.321	518.709	512.848	1.02373	0.0338364	8.99427	0.723601	0.798276	mrp	similar to MRP/NBP35 ATP-binding proteins
Rv1230c	199.3	163.926	188.983	197.172	1.06245	0.0873975	7.55173	0.455882	0.561009	Rv1230c	possible membrane protein
Rv1231c	42.3964	36.2849	52.0463	53.7609	1.3429	0.425347	5.54662	0.00457258	0.0112416	Rv1231c	hypothetical protein
Rv1232c	305.477	276.001	314.031	322.71	1.09474	0.130591	8.25208	0.206437	0.293059	Rv1232c	hypothetical protein
Rv1233c	252.435	223.828	250.352	253.823	1.05822	0.0816417	7.93882	0.434321	0.540633	Rv1233c	hypothetical protein
Rv1234	128.856	149.112	122.396	119.71	0.871527	-0.198382	7.02073	0.0908069	0.147782
Rv1235	104.788	110.036	106.359	108.148	0.998743	-0.0018144	6.74741	0.989267	0.995216	lpqY	possible role in sugar transport
Rv1236	52.4864	64.4111	66.6295	66.8639	1.1433	0.193208	5.97517	0.191977	0.2764	sugA	membrane protein probably involved in sugar
Rv1237	66.5569	69.0272	77.0216	75.7759	1.12724	0.172797	6.17835	0.190735	0.274848
Rv1238	96.2714	93.2887	118.376	108.148	1.19498	0.256984	6.70713	0.033859	0.0640793	sugC	ABC transporter component of sugar uptake system
Rv1239c	65.6312	72.8918	121.712	118.842	1.73776	0.797228	6.58254	2.12e-10	2.04e-09
Rv1240	183.378	173.373	230.552	232.29	1.29706	0.375243	7.68318	0.000220221	0.000757953	mdh	malate dehydrogenase
Rv1241	48.0431	52.2803	79.2455	76.065	1.54913	0.631462	6.01689	4.42e-06	2.25e-05	Rv1241	conserved hypothetical protein
Rv1242	58.5034	66.0213	82.7523	86.8075	1.36252	0.446281	6.21237	0.00107361	0.00311292
Rv1244	167.364	137.196	141.299	151.6	0.961011	-0.0573751	7.2236	0.646964	0.7369	lpqZ	lipoprotein
Rv1245c	164.217	157.378	168.712	171.206	1.05677	0.0796552	7.37169	0.452066	0.556722	Rv1245c	putative dehydrogenase
Rv1246c	33.047	39.3981	47.2137	44.1263	1.26277	0.336595	5.37198	0.0331903	0.0629918
Rv1247c	42.489	59.5802	59.0599	56.6513	1.13565	0.183513	5.77399	0.283589	0.380164
Rv1248c	745.826	792.256	784.244	749.57	0.997312	-0.00388306	9.58511	0.966903	0.982465	sucA	2-oxoglutarate dehydrogenase
Rv1249c	137.094	125.816	142.026	141.195	1.07683	0.106794	7.09609	0.335381	0.43767	Rv1249c	possible membrane protein
Rv1250	68.9636	59.9023	73.3438	76.1131	1.15868	0.212479	6.12897	0.11867	0.184942	Rv1250	probable drug efflux protein
Rv1251c	299.552	280.188	209.34	219.572	0.739672	-0.435042	7.97571	2.13e-05	9.2e-05	Rv1251c	hypothetical protein
Rv1252c	123.116	109.391	92.8878	85.1696	0.765592	-0.385352	6.67696	0.00211974	0.00571989	lprE	lipoprotein
Rv1253	134.039	133.224	147.372	154.201	1.12825	0.174089	7.15537	0.108757	0.171704	deaD	ATP-dependent DNA/RNA helicase
Rv1254	94.8829	102.199	102.596	104.921	1.0533	0.0749157	6.66318	0.538186	0.637893	Rv1254	acyltransferase
Rv1255c	39.2491	43.5848	37.5913	38.731	0.922055	-0.117076	5.31331	0.441476	0.547305	Rv1255c	transcriptional regulator (TetR/AcrR family)
Rv1256c	109.046	102.414	90.1508	92.2029	0.862062	-0.214137	6.61947	0.0763208	0.12743	Rv1256c	Probable cytochrome P-450
Rv1257c	317.881	341.808	418.38	420.116	1.27125	0.346251	8.5512	0.000480704	0.0015217	Rv1257c	similar to many dehydrogenases
Rv1258c	94.42	100.374	144.164	153.912	1.53055	0.614053	6.95525	9.01e-08	6e-07	Rv1258c	probable multidrug resistance pump
Rv1259	34.2504	22.7586	26.8143	35.4071	1.08809	0.121801	4.91156	0.552521	0.649591
Rv1260	84.4226	88.0284	116.024	116.578	1.3491	0.431994	6.67121	0.000290527	0.00097169	Rv1260	probable oxidoreductase
Rv1261c	72.4813	73.6433	87.927	85.8922	1.18968	0.250574	6.32938	0.051448	0.0911302	Rv1261c	conserved hypothetical protein
Rv1262c	72.5738	70.5301	108.925	104.776	1.4931	0.578307	6.49245	2.19e-06	1.16e-05	Rv1262c	conserved hypothetical protein
Rv1263	44.8032	35.9628	67.6131	67.7792	1.67344	0.742814	5.7821	1.08e-06	6.08e-06	amiB2	putative amidase AMI2_MYCTU Q11056
Rv1264	200.319	187.221	185.476	193.607	0.977884	-0.0322647	7.58309	0.759965	0.830815	Rv1264	similar to adenylate cyclases
Rv1265	466.268	511.316	733.266	703.42	1.46987	0.55569	9.23942	1.04e-08	8.18e-08	Rv1265	hypothetical protein
Rv1266c	182.175	194.736	224.222	222.125	1.18453	0.244316	7.68822	0.0167835	0.0351204
Rv1267c	42.2113	41.5451	61.0699	55.447	1.39122	0.476352	5.66504	0.00107678	0.0031167	embR	regulator of embAB genes (AfsR/DndI/RedD family)
Rv1269c	42.8593	46.376	60.8133	58.9636	1.34313	0.425604	5.72379	0.00300619	0.00775298	Rv1269c	conserved hypothetical protein
Rv1270c	110.064	125.279	172.946	177.999	1.49204	0.577282	7.2036	4.76e-07	2.85e-06	lprA	lipoprotein
Rv1271c	44.2478	46.1613	26.6005	22.4004	0.542639	-0.881935	5.0897	4.85e-08	3.39e-07	Rv1271c	conserved hypothetical protein
Rv1272c	125.986	126.782	100.158	108.533	0.825521	-0.276623	6.84712	0.0174728	0.0364488	Rv1272c	probable ABC transporter
Rv1273c	42.5816	46.9127	54.6978	51.4005	1.18657	0.246792	5.62319	0.0929134	0.150551	Rv1273c	ABC transporter
Rv1274	144.037	141.597	226.019	215.188	1.5446	0.627231	7.51294	2.4e-09	2.02e-08
Rv1275	82.5712	79.7624	107.728	107.618	1.32626	0.407359	6.57066	0.000799062	0.00240221	lprC	lipoprotein
Rv1277	430.259	442.075	348.629	344.581	0.794713	-0.331495	8.61123	0.000616406	0.00190091	Rv1277	hypothetical protein
Rv1278	623.542	438.961	319.462	346.604	0.626713	-0.674124	8.75313	2.5e-06	1.31e-05	Rv1278	hypothetical protein
Rv1279	422.391	472.67	377.154	372.954	0.838217	-0.254605	8.68314	0.0126151	0.0274448	Rv1279	probable choline dehydrogenase
Rv1280c	190.043	192.052	186.203	187.585	0.978288	-0.0316693	7.56263	0.757437	0.828501	oppA	probable oligopeptide transport protein
Rv1281c	87.1071	86.5255	95.4966	99.7178	1.12414	0.16882	6.53205	0.161697	0.239291	oppD	probable peptide transport protein
Rv1282c	41.4708	46.0539	46.4012	47.5948	1.0747	0.10394	5.5109	0.487112	0.590749	oppC	oligopeptide transport system permease
Rv1283c	78.9611	81.1579	101.569	93.6962	1.21987	0.286728	6.481	0.0218993	0.0443017	oppB	oligopeptide transport protein
Rv1284	61.8359	57.7552	43.6641	41.8622	0.714994	-0.483998	5.66872	0.000694133	0.00210759	Rv1284	conserved hypothetical protein
Rv1285	216.703	241.434	163.195	151.552	0.687313	-0.54096	7.58956	6.38e-07	3.74e-06
Rv1286	358.333	407.829	290.381	281.619	0.746778	-0.421249	8.38398	6.21e-05	0.000242663	cysN	ATP:sulphurylase subunit 1
Rv1287	103.029	117.013	111.277	109.304	1.00307	0.00442885	6.78473	0.976838	0.987761	Rv1287	conserved hypothetical protein
Rv1288	83.6821	81.802	83.7359	80.2078	0.990663	-0.0135337	6.36587	0.918778	0.946208	Rv1288	conserved hypothetical protein
Rv1289	134.873	174.017	144.806	154.635	0.970045	-0.0438767	7.24869	0.736017	0.809304	Rv1289	hypothetical protein
Rv1290c	57.5777	63.3375	59.8725	60.2161	0.993756	-0.00903666	5.91513	0.949393	0.969088	Rv1290c	hypothetical protein
Rv1292	358.518	380.347	434.76	425.993	1.16512	0.220482	8.64499	0.0252106	0.0500027	argS	arginyl-tRNA synthase
Rv1293	401.655	446.798	453.192	443.961	1.05761	0.0808082	8.7702	0.42261	0.5298	lysA	diaminopimelate decarboxylase
Rv1294	315.844	310.247	289.996	284.605	0.91774	-0.123842	8.22948	0.212509	0.299896	thrA	homoserine dehydrogenase
Rv1295	260.673	258.61	250.951	250.547	0.96573	-0.0503078	7.9958	0.613823	0.709693	thrC	homoserine synthase
Rv1296	100.9	93.5034	93.0589	92.1065	0.952138	-0.070757	6.56906	0.568042	0.663641	thrB	homoserine kinase
Rv1297	5149.59	5921.84	3594.31	3469.65	0.638051	-0.648257	12.1463	1.87e-11	2.04e-10	rho	transcription termination factor rho
Rv1298	278.076	255.712	170.936	152.419	0.605765	-0.723169	7.73812	3.12e-11	3.35e-10	rpmE	50S ribosomal protein L31
Rv1299	564.854	610.08	382.671	386.78	0.654955	-0.610531	8.92296	6.13e-10	5.54e-09
Rv1300	632.429	722.799	574.776	591.996	0.861058	-0.215817	9.29987	0.0323301	0.0615338	hemK	protoporphyrinogen oxidase
Rv1301	281.038	321.841	275.456	262.253	0.892206	-0.164551	8.15491	0.127079	0.196129	Rv1301	conserved hypothetical protein
Rv1302	412.393	434.13	366.334	374.544	0.875272	-0.192197	8.6319	0.0491551	0.0876382	rfe	hypothetical protein
Rv1303	264.191	267.843	162.083	163.065	0.611172	-0.710351	7.73803	1.83e-12	2.32e-11
Rv1304	217.536	212.879	143.309	145	0.669788	-0.578224	7.4843	1.41e-08	1.09e-07
Rv1305	244.381	225.868	138.861	127.417	0.566229	-0.820543	7.51754	4.39e-14	6.45e-13	atpE	ATP synthase c chain
Rv1306	766.839	871.482	490.569	493.194	0.600545	-0.735655	9.35451	1.85e-13	2.6e-12	atpF	ATP synthase b chain
Rv1307	1554.41	1832.92	1080.36	1087.21	0.639949	-0.643972	10.4387	6.62e-10	5.97e-09	atpH	ATP synthase [delta] chain
Rv1308	1685.86	1890.03	1203.74	1149.79	0.658207	-0.603387	10.533	7.24e-10	6.47e-09	atpA	ATP synthase [alpha] chain
Rv1309	655.386	745.773	444.382	421.416	0.618027	-0.694259	9.14439	7.69e-12	8.9e-11	atpG	ATP synthase [gamma] chain
Rv1310	808.032	845.395	482.059	464.916	0.57278	-0.803947	9.34238	1.81e-17	3.81e-16	atpD	ATP synthase [beta] chain
Rv1311	312.419	382.065	215.712	190.427	0.585062	-0.773338	8.09914	2.12e-10	2.04e-09	atpC	ATP synthase [epsilon] chain
Rv1312	153.016	173.588	120.386	113.014	0.715037	-0.483911	7.12385	2.9e-05	0.000122072	Rv1312	conserved hypothetical protein
Rv1313c	312.141	356.73	396.783	389.092	1.17526	0.232983	8.50817	0.0263408	0.0518143	Rv1313c	transposase
Rv1314c	49.2465	49.4892	57.2637	60.6978	1.19455	0.256471	5.77048	0.0685521	0.116139	Rv1314c	conserved hypothetical protein
Rv1315	321.121	341.271	357.652	352.722	1.0726	0.101112	8.42391	0.309196	0.410315	murA	UDP-N-acetylglucosamine-1-carboxyvinyltransferase
Rv1316c	43.6924	48.845	73.3438	68.7427	1.5369	0.62002	5.89426	1.19e-05	5.48e-05	ogt	methylated-DNA-protein-cysteine methyltransferase
Rv1317c	264.469	212.234	262.626	293.469	1.16591	0.221455	8.01491	0.0701866	0.11866
Rv1318c	64.3352	73.4286	76.6795	76.2095	1.11064	0.151391	6.18869	0.269471	0.364745	Rv1318c	similar at C-term to adenylate cyclases
Rv1319c	86.0888	83.4123	103.665	96.6348	1.18163	0.240781	6.53739	0.0481653	0.0863964	Rv1319c	similar at C-term to adenylate cyclases
Rv1320c	218.462	248.412	285.763	279.836	1.21192	0.277295	8.01448	0.00904786	0.0204555	Rv1320c	similar at C-term to adenylate cyclases
Rv1321	243.826	288.239	327.331	325.697	1.22782	0.296102	8.21313	0.00732652	0.0169416
Rv1322	63.8724	55.5009	50.7633	59.3008	0.920974	-0.118768	5.84204	0.434478	0.540633	Rv1322	hypothetical protein
Rv1322A	1026.22	1014.15	911.387	823.515	0.850312	-0.233936	9.88208	0.0154405	0.0326779
Rv1323	543.656	516.899	449.343	438.373	0.836982	-0.256732	8.92736	0.00812947	0.0185662	fadA4	acetyl-CoA C-acetyltransferase (aka thiL)
Rv1324	968.916	1126.87	962.279	914.128	0.895431	-0.159346	9.95553	0.120186	0.187044	Rv1324	hypothetical protein
Rv1325c	74.5178	54.32	63.3793	67.2493	1.0124	0.0177744	6.02402	0.910926	0.940728
Rv1326c	355.741	354.046	319.163	307.536	0.882963	-0.179576	8.38374	0.0678537	0.115073	glgB	1,4-[alpha]-glucan branching enzyme
Rv1327c	557.819	481.687	392.25	429.365	0.790205	-0.339701	8.86103	0.00169689	0.00467694	Rv1327c	probable glycosyl hydrolase, [alpha]-amylase family
Rv1328	347.225	340.09	432.279	441.697	1.27149	0.346523	8.61071	0.000353523	0.00115516	glgP	probable glycogen phosphorylase
Rv1329c	126.079	124.206	139.289	139.364	1.11326	0.154786	7.05051	0.161181	0.238844	dinG	probable ATP-dependent helicase
Rv1330c	60.6325	62.0493	77.9197	78.9553	1.27885	0.354845	6.13812	0.00631124	0.0149029	Rv1330c	conserved hypothetical protein
Rv1331	152.646	150.722	177.436	168.701	1.141	0.190299	7.34657	0.0744218	0.124757	Rv1331	conserved hypothetical protein
Rv1332	253.36	309.495	296.069	273.381	1.01217	0.0174513	8.14558	0.885207	0.924439	Rv1332	putative transcriptional regulator
Rv1333	263.08	196.561	167.386	188.886	0.774636	-0.368409	7.67023	0.00705412	0.0163796	Rv1333	probable hydrolase
Rv1334	105.158	108.64	83.351	78.2327	0.756033	-0.40348	6.54635	0.000830924	0.00248683
Rv1335	55.8189	54.1053	37.3348	33.6728	0.646142	-0.630077	5.4812	2.02e-05	8.77e-05	Rv1335	conserved hypothetical protein
Rv1336	252.342	249.378	192.832	205.024	0.792889	-0.334808	7.81105	0.000734428	0.00221987	cysM	cysteine synthase B
Rv1337	244.566	236.603	159.432	144.278	0.63125	-0.663718	7.61102	2.6e-10	2.45e-09	Rv1337	conserved hypothetical protein
Rv1338	183.471	177.56	117.35	121.829	0.662375	-0.59428	7.22324	3.93e-08	2.76e-07	murI	glutamate racemase
Rv1339	503.944	580.022	496.728	486.883	0.907598	-0.139875	9.01344	0.176608	0.258161	Rv1339	conserved hypothetical protein
Rv1340	238.364	268.487	243.553	241.731	0.957766	-0.0622549	7.95446	0.552861	0.649719	rphA	ribonuclease PH
Rv1341	133.762	115.618	101.954	117.108	0.877778	-0.188072	6.87062	0.145595	0.219181	Rv1341	conserved hypothetical protein
Rv1342c	26.0118	26.8379	55.0399	50.437	1.99662	0.997561	5.34826	1.1e-10	1.09e-09	pks14	polyketide synthase (chalcone synthase-like)
Rv1343c	42.3964	45.9465	76.594	72.452	1.68832	0.755587	5.91461	6.81e-08	4.65e-07	Rv1343c	conserved hypothetical protein
Rv1344	25.0861	27.16	86.3874	81.4122	3.21439	1.68455	5.82907	8.76e-30	3.71e-28
Rv1345	320.38	257.215	435.016	485.486	1.59296	0.67171	8.55293	2.58e-08	1.87e-07	fadD33	acyl-CoA synthase
Rv1346	201.059	221.681	351.237	342.124	1.64069	0.714303	8.12963	7.63e-12	8.86e-11	fadE14	acyl-CoA dehydrogenase
Rv1347c	84.8855	96.9386	126.844	120.48	1.36128	0.444964	6.75415	0.000313696	0.00103899	Rv1347c	possible aminoglycoside 6'-N-acetyltransferase
Rv1348	394.805	402.891	652.139	635.737	1.61457	0.69115	9.02912	6.77e-13	8.92e-12	Rv1348	heavy metal tolerance protein
Rv1349	174.307	161.672	277.894	311.678	1.75406	0.810697	7.86144	2.24e-14	3.4e-13	Rv1349	probable membrane protein
Rv1350	31.9362	30.1658	40.6705	37.4303	1.25722	0.33024	5.15131	0.034196	0.0645913	fabG2	3-oxoacyl-[ACP] reductase
Rv1351	25.5489	24.1541	31.0481	30.0599	1.22877	0.297217	4.81414	0.0587802	0.102224	Rv1351	hypothetical protein
Rv1352	82.9415	109.284	130.779	123.901	1.32638	0.407498	6.81135	0.00381485	0.00953997
Rv1354c	42.0262	44.9804	51.362	47.8838	1.14148	0.190911	5.55136	0.192989	0.277738	Rv1354c	conserved hypothetical protein
Rv1355c	74.5178	93.8254	88.4829	81.8457	1.01291	0.018513	6.40549	0.905379	0.938218	moeY	weak similarity to E. coli MoeB
Rv1358	26.5672	28.0188	33.4858	35.118	1.25721	0.330224	4.9655	0.0354798	0.0667691	Rv1358	transcriptional regulator (LuxR/UhpA family)
Rv1360	190.691	167.039	165.804	159.163	0.908066	-0.139131	7.41494	0.215646	0.303428	Rv1360	coenzyme F420-dependent
Rv1361c	2288.3	1713.55	2030.45	2222.17	1.06258	0.0875746	11.0112	0.491301	0.594967	PPE	PPE-family protein
Rv1362c	35.0835	44.2289	53.1154	48.9436	1.28911	0.366373	5.51854	0.0227756	0.0458786	Rv1362c	conserved hypothetical protein
Rv1363c	75.1657	66.5581	85.4893	83.7726	1.1935	0.255196	6.28923	0.0566613	0.0991573
Rv1364c	199.578	190.871	164.692	167.593	0.850876	-0.232979	7.49596	0.0236234	0.0473317	rsbU	SigB regulation protein
Rv1365c	63.5947	70.3154	82.9233	85.1215	1.25558	0.328353	6.24765	0.0146009	0.0310978	Rv1365c	conserved hypothetical protein
Rv1366	21.5685	27.2673	38.9171	34.1064	1.49916	0.584153	4.9612	0.000649554	0.00198848	Rv1366	hypothetical protein
Rv1367c	90.4396	93.074	107.257	106.414	1.16453	0.219744	6.63936	0.0656098	0.111663	Rv1367c	probable penicillin binding protein
Rv1368	208.002	199.137	210.323	205.361	1.02086	0.0297854	7.68568	0.769392	0.837744	lprF	lipoprotein
Rv1369c	27.2152	30.3805	39.302	38.1529	1.3463	0.429005	5.10079	0.00651669	0.0152695
Rv1372	37.3052	31.2394	28.8243	25.5316	0.792319	-0.335847	4.93301	0.0416151	0.0763819	pks18	polyketide synthase
Rv1373	101.27	113.9	109.567	113.881	1.03897	0.0551567	6.77896	0.652007	0.739912	Rv1373	slight similarity to sulfotransferases
Rv1375	407.95	488.773	321.9	320.639	0.71673	-0.480499	8.58586	1.32e-05	6.05e-05	Rv1375	conserved hypothetical protein
Rv1376	89.1436	74.2874	50.1646	50.4852	0.615379	-0.700452	6.03046	1.26e-06	6.98e-06	Rv1376	conserved hypothetical protein
Rv1377c	127.189	131.291	120.686	115.23	0.912922	-0.131436	6.94897	0.240841	0.332448	Rv1377c	some similarity to methyltransferases
Rv1378c	410.912	293.178	173.801	184.887	0.509236	-0.973593	8.04805	9.07e-12	1.04e-10	Rv1378c	conserved hypothetical protein
Rv1379	436.091	536.651	582.046	564.586	1.17907	0.237653	9.05051	0.035581	0.0668722	pyrR	regulatory protein pyrimidine biosynthesis
Rv1380	204.021	166.503	216.824	246.934	1.2508	0.322855	7.7084	0.00862523	0.019606	pyrB	aspartate carbamoyltransferase
Rv1381	349.539	279.222	350.51	381.674	1.16399	0.219084	8.41236	0.0681696	0.11555	pyrC	dihydroorotase
Rv1382	56.5594	33.6011	46.5294	54.3872	1.11689	0.159488	5.58959	0.443018	0.548202
Rv1383	264.006	244.333	278.065	279.644	1.09687	0.13339	8.05979	0.189939	0.274293	carA	carbamoyl-phosphate synthase subunit
Rv1384	654.09	672.666	739.083	752.846	1.12453	0.169317	9.46152	0.0637919	0.108958	carB	carbamoyl-phosphate synthase subunit
Rv1385	51.6533	34.5673	44.5622	53.1828	1.13117	0.177822	5.53517	0.347407	0.450727	pyrF	orotidine 5'-phosphate decarboxylase
Rv1386	142.278	97.6901	44.0063	47.1612	0.379584	-1.39751	6.34709	4.92e-16	9.14e-15	PE	PE-family protein
Rv1387	1495.82	1403.09	651.968	637.761	0.444893	-1.16847	10.0304	5.13e-35	2.6e-33	PPE	PPE-family protein
Rv1388	467.194	535.578	614.462	584.289	1.1957	0.257856	9.10546	0.0114786	0.0252847
Rv1389	636.78	611.046	992.942	1004.4	1.60055	0.678571	9.66594	2.55e-13	3.55e-12
Rv1390	807.661	863.001	700.722	681.791	0.827593	-0.273006	9.57559	0.00347806	0.00878971	Rv1390	hypothetical protein
Rv1391	697.782	547.494	405.508	427.197	0.66854	-0.580915	9.01934	1.33e-06	7.34e-06
Rv1392	708.335	671.056	670.016	650.526	0.957284	-0.0629807	9.39883	0.494828	0.598588	metK	S-adenosylmethionine synthase
Rv1393c	85.4409	110.358	134.456	126.695	1.33522	0.41708	6.84347	0.00237597	0.00632961	Rv1393c	FAD-containing monooxygenase
Rv1394c	68.3157	67.3095	94.8551	93.2145	1.38655	0.471504	6.35088	0.000228171	0.00078384	Rv1394c	possible cytochrome p450
Rv1395	36.472	34.4599	32.4167	38.442	0.99796	-0.00294643	5.15239	0.995193	0.997578	Rv1395	transcriptional regulator (AraC/XylS family)
Rv1396c	441.367	206.008	71.8897	86.952	0.245285	-2.02747	7.64123	3.15e-15	5.33e-14
Rv1397c	1570.8	1889.5	1098.4	1110.63	0.63844	-0.647378	10.4681	1.09e-09	9.55e-09	Rv1397c	conserved hypothetical protein
Rv1398c	9004.89	8809.71	5197.27	5445.75	0.597429	-0.74316	12.7963	3.25e-17	6.76e-16	Rv1398c	conserved hypothetical protein
Rv1399c	52.0236	48.6303	67.8269	71.5849	1.38413	0.468983	5.92339	0.000685968	0.0020847	lipH	probable lipase
Rv1400c	144.222	123.347	170.337	196.931	1.37159	0.455847	7.31684	0.00020423	0.000710346	lipI	probable lipase
Rv1401	77.9428	67.3095	72.1891	87.4338	1.09783	0.134653	6.25775	0.363941	0.468003	Rv1401	possible membrane protein
Rv1402	82.201	69.2419	57.3493	67.8274	0.825644	-0.276408	6.108	0.0628383	0.107714
Rv1403c	26.4746	24.0468	21.5541	24.6645	0.913284	-0.130864	4.59634	0.429844	0.536463
Rv1404	149.406	149.541	146.859	139.364	0.957529	-0.0626112	7.19318	0.564892	0.661115	Rv1404	transcriptional regulator (MarR family)
Rv1405c	188.747	202.465	99.431	105.739	0.524511	-0.930955	7.20964	5.88e-17	1.18e-15	Rv1405c	similar to phosphatidylethanolamine N-methyltransferase
Rv1406	158.478	128.285	112.774	117.301	0.801721	-0.318827	7.011	0.0118267	0.0259489	fmt	methionyl-tRNA formyltransferase
Rv1407	127.374	88.8873	86.088	100.97	0.864018	-0.210866	6.65485	0.202115	0.287777	fmu	similar to Fmu protein
Rv1408	167.549	174.983	196.852	191.776	1.13481	0.182446	7.51685	0.0799687	0.132594	rpe	ribulose-phosphate 3-epimerase
Rv1409	160.051	131.828	135.098	149.721	0.975069	-0.0364236	7.17283	0.777123	0.84369	ribG	riboflavin biosynthesis
Rv1410c	940.405	922.688	1066.46	1082.73	1.15353	0.206058	9.9708	0.0242335	0.048438	Rv1410c	probable drug efflux protein
Rv1411c	425.908	401.925	541.161	536.501	1.30164	0.380332	8.89792	9.04e-05	0.00033874	lprG	lipoprotein
Rv1412	53.9675	53.7832	66.2018	63.7809	1.20638	0.270685	5.90395	0.0472113	0.0848839	ribC	riboflavin synthase [alpha] chain
Rv1413	37.4903	33.3864	43.878	47.7875	1.29166	0.369227	5.36355	0.0163584	0.0343384
Rv1415	428.593	417.491	412.649	399.883	0.96032	-0.0584125	8.69596	0.546962	0.644413	ribA2	probable GTP cyclohydrolase II
Rv1416	106.917	107.889	107.471	112.628	1.0246	0.0350554	6.76671	0.766432	0.836699	ribH	riboflavin synthase [beta] chain
Rv1417	37.9531	34.9967	32.5022	31.7459	0.880225	-0.184056	5.09792	0.237096	0.32809	Rv1417	hypothetical protein
Rv1418	149.406	147.823	154.172	147.843	1.01612	0.0230733	7.22855	0.832941	0.884488	lprH	lipoprotein
Rv1419	118.673	137.84	139.631	127.803	1.04334	0.0612045	7.03521	0.616759	0.712349	Rv1419	hypothetical protein
Rv1420	293.443	316.688	318.521	312.786	1.03492	0.0495146	8.2786	0.626765	0.719795	uvrC	excinuclease ABC subunit C
Rv1421	147.277	163.711	182.996	180.889	1.17061	0.227258	7.40186	0.0363709	0.0680631	Rv1421	conserved hypothetical protein
Rv1422	125.986	124.743	121.284	130.838	1.00537	0.00772975	6.97547	0.94758	0.967828	Rv1422	conserved hypothetical protein
Rv1423	41.1005	29.6291	39.5158	42.1031	1.15127	0.203232	5.26607	0.2472	0.339127	Rv1423	putative transcriptional regulator
Rv1424c	64.6129	62.8008	64.0208	64.4553	1.00814	0.0116901	6.00262	0.934818	0.957717
Rv1425	184.674	231.665	231.236	216.007	1.07488	0.104179	7.75562	0.394942	0.50056	Rv1425	conserved hypothetical protein
Rv1426c	65.3535	58.6141	68.6395	66.9603	1.09314	0.128475	6.02667	0.349763	0.453081	lipO	probable esterase
Rv1427c	82.0158	82.4461	94.7695	95.575	1.15738	0.21086	6.47709	0.0855686	0.140487	fadD12	acyl-CoA synthase
Rv1428c	68.4082	68.2757	80.785	78.57	1.1659	0.221447	6.21731	0.091744	0.148945	Rv1428c	conserved hypothetical protein
Rv1429	39.8045	36.0702	36.4794	34.1064	0.929797	-0.105012	5.19582	0.50355	0.606726	Rv1429	conserved hypothetical protein
Rv1430	73.1292	73.2139	111.106	106.751	1.48875	0.574098	6.52164	2.24e-06	1.19e-05	PE	PE-family protein
Rv1431	105.436	117.98	133.43	126.406	1.16373	0.218756	6.92119	0.0647269	0.110442	Rv1431	possible transporter
Rv1432	29.7145	28.2335	36.9926	42.4403	1.36942	0.453566	5.12656	0.00462247	0.0113476	Rv1432	putative dehydrogenase
Rv1433	64.9832	68.061	71.9325	61.1314	1.00075	0.00108586	6.05869	1	1	Rv1433	possible membrane protein
Rv1435c	380.179	351.255	286.875	302.381	0.805453	-0.312127	8.36587	0.00219623	0.00590721	Rv1435c	conserved hypothetical protein
Rv1436	334.913	336.333	404.011	409.421	1.21182	0.277174	8.53786	0.00428073	0.0105942	gap	glyceraldehyde 3-phosphate dehydrogenase
Rv1437	183.286	158.988	190.437	193.173	1.12017	0.163716	7.50654	0.135651	0.206246
Rv1438	150.054	168.113	212.718	201.555	1.30272	0.381523	7.5213	0.000474288	0.00150423	tpi	triosephosphate isomerase
Rv1439c	44.8032	47.1274	50.9771	45.7642	1.05304	0.0745639	5.56609	0.618072	0.713373	Rv1439c	hypothetical protein
Rv1440	111.545	133.546	175.768	152.034	1.33856	0.420682	7.16855	0.00100571	0.00293895
Rv1442	347.873	353.724	419.449	438.325	1.22261	0.289959	8.60862	0.00296387	0.00766391	bisC	biotin sulfoxide reductase
Rv1443c	155.793	192.267	177.009	179.54	1.02502	0.0356495	7.46164	0.770827	0.83876	Rv1443c	hypothetical protein
Rv1444c	28.6037	29.0923	34.6405	31.3124	1.1437	0.193705	4.96535	0.223571	0.312607	Rv1444c	hypothetical protein
Rv1445c	135.428	130.969	120.258	114.603	0.88158	-0.181836	6.96831	0.106036	0.16831	devB	glucose-6-phosphate 1-dehydrogenase
Rv1446c	180.324	175.413	156.695	168.412	0.913707	-0.130197	7.4108	0.22481	0.313945	opcA	unknown function, may aid G6PDH
Rv1447c	328.804	361.453	371.252	350.313	1.04561	0.0643492	8.46413	0.528262	0.629405	zwf2	glucose-6-phosphate 1-dehydrogenase
Rv1448c	152.831	161.457	175.897	175.542	1.11847	0.161533	7.38157	0.119742	0.186439	tal	transaldolase
Rv1449c	834.321	726.235	807.209	825.153	1.04586	0.0646942	9.64111	0.51778	0.618305	tkt	transketolase
Rv1451	456.549	439.283	390.839	407.157	0.8907	-0.166988	8.72575	0.0862232	0.141284	ctaB	cytochrome c oxidase assembly factor
Rv1453	56.7446	55.9303	63.6359	64.3108	1.13537	0.183167	5.91878	0.177723	0.258999
Rv1454c	110.62	100.803	137.236	137.052	1.29669	0.374828	6.93128	0.00104434	0.00303857	qor	Probable quinone oxidoreductase
Rv1456c	84.0523	71.711	62.695	68.8872	0.843952	-0.244768	6.16381	0.0843673	0.138787	Rv1456c	probable membrane protein
Rv1457c	75.1657	76.3271	70.9489	73.7527	0.955171	-0.0661693	6.21113	0.615753	0.711433	Rv1457c	probable membrane protein
Rv1458c	93.772	97.7974	112.689	116.145	1.19471	0.256665	6.72157	0.0295355	0.0569601
Rv1459c	194.857	185.289	230.21	245.923	1.25216	0.32442	7.74567	0.00170795	0.00470355	Rv1459c	conserved hypothetical protein
Rv1460	160.051	111.861	160.073	183.442	1.26213	0.335865	7.27124	0.0278317	0.0540795	Rv1460	putative transcriptional regulator
Rv1461	495.613	490.168	854.85	841.146	1.72043	0.782766	9.39149	4.29e-17	8.86e-16	Rv1461	conserved hypothetical protein
Rv1462	258.174	224.043	353.547	392.994	1.54747	0.629915	8.26754	1.67e-08	1.26e-07
Rv1463	227.256	255.927	492.793	474.599	2.00281	1.00203	8.50798	1.27e-21	3.49e-20	Rv1463	ABC-type transporter
Rv1464	267.986	204.29	366.206	395.162	1.6112	0.688138	8.27372	9.15e-08	6.09e-07	Rv1464	NifS-like protein
Rv1465	67.0197	71.9257	122.525	117.156	1.72587	0.787324	6.58079	2.27e-10	2.17e-09	Rv1465	conserved hypothetical protein
Rv1466	69.5191	73.4286	147.928	137.823	1.99984	0.999886	6.76155	1.13e-16	2.24e-15	Rv1466	conserved hypothetical protein
Rv1467c	165.42	186.255	186.845	182.623	1.05108	0.0718738	7.49568	0.508457	0.610221	fadE15	acyl-CoA dehydrogenase
Rv1468c	96.4565	53.6759	45.2892	55.1098	0.667842	-0.582422	5.9589	0.00935274	0.021069	PE_PGRS	PE_PGRS-family protein
Rv1469	128.485	130.003	203.695	211.334	1.60558	0.683099	7.40402	8.44e-11	8.51e-10	ctpD	probable cadmium-transporting ATPase
Rv1470	71.9258	78.3668	101.142	94.0334	1.29942	0.377866	6.442	0.00367393	0.00922203	trxA	thioredoxin
Rv1471	93.4018	114.866	212.718	194.811	1.95869	0.969889	7.27849	7.98e-15	1.28e-13	trxB	thioredoxin reductase
Rv1472	296.868	327.208	512.38	515.98	1.64817	0.720865	8.69407	9.92e-13	1.29e-11	echA12	enoyl-CoA hydratase/isomerase superfamily
Rv1473	392.121	419.638	646.494	673.505	1.62627	0.701571	9.06064	4.49e-13	6.01e-12	Rv1473	ABC transporter, possible in EF-3 subfamily
Rv1473A	30.2699	33.4937	55.1682	54.4353	1.72047	0.782804	5.46886	1.89e-07	1.2e-06
Rv1474c	39.3417	44.2289	54.9544	54.339	1.30902	0.388482	5.60748	0.007888	0.0180652	Rv1474c	transcriptional regulator (TetR/AcrR family)
Rv1475c	339.82	377.556	450.198	412.89	1.20342	0.267144	8.62784	0.0105274	0.0234362	acn	aconitate hydratase
Rv1476	55.1709	54.9641	79.4593	76.643	1.41738	0.503231	6.07208	0.00020085	0.000701507	Rv1476	hypothetical protein
Rv1477	385.178	392.478	388.957	376.134	0.983907	-0.0234068	8.59163	0.810359	0.869058	Rv1477	putative exported p60 protein homologue
Rv1478	185.693	186.47	177.736	183.972	0.971874	-0.041159	7.5199	0.691553	0.770798
Rv1479	364.535	359.521	351.879	336.295	0.950452	-0.0733143	8.4639	0.451306	0.555991	moxR	transcriptional regulator, MoxR homologue
Rv1480	536.158	471.704	411.324	461.833	0.866149	-0.207313	8.8769	0.0552036	0.0971142	Rv1480	conserved hypothetical protein
Rv1481	508.202	528.063	396.441	411.589	0.779781	-0.35886	8.84768	0.000218926	0.000755962	Rv1481	possible membrane protein
Rv1483	112.378	121.844	158.876	145.964	1.30214	0.380885	7.08073	0.000931902	0.00276186	fabG1	3-oxoacyl-[ACP] reductase (aka MabA)
Rv1484	268.727	284.804	352.563	348.627	1.26696	0.341373	8.29576	0.000681987	0.00207564	inhA	enoyl-[ACP] reductase
Rv1485	80.5347	78.9035	83.8214	84.1098	1.05313	0.0746857	6.35865	0.559069	0.655677	hemZ	ferrochelatase
Rv1486c	168.197	147.072	189.325	191.68	1.20786	0.272454	7.44772	0.0142628	0.0305332
Rv1487	68.5934	62.5861	60.129	55.3025	0.879689	-0.184934	5.94455	0.186778	0.270311
Rv1488	255.675	221.037	245.135	249.825	1.03785	0.0535917	7.92569	0.617953	0.713373	Rv1488	conserved hypothetical protein
Rv1489	132.836	142.563	135.355	124.479	0.943892	-0.083307	7.0641	0.467607	0.571816
Rv1489A	68.038	76.3271	80.2291	72.8374	1.06113	0.0856052	6.22052	0.540287	0.639477
Rv1491c	259.285	299.619	246.033	245.971	0.880604	-0.183435	8.03654	0.0879741	0.143591	Rv1491c	probable membrane protein
Rv1492	372.589	301.551	171.449	183.394	0.526156	-0.926439	8.00133	8.68e-15	1.38e-13	mutA	methylmalonyl-CoA mutase, [beta] subunit
Rv1493	363.425	344.062	209.04	222.655	0.610072	-0.712947	8.14972	3.7e-12	4.46e-11	mutB	methylmalonyl-CoA mutase, [alpha] subunit
Rv1494	64.1501	69.886	56.0663	50.9669	0.799164	-0.323436	5.90684	0.0209341	0.0426326	Rv1494	hypothetical protein
Rv1496	91.643	77.6153	75.3965	79.2444	0.912848	-0.131554	6.33937	0.341886	0.444598
Rv1497	242.345	215.026	251.293	264.421	1.12711	0.172624	7.92866	0.102606	0.163798	lipL	esterase
Rv1498A	32.399	30.5952	40.6705	39.5981	1.27357	0.34888	5.18266	0.0234582	0.0470771
Rv1498c	115.063	120.019	144.079	133.391	1.18069	0.239634	7.00637	0.034337	0.0647642	Rv1498c	methyltransferase
Rv1500	103.677	123.669	134.67	124.19	1.13958	0.188502	6.92936	0.133675	0.203771	Rv1500	similarity to B. subtilis glycosyltransferase
Rv1501	89.9767	102.414	101.441	101.404	1.05502	0.0772637	6.62936	0.540111	0.639477	Rv1501	conserved hypothetical protein
Rv1502	62.2061	70.6375	53.6286	52.0267	0.796001	-0.329158	5.89078	0.019415	0.0400262	Rv1502	hypothetical protein
Rv1506c	45.5438	48.7377	33.9562	30.7343	0.68678	-0.54208	5.29527	0.00037172	0.00120755	Rv1506c	hypothetical protein
Rv1507c	129.411	143.851	137.279	125.346	0.961619	-0.0564623	7.06615	0.62981	0.722188	Rv1507c	hypothetical protein
Rv1508A	50.5425	53.4612	55.1682	53.5682	1.046	0.0648802	5.7381	0.652344	0.739912
Rv1508c	249.935	250.988	349.912	337.595	1.37253	0.456834	8.2184	4.76e-06	2.4e-05	Rv1508c	probable membrane protein
Rv1510	53.6898	39.9349	45.4603	51.7377	1.0362	0.0513026	5.58299	0.760049	0.830815	Rv1510	probable membrane proteinvery similar to
Rv1511	190.691	207.511	317.623	292.747	1.53333	0.616671	7.98337	6.03e-09	4.9e-08	gmdA	GDP-mannose 4,6 dehydratase
Rv1512	171.159	146.857	224.992	242.791	1.46997	0.555785	7.62438	7.04e-07	4.08e-06	epiA	nucleotide sugar epimerase
Rv1513	100.344	105.205	133.002	140.039	1.32855	0.409853	6.91017	0.000374469	0.0012153	Rv1513	conserved hypothetical protein
Rv1515c	33.3247	33.6011	51.7469	50.8706	1.53337	0.616708	5.43209	3.09e-05	0.000129176	Rv1515c	conserved hypothetical protein
Rv1516c	160.421	189.046	270.538	255.605	1.50645	0.591149	7.77985	1.47e-07	9.49e-07	Rv1516c	probable glucosyltransferase
Rv1518	34.4355	41.9745	39.6014	39.5499	1.03742	0.0529986	5.2867	0.749915	0.822424	Rv1518	involved in exopolysaccharide synthesis
Rv1519	102.566	111.002	111.32	112.098	1.04652	0.0656021	6.77392	0.581089	0.677229	Rv1519	conserved hypothetical protein
Rv1520	204.577	222.111	270.196	254.016	1.22897	0.297454	7.89621	0.00359686	0.00904213	Rv1520	glycosyltransferase
Rv1521	312.697	349.001	344.823	323.674	1.01056	0.0151512	8.37795	0.887363	0.925894	fadD25	acyl-CoA synthase
Rv1522c	298.256	318.191	332.249	325.504	1.06719	0.0938218	8.31645	0.350523	0.453889	mmpL12	conserved large membrane protein
Rv1523	75.0732	84.4858	83.7359	79.5334	1.02399	0.034202	6.3372	0.804144	0.864609	Rv1523	possible methyl-sterol transferase
Rv1524	52.3939	56.8964	59.402	58.4337	1.07884	0.109478	5.83334	0.437219	0.543437	Rv1524	possible rhamnosyl/glycosyl transferase
Rv1525	41.1005	39.5054	36.4367	34.829	0.884016	-0.177856	5.24457	0.244285	0.336294	wbbl2	dTDP-rhamnosyl transferase
Rv1526c	65.8163	72.1404	67.3565	64.7925	0.958503	-0.0611453	6.07811	0.654819	0.741991	Rv1526c	possible rhamnosyl/glycosyl transferase
Rv1527c	251.972	212.234	207.843	214.032	0.908378	-0.138635	7.79119	0.216827	0.304706
Rv1529	113.304	128.178	228.456	224.823	1.87819	0.909343	7.45071	2.86e-16	5.5e-15	fadD24	acyl-CoA synthase
Rv1530	27.3078	23.2953	32.4594	32.324	1.27801	0.353895	4.87519	0.0285583	0.0552667	adh	alcohol dehydrogenase (Zn)
Rv1531	35.5464	30.7026	50.2929	46.824	1.46422	0.550131	5.37803	0.000402665	0.0012955	Rv1531	conserved hypothetical protein
Rv1533	165.42	132.901	230.766	244.67	1.59238	0.671188	7.60335	2.2e-08	1.62e-07
Rv1534	128.948	142.026	176.068	185.225	1.33378	0.415521	7.31016	0.00015944	0.000570574	Rv1534	transcriptional regulator (TetR/AcrR family)
Rv1535	399.063	431.232	1514.13	1596.3	3.74666	1.9056	9.94775	2.64e-82	3.28e-80	Rv1535	hypothetical protein
Rv1536	501.259	428.656	1143.69	1197.63	2.51713	1.33178	9.67887	5.21e-37	2.81e-35	ileS	isoleucyl-tRNA synthase
Rv1537	53.7824	45.4098	47.4275	54.1945	1.02309	0.0329375	5.65501	0.831687	0.883436	dinX	probable DNA-damage-inducible protein
Rv1538c	67.9454	45.6245	51.8752	59.5898	0.979753	-0.0295099	5.81811	0.881545	0.923208	ansA	L-asparaginase
Rv1539	220.776	237.569	192.789	175.975	0.80484	-0.313226	7.68983	0.00302172	0.00777147	lspA	lipoprotein signal peptidase
Rv1540	160.514	137.196	103.152	110.364	0.716731	-0.480497	6.99274	7.52e-05	0.000287906	Rv1540	conserved hypothetical protein
Rv1541c	25.9192	32.957	30.3639	28.5665	1.00322	0.00463474	4.88479	0.99213	0.996085	lprI	lipoprotein
Rv1543	160.144	174.876	194.671	194.763	1.16283	0.217634	7.50384	0.0386008	0.0714967
Rv1544	118.858	122.81	142.753	141.387	1.17594	0.233818	7.04296	0.0354166	0.0666876	Rv1544	probable ketoacyl reductase
Rv1545	41.193	39.9349	42.2101	46.1014	1.08797	0.121634	5.41333	0.418801	0.52582
Rv1546	58.9662	52.0656	47.8552	49.1363	0.872807	-0.196266	5.6985	0.17769	0.258999	Rv1546	conserved hypothetical protein
Rv1547	733.329	799.234	730.358	709.008	0.939292	-0.0903545	9.53714	0.340415	0.443048	dnaE1	DNA polymerase III, [alpha] subunit
Rv1548c	44.1552	40.4716	42.6377	42.1994	1.00184	0.00265318	5.40978	0.990275	0.995332	PPE	PPE-family protein
Rv1550	38.1383	41.0084	34.2556	35.5034	0.881806	-0.181467	5.21481	0.235786	0.326673	fadD11	acyl-CoA synthase, N-term
Rv1556	53.5047	51.5288	88.6112	89.5534	1.69564	0.761826	6.16624	9.59e-09	7.57e-08	Rv1556	putative transcriptional regulator
Rv1557	119.136	119.805	127.999	135.173	1.10133	0.139246	6.97526	0.215146	0.302979	mmpL6	conserved large membrane protein
Rv1558	102.381	111.431	137.621	125.442	1.23102	0.299852	6.90345	0.0120943	0.0264667	Rv1558	conserved hypothetical protein
Rv1559	568.742	575.835	700.55	690.703	1.21555	0.281605	9.30939	0.0024486	0.00649723	ilvA	threonine deaminase
Rv1560	71.8333	70.208	67.0571	62.3357	0.911008	-0.134464	6.08392	0.320855	0.422836	Rv1560	conserved hypothetical protein
Rv1561	88.7733	98.5489	84.8478	84.447	0.904255	-0.145198	6.47693	0.248373	0.340458
Rv1562c	44.8958	40.1496	49.908	50.437	1.17879	0.237308	5.54711	0.105157	0.167311	glgZ	maltooligosyltrehalose trehalohydrolase
Rv1563c	99.6964	85.1299	81.9825	87.5783	0.916623	-0.1256	6.4692	0.345107	0.448264	glgY	putative [alpha]-amylase
Rv1564c	160.051	178.633	171.15	168.364	1.00288	0.0041482	7.40645	0.974257	0.986045	glgX	probable glycogen debranching enzyme
Rv1565c	556.615	619.634	558.738	572.342	0.961727	-0.0563008	9.17205	0.564516	0.660924	Rv1565c	Unknown membrane protein
Rv1566c	246.047	211.805	182.953	199.677	0.835297	-0.259638	7.71381	0.0212712	0.0431877	Rv1566c	putative exported p60 protein homologue
Rv1567c	47.3951	49.1671	59.958	61.035	1.25326	0.325684	5.77815	0.0200717	0.0410764	Rv1567c	hypothetical protein
Rv1568	92.1984	84.1638	112.517	124.527	1.34317	0.425645	6.70061	0.000640482	0.0019643	bioA	adenosylmethionine-8-amino-7-oxononanoate
Rv1569	58.0405	29.9511	37.9762	46.6313	0.959535	-0.059593	5.4368	0.81492	0.872627	bioF	8-amino-7-oxononanoate synthase
Rv1576c	283.167	251.525	97.421	97.5982	0.364641	-1.45545	7.49839	2.64e-40	1.61e-38	Rv1576c	phiRV1 phage related protein
Rv1577c	265.209	272.137	130.308	122.841	0.471218	-1.08553	7.61741	4.32e-26	1.52e-24
Rv1582c	66.3717	66.0213	28.9954	30.6861	0.450723	-1.14969	5.55081	1.9e-15	3.29e-14	Rv1582c	phiRV1 phage related protein
Rv1584c	126.356	123.991	94.4274	83.0982	0.709278	-0.495578	6.73451	5.01e-05	0.000200448	Rv1584c	phiRV1 phage related protein
Rv1585c	63.317	84.2711	30.4067	30.6379	0.414122	-1.27187	5.66653	2.41e-14	3.64e-13
Rv1586c	166.531	120.234	45.8452	46.824	0.322933	-1.63069	6.54262	1.78e-25	5.9e-24	Rv1586c	phiRV1 integrase
Rv1588c	85.626	74.2874	87.4565	84.8806	1.07695	0.106955	6.38115	0.423358	0.530347	Rv1588c	REP-family protein
Rv1589	177.454	173.91	283.453	283.16	1.61244	0.689248	7.84873	1.85e-12	2.33e-11	bioB	biotin synthase
Rv1590	56.3743	54.4273	78.9889	76.8839	1.40645	0.492054	6.07425	0.000280142	0.000941307	Rv1590	conserved hypothetical protein
Rv1591	89.3287	85.452	103.28	106.028	1.19717	0.259628	6.5921	0.0329424	0.062586	Rv1591	conserved hypothetical protein
Rv1592c	545.97	609.758	176.667	167.545	0.297906	-1.74707	8.54283	3.72e-61	3.37e-59	Rv1592c	conserved hypothetical protein
Rv1593c	495.613	568.857	360.689	343.521	0.661708	-0.595734	8.78613	1.35e-08	1.05e-07	Rv1593c	conserved hypothetical protein
Rv1594	2083.35	2300.87	2101.65	2165.32	0.973291	-0.0390571	11.0787	0.679212	0.760361	nadA	quinolinate synthase
Rv1595	1546.64	1056.77	1162.12	1390.99	0.980574	-0.0283015	10.3324	0.854753	0.901357	nadB	L-aspartate oxidase
Rv1596	516.626	514.859	547.619	530.817	1.04553	0.0642352	9.04356	0.502627	0.605856	nadC	nicotinate-nucleotide pyrophosphatase
Rv1597	244.381	283.623	305.392	287.303	1.12297	0.167314	8.13182	0.128987	0.198615	Rv1597	hypothetical protein
Rv1598c	98.8633	107.566	91.947	90.3723	0.883608	-0.178521	6.60094	0.142515	0.215479	Rv1598c	conserved hypothetical protein
Rv1599	585.589	487.162	289.569	298.672	0.548223	-0.867166	8.69449	6.14e-15	9.92e-14	hisD	histidinol dehydrogenase
Rv1600	493.669	538.154	369.541	369.197	0.716053	-0.481862	8.78819	1.15e-06	6.47e-06	hisC	histidinol-phosphate aminotransferase
Rv1601	153.016	171.226	126.032	110.46	0.729814	-0.4544	7.12622	0.0001438	0.000522426	hisB	imidazole glycerol-phosphate dehydratase
Rv1603	145.703	165.751	109.353	107.763	0.697459	-0.51982	7.03966	8.56e-06	4.08e-05	hisA	phosphoribosylformimino-5-aminoimidazole
Rv1604	149.221	149.326	92.5029	86.952	0.601207	-0.734066	6.89126	1.78e-10	1.72e-09	impA	impA, inositol monophosphatasemonophosphtase
Rv1605	97.5674	99.3004	54.4412	50.9187	0.535371	-0.90139	6.22123	1.03e-11	1.17e-10	hisF	imidazole glycerol-phosphate synthase
Rv1606	40.8228	38.5393	22.7088	23.1712	0.577858	-0.791212	4.93714	2.74e-07	1.7e-06	hisI2	probable phosphoribosyl-AMP 1,6 cyclohydrolase
Rv1607	93.4018	94.7916	91.6049	92.4919	0.978293	-0.031662	6.54153	0.792853	0.854942	chaA	putative calcium/proton antiporter
Rv1608c	69.3339	88.1358	115.34	110.99	1.43901	0.525072	6.5951	0.000155773	0.000560446	bcpB	probable bacterioferritin comigratory protein
Rv1609	237.161	222.97	242.099	250.692	1.07072	0.0985767	7.89783	0.323471	0.424945	trpE	anthranilate synthase component I
Rv1610	43.8775	30.2732	32.1173	32.8539	0.874287	-0.193821	5.11974	0.29964	0.399539	Rv1610	possible membrane protein
Rv1611	434.98	360.058	410.939	436.157	1.06514	0.091043	8.68237	0.417465	0.524536	trpC	indole-3-glycerol phosphate synthase
Rv1612	325.749	342.237	276.269	267.022	0.81345	-0.297874	8.24095	0.00300478	0.00775298	trpB	tryptophan synthase [beta] chain
Rv1613	51.1905	48.0936	41.3548	38.2974	0.802163	-0.318033	5.47646	0.0314579	0.0600104	trpA	tryptophan synthase [alpha] chain
Rv1614	372.589	345.78	264.593	254.834	0.72299	-0.467953	8.27135	4.19e-06	2.14e-05	lgt	prolipoprotein diacylglyceryl transferase
Rv1615	402.211	490.383	438.01	443.19	0.987497	-0.0181514	8.79277	0.870276	0.913981
Rv1616	132.188	157.914	142.112	145.627	0.992451	-0.0109319	7.17517	0.926551	0.951285	Rv1616	conserved hypothetical protein
Rv1617	561.521	604.283	703.843	717.342	1.21918	0.285906	9.33816	0.00268308	0.00702472	pykA	pyruvate kinase
Rv1618	199.948	218.568	258.777	255.557	1.22934	0.297884	7.86858	0.00316405	0.00809233	tesB1	thioesterase II
Rv1619	109.694	101.34	94.2563	93.2627	0.88826	-0.170946	6.63763	0.158409	0.235572	Rv1619	conserved hypothetical protein
Rv1620c	631.226	452.595	178.677	205.072	0.353965	-1.49832	8.51282	1.72e-24	5.44e-23	cydC	ABC transporter
Rv1621c	1280.87	1299.49	565.966	580.146	0.444168	-1.17082	9.86141	2.46e-36	1.31e-34	cydD	ABC transporter
Rv1622c	621.876	694.673	315.057	307.776	0.473156	-1.07961	8.91745	4.27e-26	1.52e-24	cydB	cytochrome d ubiquinol oxidase subunit II
Rv1623c	2087.24	2387.18	1175.98	1149.36	0.519725	-0.94418	10.7303	2.87e-21	7.57e-20	appC	cytochrome bd-II oxidase subunit I
Rv1624c	91.643	87.277	90.9634	91.5285	1.01967	0.0281008	6.50021	0.819298	0.87444	Rv1624c	possible membrane protein
Rv1625c	533.288	480.936	344.224	369.149	0.70323	-0.507931	8.75277	6.96e-07	4.04e-06	Rv1625c	C-term similar eukaryotic adenylate/guanylate cyclases
Rv1626	236.05	222.755	205.191	186.525	0.853742	-0.228128	7.73117	0.0309055	0.0590576	Rv1626	two-component response regulator
Rv1627c	354.723	318.835	236.624	261.531	0.739367	-0.435637	8.19227	5.52e-05	0.000218459	Rv1627c	lipid carrier protein
Rv1628c	279.835	306.167	232.818	232.145	0.793634	-0.333454	8.0356	0.00114058	0.0032815	Rv1628c	conserved hypothetical protein
Rv1629	268.819	247.231	291.023	292.313	1.13011	0.176466	8.10448	0.0841081	0.138497	polA	DNA polymerase I
Rv1630	1885.72	1968.62	1910.27	1842.52	0.973681	-0.0384788	10.8932	0.674628	0.757281	rpsA	30S ribosomal protein S1
Rv1631	623.172	596.446	400.761	425.559	0.677458	-0.561796	8.99679	8.57e-09	6.79e-08	Rv1631	conserved hypothetical protein
Rv1632c	186.433	165.536	138.263	138.449	0.78586	-0.347655	7.29349	0.00170945	0.00470379	Rv1632c	hypothetical protein
Rv1633	398.971	341.593	289.526	271.165	0.756959	-0.401714	8.34408	0.000245153	0.000837877	uvrB	excinuclease ABC subunit B
Rv1634	198.745	184.538	157.55	165.715	0.843133	-0.246167	7.46316	0.0209568	0.042653	Rv1634	probable drug efflux protein
Rv1635c	264.006	254.853	180.515	197.653	0.728684	-0.456635	7.80595	6.63e-06	3.23e-05	Rv1635c	unknown membrane protein
Rv1636	191.154	191.301	265.32	253.148	1.3557	0.439034	7.81977	9.15e-06	4.33e-05	Rv1636	conserved hypothetical protein
Rv1637c	78.2205	82.0167	110.55	110.99	1.38293	0.467729	6.58698	0.00013015	0.000477819	Rv1637c	conserved hypothetical protein
Rv1638	818.492	851.407	623.144	612.422	0.739946	-0.434509	9.5036	2.27e-06	1.2e-05	uvrA	excinuclease ABC subunit A
Rv1638A	173.103	174.232	163.409	152.274	0.909002	-0.137645	7.37247	0.198208	0.283663
Rv1639c	1291.52	1235.62	1130.43	1197	0.920935	-0.118829	10.2451	0.205401	0.291711	Rv1639c	conserved hypothetical protein
Rv1640c	154.219	160.92	222.811	214.514	1.38802	0.473031	7.5611	5.16e-06	2.58e-05
Rv1641	950.125	1006.74	575.631	569.644	0.585296	-0.77276	9.59732	1.18e-16	2.32e-15	infC	initiation factor IF-3
Rv1642	373.607	340.412	176.838	180.793	0.500769	-0.997782	8.0595	7.25e-22	2e-20
Rv1643	729.256	863.323	426.933	418.959	0.531236	-0.912575	9.24906	5.49e-18	1.22e-16	rplT	50S ribosomal protein L20
Rv1644	683.249	510.994	331.223	383.263	0.598121	-0.74149	8.89604	4.87e-08	3.4e-07	tsnR	putative 23S rRNA methyltransferase
Rv1645c	79.7942	73.9654	77.877	78.1846	1.01453	0.0208114	6.27839	0.875994	0.918544	Rv1645c	conserved hypothetical protein
Rv1646	388.696	301.014	416.37	452.873	1.2598	0.33319	8.60866	0.0074502	0.017192	PE	PE-family protein
Rv1647	131.447	110.358	187.529	179.637	1.51732	0.601526	7.25901	3.59e-07	2.19e-06	Rv1647	conserved hypothetical protein
Rv1648	74.7029	76.6492	91.22	93.0218	1.21743	0.283834	6.39853	0.0246473	0.0490599	Rv1648	possible membrane protein
Rv1649	112.841	117.121	118.077	110.798	0.995572	-0.00640268	6.84326	0.956935	0.975299	pheS	phenylalanyl-tRNA synthase [alpha] subunit
Rv1650	379.161	352.114	335.243	349.976	0.936841	-0.0941234	8.46816	0.344978	0.448264	pheT	phenylalanyl-tRNA synthase [beta] subunit
Rv1651c	140.056	99.5151	126.716	136.618	1.09806	0.134959	6.97835	0.366333	0.470718	PE_PGRS	PE_PGRS-family protein
Rv1652	165.698	119.805	93.5721	108.341	0.70659	-0.501055	6.92388	0.00107647	0.0031167	argC	N-acetyl-[gamma]-glutamyl-phosphate reductase
Rv1653	281.224	175.413	116.409	131.078	0.541673	-0.884505	7.45259	5.67e-07	3.36e-06
Rv1654	196.338	162.745	83.0089	92.4437	0.488289	-1.03419	7.05014	7.66e-16	1.4e-14	argB	acetylglutamate kinase
Rv1655	156.071	104.453	59.7869	69.1762	0.494554	-1.0158	6.59063	6.04e-09	4.9e-08	argD	acetylornithine aminotransferase
Rv1656	200.874	201.929	108.241	109.834	0.541403	-0.885225	7.26883	5.61e-17	1.13e-15	argF	ornithine carbamoyltransferase
Rv1658	256.045	213.63	144.207	153.575	0.633696	-0.658137	7.57883	1.51e-08	1.15e-07	argG	arginosuccinate synthase
Rv1659	146.351	129.359	72.9589	83.9653	0.568776	-0.814068	6.74552	2.61e-10	2.45e-09	argH	arginosuccinate lyase
Rv1660	207.539	211.161	158.619	166.871	0.777371	-0.363324	7.53673	0.000443399	0.00141297	pks10	polyketide synthase (chalcone synthase-like)
Rv1661	129.041	111.968	70.735	73.3191	0.59736	-0.743328	6.57764	6.74e-09	5.41e-08	pks7	polyketide synthase
Rv1662	38.0457	30.5952	28.1401	25.2908	0.77749	-0.363104	4.92222	0.0302482	0.0580668	pks8	polyketide synthase
Rv1663	49.7094	61.2979	52.8588	53.0383	0.955126	-0.0662378	5.76098	0.66165	0.746168	pks17	polyketide synthase
Rv1664	90.0693	92.4299	73.6431	69.3689	0.783865	-0.351323	6.3411	0.00644317	0.0151503	pks9	polyketide synthase
Rv1665	102.751	106.493	37.6769	43.9337	0.389906	-1.3588	6.155	4.21e-23	1.24e-21	pks11	polyketide synthase (chalcone synthase-like)
Rv1666c	56.7446	57.3258	69.281	69.2244	1.21427	0.280089	5.99086	0.0379948	0.0706139	Rv1666c	Probable cytochrome p450
Rv1667c	53.6898	47.7715	62.6522	70.1397	1.30739	0.386685	5.8862	0.00748132	0.01724
Rv1668c	50.2648	52.495	74.5412	76.1131	1.46643	0.552305	6.00247	4.85e-05	0.00019465	Rv1668c	probable ABC transporter
Rv1672c	204.947	222.003	140.486	137.437	0.651153	-0.618932	7.45548	6.54e-09	5.29e-08	Rv1672c	probable ABC transporter
Rv1676	146.629	170.904	197.579	178.48	1.18507	0.244967	7.44142	0.037204	0.0693507	Rv1676	possible cytochrome P450
Rv1677	117.47	110.25	103.921	97.0683	0.882491	-0.180347	6.74277	0.130869	0.200498	dsbF	highly similar to C-term Mpt53
Rv1678	113.397	112.397	92.8451	87.4819	0.798724	-0.324232	6.66185	0.00666814	0.015559	Rv1678	probably integral membrane protein
Rv1679	99.6964	89.7461	78.5184	81.8457	0.846023	-0.241232	6.44792	0.0630968	0.108046	fadE16	acyl-CoA dehydrogenase
Rv1680	53.6898	47.1274	38.4039	43.2592	0.809078	-0.305649	5.50528	0.0465444	0.0839556	Rv1680	hypothetical protein
Rv1681	59.6142	52.2803	47.8124	48.1247	0.856687	-0.22316	5.6964	0.126315	0.195219	moeX	weak similarity to E. coli MoaA
Rv1682	98.5856	123.025	161.527	167.834	1.4875	0.572888	7.1142	5.88e-06	2.9e-05	Rv1682	conserved hypothetical protein
Rv1683	799.145	835.948	720.565	720.907	0.881629	-0.181757	9.58685	0.0484485	0.086782	Rv1683	possible acyl-CoA synthase
Rv1684	41.6559	36.1775	42.9371	41.6214	1.08528	0.118062	5.35335	0.441876	0.547599	Rv1684	conserved hypothetical protein
Rv1687c	26.5672	25.8718	31.4758	31.6014	1.20244	0.265963	4.87151	0.0909003	0.147862	Rv1687c	probable ABC transporter
Rv1689	244.659	215.992	308.343	332.73	1.39109	0.476215	8.10959	1.04e-05	4.9e-05	tyrS	tyrosyl-tRNA synthase
Rv1690	55.4486	44.7657	131.377	129.97	2.60345	1.38042	6.52532	3.97e-24	1.23e-22	lprJ	lipoprotein
Rv1691	55.2635	41.8672	91.8614	102.271	1.99488	0.996303	6.21162	1.76e-10	1.71e-09
Rv1692	95.3457	83.4123	89.5948	92.0102	1.01517	0.0217237	6.49618	0.864185	0.908461	Rv1692	probable hydrolase
Rv1693	61.6507	47.9862	60.8561	57.8074	1.08093	0.112267	5.84262	0.467741	0.571816	Rv1693	hypothetical protein
Rv1694	156.534	116.369	121.327	129.103	0.916834	-0.125268	7.03195	0.375699	0.480488	tlyA	cytotoxin/hemolysin homologue
Rv1695	94.42	91.8931	85.8314	75.5351	0.866238	-0.207165	6.43972	0.113904	0.178345	Rv1695	conserved hypothetical protein
Rv1696	152.368	136.444	120.044	128.814	0.861197	-0.215585	7.06919	0.0637252	0.108899	recN	recombination and DNA repair
Rv1697	396.286	432.628	291.793	283.69	0.694398	-0.526164	8.45325	1.5e-07	9.63e-07
Rv1698	177.547	187.007	144.635	142.544	0.787933	-0.343855	7.34516	0.00122522	0.00349198	Rv1698	conserved hypothetical protein
Rv1699	1061.11	1098.32	821.878	743.741	0.725064	-0.46382	9.86225	1.66e-06	9.02e-06	pyrG	CTP synthase
Rv1700	216.888	214.381	141.513	139.509	0.651619	-0.617899	7.47087	2.08e-09	1.77e-08	Rv1700	conserved hypothetical protein
Rv1701	129.596	111.968	62.5667	59.8307	0.506499	-0.98137	6.49147	3.02e-14	4.51e-13	Rv1701	integrase/recombinase
Rv1702c	47.21	40.7937	23.9062	23.8456	0.542161	-0.883208	5.05219	3.64e-08	2.58e-07	Rv1702c	REP-family protein
Rv1703c	284.093	274.82	365.778	393.91	1.35902	0.442564	8.36791	1.19e-05	5.5e-05	Rv1703c	putative methyltransferase
Rv1704c	89.3287	85.3446	110.165	117.108	1.30063	0.379208	6.65942	0.00176733	0.00484315	cycA	transport of D-alanine, D-serine and glycine
Rv1705c	46.3769	36.7143	39.0454	43.4038	0.990491	-0.0137836	5.37611	0.944791	0.965274	PPE	PPE-family protein
Rv1706c	59.7068	47.7715	38.3184	37.7675	0.707108	-0.499998	5.50804	0.00155476	0.00431842	PPE	PPE-family protein
Rv1707	1227.55	1478.23	1682.89	1558.97	1.19824	0.260917	10.5385	0.0159594	0.0336696
Rv1708	168.29	158.236	149.125	145.338	0.901626	-0.1494	7.27795	0.16318	0.240953	Rv1708	possible role in chromosome partitioning
Rv1709	240.956	298.653	191.592	180.793	0.690459	-0.534372	7.82883	5.24e-06	2.6e-05	Rv1709	conserved hypothetical protein
Rv1710	124.69	119.16	91.3483	101.163	0.789157	-0.341615	6.76537	0.00454627	0.0111934	Rv1710	conserved hypothetical protein
Rv1711	92.1984	94.8989	70.5212	62.8174	0.712985	-0.488055	6.31541	0.000270206	0.000914164	Rv1711	conserved hypothetical protein
Rv1712	95.1606	96.1872	68.8533	66.2859	0.70638	-0.501484	6.34222	8.89e-05	0.00033361	cmk	cytidylate kinase
Rv1713	182.731	164.892	116.238	119.902	0.67903	-0.558453	7.18365	6.1e-07	3.59e-06	Rv1713	conserved hypothetical protein
Rv1718	32.6767	37.2511	38.6177	45.9087	1.20939	0.274278	5.28516	0.0936359	0.151649
Rv1722	31.8436	30.7026	44.3484	49.329	1.49664	0.58173	5.31437	0.000157932	0.00056578	Rv1722	possible biotin carboxylase
Rv1724c	58.9662	75.4683	70.9061	63.251	0.999273	-0.00104981	6.07098	0.993352	0.996471	Rv1724c	hypothetical protein
Rv1725c	44.5255	43.7995	43.7069	44.0782	0.993733	-0.00906931	5.46416	0.956122	0.974767	Rv1725c	conserved hypothetical protein
Rv1728c	95.068	95.1137	105.846	100.681	1.08605	0.119092	6.63598	0.322086	0.42379	Rv1728c	conserved hypothetical protein
Rv1729c	76.184	92.1078	88.3119	91.8175	1.07121	0.0992466	6.44801	0.474155	0.577757	Rv1729c	conserved hypothetical protein
Rv1730c	84.8855	86.0961	103.152	106.221	1.22455	0.292247	6.57847	0.0159706	0.0336721	Rv1730c	probable penicillin binding protein
Rv1731	195.783	185.826	211.991	214.225	1.11665	0.159178	7.66036	0.116576	0.181858	gabD1	succinate-semialdehyde dehydrogenase
Rv1732c	288.536	254.746	295.855	301.562	1.09929	0.136566	8.1574	0.19698	0.282509	Rv1732c	conserved hypothetical protein
Rv1733c	574.296	602.458	601.932	568.006	0.994308	-0.00823539	9.19667	0.930784	0.954662	Rv1733c	possible membrane protein
Rv1735c	33.047	30.0585	43.7069	45.5234	1.41245	0.498199	5.276	0.00117485	0.00336091	Rv1735c	hypothetical protein
Rv1736c	1579.41	1436.9	1602.49	1692.89	1.09245	0.127569	10.6241	0.185217	0.268612	narX	fused nitrate reductase
Rv1737c	1231.81	961.335	1488.13	1559.07	1.38923	0.47429	10.3564	5.92e-05	0.000232838	narK2	nitrite extrusion protein
Rv1738	335.469	364.352	529.7	469.252	1.42775	0.513744	8.73302	1.09e-06	6.11e-06	Rv1738	conserved hypothetical protein
Rv1739c	68.8711	74.3948	105.247	100.151	1.43445	0.520501	6.45801	4.95e-05	0.000198261	Rv1739c	possible sulphate transporter
Rv1743	233.551	236.496	209.511	209.456	0.89137	-0.165904	7.79542	0.0955974	0.154526	pknE	serine-threonine protein kinase
Rv1746	164.68	160.061	199.888	203.049	1.24061	0.311047	7.51139	0.00276735	0.00722275	pknF	serine-threonine protein kinase
Rv1747	955.031	1013.94	979	977.042	0.993489	-0.00942399	9.93862	0.919533	0.946695
Rv1748	29.4368	27.5894	35.9235	37.4785	1.28606	0.362962	5.04923	0.0207922	0.0423695	Rv1748	hypothetical protein
Rv1749c	73.4069	80.0844	102.981	97.6464	1.30787	0.387221	6.47761	0.00215759	0.00581264	Rv1749c	possible integral membrane protein
Rv1750c	113.397	122.703	150.451	147.264	1.26149	0.335125	7.06599	0.00304091	0.00781482	fadD1	acyl-CoA synthase
Rv1751	331.581	341.915	344.694	349.591	1.03093	0.0439427	8.41836	0.655285	0.741991	Rv1751	possible hydroxylasehyroxylase
Rv1752	67.1123	67.9537	66.1163	63.6845	0.961185	-0.0571133	6.05036	0.673935	0.75696	Rv1752	hypothetical protein
Rv1753c	48.3208	42.2966	42.8088	40.3689	0.917219	-0.124661	5.44185	0.415579	0.522558	PPE	PPE-family protein
Rv1754c	63.7798	55.9303	80.8278	82.6165	1.36402	0.44787	6.15921	0.000836164	0.00250027
Rv1756c	30.9179	33.1717	38.4039	38.3456	1.19829	0.260973	5.15368	0.0909816	0.147922
Rv1760	168.197	179.17	132.789	132.235	0.763147	-0.389967	7.25456	0.000277445	0.000935818	Rv1760	conserved hypothetical protein
Rv1765c	89.1436	97.6901	82.8806	80.3523	0.874139	-0.194065	6.44925	0.130015	0.199701	Rv1765c	conserved hypothetical protein
Rv1767	34.9909	32.7423	36.0518	38.6828	1.10243	0.140692	5.16576	0.3667	0.471009
Rv1768	143.852	119.805	77.2782	81.2195	0.600736	-0.735198	6.7115	1.63e-08	1.23e-07
Rv1769	154.034	158.881	160.373	155.791	1.01056	0.015161	7.29837	0.889417	0.927388	Rv1769	hypothetical protein
Rv1770	258.267	197.742	164.906	184.261	0.765237	-0.386022	7.65089	0.00335639	0.00852086	Rv1770	conserved hypothetical protein
Rv1771	111.175	115.188	163.794	152.371	1.3971	0.482435	7.09138	1.45e-05	6.55e-05	Rv1771	oxidoreductase, possible
Rv1772	215.592	258.718	479.792	464.531	1.99188	0.994132	8.4759	3.61e-19	8.51e-18
Rv1773c	25.8267	28.7703	29.4658	30.5898	1.10103	0.138856	4.85327	0.38257	0.486537	Rv1773c	transcriptional regulator (IclR family)
Rv1774	134.039	104.239	110.55	124.479	0.985421	-0.0211878	6.88842	0.885628	0.92459	Rv1774	putative oxidoreductase with FAD-binding site
Rv1775	61.9284	59.0435	84.5912	84.3989	1.39643	0.481748	6.19371	0.000258207	0.000878008	Rv1775	conserved hypothetical protein
Rv1779c	350.002	307.563	378.907	389.189	1.16774	0.223723	8.47925	0.030989	0.0591833	Rv1779c	possible integral membrane protein
Rv1780	152.553	164.248	151.862	149.095	0.950306	-0.0735358	7.27101	0.493877	0.597653	Rv1780	conserved hypothetical protein
Rv1781c	68.3157	54.8567	106.658	108.389	1.74351	0.801998	6.42067	1.25e-08	9.72e-08	Rv1781c	probable 4-[alpha]-glucanotransferase
Rv1782	409.339	395.913	401.872	379.554	0.970392	-0.0433606	8.63209	0.659475	0.745222
Rv1783	1216.54	1228.32	1408.2	1384.87	1.14244	0.192119	10.3552	0.0364724	0.068215	Rv1783	conserved hypothetical protein
Rv1785c	36.2869	39.6128	51.1482	50.2925	1.33751	0.419549	5.48887	0.00466265	0.0113961	Rv1785c	Probable member of the cytochrome P450
Rv1786	25.0861	30.5952	31.0481	33.6728	1.16415	0.219276	4.92635	0.187513	0.271141	Rv1786	Probable ferredoxin
Rv1787	29.3443	28.4482	25.7879	26.1579	0.89851	-0.154394	4.77661	0.32717	0.428626	PPE	PPE-family protein
Rv1789	487.004	401.173	381.345	401.617	0.881281	-0.182325	8.70636	0.104854	0.166909	PPE	PPE-family protein
Rv1790	60.3548	41.5451	53.1582	57.1812	1.08081	0.112119	5.73821	0.523722	0.624287	PPE	PPE-family protein
Rv1791	117.84	127.641	153.017	143.941	1.21026	0.275315	7.08826	0.0145933	0.0310978	PE	PE-family protein
Rv1792	66.3717	59.5802	77.7914	74.2826	1.20666	0.271015	6.12889	0.0433805	0.079231
Rv1793	204.947	230.27	292.306	264.036	1.27884	0.354841	7.95692	0.0011659	0.00334571	Rv1793	conserved hypothetical protein
Rv1794	341.301	349.752	356.07	348.964	1.02031	0.0290022	8.44783	0.768974	0.837744
Rv1795	506.258	510.78	494.29	516.461	0.993807	-0.00896287	8.98599	0.92632	0.951285	Rv1795	probable membrane protein
Rv1796	1105.83	1128.91	997.732	1018.81	0.902371	-0.148207	10.0536	0.106318	0.168677	Rv1796	conserved hypothetical protein
Rv1797	512.738	491.456	392.635	372.906	0.762327	-0.391519	8.78805	6.04e-05	0.0002371	Rv1797	conserved hypothetical protein
Rv1798	359.259	368.539	312.406	311.052	0.856691	-0.223153	8.39931	0.0226382	0.0456584	Rv1798	conserved hypothetical protein
Rv1799	48.506	51.0994	28.9954	27.4104	0.566697	-0.819351	5.25684	7.67e-08	5.18e-07	lppT	probable lipoprotein
Rv1800	210.409	219.642	255.442	248.717	1.17254	0.229631	7.8702	0.0198405	0.0407529	PPE	PPE-family protein
Rv1801	32.6767	32.2055	29.2092	27.6512	0.876488	-0.190193	4.92467	0.221078	0.309638	PPE	PPE-family protein
Rv1802	26.1969	23.0806	26.3439	25.0981	1.04266	0.0602729	4.66604	0.71373	0.78999	PPE	PPE-family protein
Rv1803c	53.227	54.4273	64.1491	57.7111	1.1324	0.17939	5.85093	0.206895	0.293459	PE_PGRS	PE_PGRS-family protein
Rv1808	101.27	96.4019	307.274	317.507	3.1594	1.65965	7.69835	4.23e-56	3.45e-54	PPE	PPE-family protein
Rv1809	62.9467	64.5184	295.385	282.004	4.53059	2.1797	7.48159	2.62e-89	3.66e-87	PPE	PPE-family protein
Rv1810	151.627	185.504	337.339	311.582	1.92613	0.945702	7.95316	1.31e-15	2.3e-14
Rv1811	126.541	130.862	169.182	170.098	1.31828	0.398657	7.22689	0.000216207	0.000748117	mgtC	probable magnesium transport ATPase protein C
Rv1812c	774.707	645.506	588.204	640.121	0.864719	-0.209696	9.37072	0.0554437	0.0974854	Rv1812c	probable dehydrogenase
Rv1813c	1588.39	1821.54	1852.24	1753.16	1.0574	0.0805154	10.7765	0.422763	0.5298	Rv1813c	conserved hypothetical protein
Rv1814	101.363	111.753	167.13	153.96	1.50753	0.592188	7.07052	3.47e-07	2.12e-06	Rv1814	possible C-5 sterol desaturase
Rv1815	173.103	202.251	178.42	171.206	0.931973	-0.10164	7.50143	0.36381	0.468003	Rv1815	conserved hypothetical protein
Rv1816	112.378	112.827	101.356	104.198	0.91271	-0.131772	6.75013	0.256724	0.350504	Rv1816	putative transcriptional regulator
Rv1817	53.5047	51.5288	38.6177	35.1662	0.702589	-0.509246	5.46844	0.000588289	0.00182938	Rv1817	flavoprotein
Rv1818c	561.799	411.479	306.376	316.64	0.639941	-0.64399	8.6382	1.5e-06	8.18e-06	PE_PGRS	PE_PGRS-family protein
Rv1819c	86.274	90.9269	167.258	165.57	1.87884	0.909845	7.00835	4.84e-16	9.05e-15	Rv1819c	probable multidrug resistance pump
Rv1820	124.597	113.149	129.966	137.245	1.12332	0.167763	6.98407	0.145483	0.219174	ilvG	acetolactate synthase II
Rv1821	950.958	1058.49	1285.85	1262.42	1.26826	0.342846	10.1548	0.000409133	0.00131126	secA2	SecA, preprotein translocase subunit
Rv1822	77.9428	89.424	102.895	102.271	1.22678	0.294871	6.54834	0.0193667	0.0399513	pgsA2	CDP-diacylglycerol-glycerol-3-phosphate
Rv1823	89.699	87.0623	86.0025	91.1912	1.00216	0.00310674	6.46954	0.982615	0.990248	Rv1823	conserved hypothetical protein
Rv1824	24.901	20.7189	25.3603	26.9768	1.14451	0.194726	4.63359	0.232993	0.323752	Rv1824	small basic protein similar SBP_BACSU
Rv1825	89.4213	107.996	121.156	118.65	1.2158	0.281902	6.77802	0.0274976	0.0536657	Rv1825	hypothetical protein
Rv1826	228.459	223.936	225.163	218.416	0.980485	-0.0284319	7.80792	0.772651	0.840198	gcvH	glycine cleavage system H protein
Rv1827	551.987	590.435	596.715	560.925	1.01345	0.0192782	9.1678	0.842604	0.892765	Rv1827	conserved hypothetical protein
Rv1828	494.687	524.843	483.513	457.642	0.923244	-0.115216	8.93701	0.24162	0.333249	Rv1828	conserved hypothetical protein
Rv1829	420.632	497.468	421.288	405.856	0.901169	-0.150131	8.76881	0.163073	0.240902	Rv1829	conserved hypothetical protein
Rv1830	465.065	545.562	520.933	496.132	1.00661	0.0095005	8.98591	0.931167	0.954662	Rv1830	conserved hypothetical protein
Rv1831	674.085	696.283	488.303	462.508	0.693893	-0.527215	9.17916	2.19e-08	1.62e-07
Rv1832	1826.38	1873.5	1138.69	1150.42	0.618704	-0.692678	10.5473	3.55e-14	5.25e-13	gcvB	glycine decarboxylase
Rv1833c	47.1174	51.4215	55.6814	58.0483	1.15474	0.207567	5.739	0.148679	0.223085	Rv1833c	similar to 1,3,4,6-tetrachloro-1,4-cyclohexadien
Rv1834	59.7993	69.0272	67.3137	64.4071	1.02342	0.0333935	6.02844	0.820342	0.875275	Rv1834	conserved hypothetical protein
Rv1835c	179.028	190.549	155.711	154.442	0.83942	-0.252536	7.40694	0.0172408	0.0359874
Rv1836c	876.255	809.54	633.579	644.746	0.758226	-0.3993	9.53261	2.22e-05	9.55e-05	Rv1836c	conserved hypothetical protein
Rv1837c	1279.39	1334.49	1057.35	1018.37	0.794148	-0.33252	10.1948	0.000354567	0.00115685	glcB	malate synthase
Rv1838c	62.9467	82.9829	83.8642	83.8208	1.15047	0.202222	6.29859	0.185283	0.268612	Rv1838c	conserved hypothetical protein
Rv1841c	172.455	151.581	106.958	117.397	0.691971	-0.531218	7.09353	6.56e-06	3.2e-05	Rv1841c	possible membrane protein
Rv1842c	279.187	240.575	185.049	195.919	0.732646	-0.448812	7.81221	3.33e-05	0.000138059	Rv1842c	possible membrane protein
Rv1843c	470.341	480.292	422.186	407.061	0.872368	-0.196992	8.79709	0.0409286	0.0753285	guaB1	inosine-5'-monophosphate dehydrogenase
Rv1844c	421.187	441.86	378.437	382.637	0.881917	-0.181284	8.66496	0.063575	0.108712
Rv1845c	711.112	409.01	317.581	420.019	0.658355	-0.603063	8.85766	0.00339725	0.008605	Rv1845c	hypothetical protein
Rv1846c	845.985	902.291	906.298	919.476	1.04439	0.0626598	9.80365	0.502647	0.605856	Rv1846c	putative transcriptional regulator
Rv1847	259.84	296.72	317.965	308.21	1.12546	0.170518	8.20949	0.110506	0.17392	Rv1847	conserved hypothetical protein
Rv1848	30.1774	26.6232	36.6933	41.0915	1.36724	0.451261	5.09779	0.00527704	0.0127487
Rv1850	113.489	120.019	98.1053	94.9969	0.827244	-0.273614	6.73363	0.0200652	0.0410764	ureC	urease [alpha] subunit
Rv1853	51.1905	43.4775	43.322	50.5815	0.99051	-0.0137572	5.56289	0.940059	0.961319
Rv1854c	926.89	1022.1	665.097	674.565	0.687419	-0.540738	9.68215	1.94e-08	1.45e-07	ndh	probable NADH dehydrogenase
Rv1855c	307.328	328.282	329.298	325.841	1.0309	0.0439005	8.33474	0.662697	0.747097	Rv1855c	probable monooxygenase
Rv1856c	319.362	311.32	211.435	213.02	0.67297	-0.571386	8.0398	9.29e-09	7.35e-08	Rv1856c	short-chain dehydrogenase/reductase family
Rv1857	183.934	215.777	167.258	159.067	0.816854	-0.291851	7.50153	0.00964424	0.0216575	modA	molybdate binding protein
Rv1859	214.204	180.458	185.605	185.321	0.939379	-0.0902211	7.58081	0.427158	0.534507	modC	molybdate uptake ABC-transporter
Rv1860	182.175	131.399	164.82	176.505	1.0876	0.121154	7.35823	0.394886	0.50056	modD	precursor of Apa (45/47 kD secreted protein)
Rv1862	71.5556	56.0376	72.574	77.8474	1.17725	0.235418	6.12829	0.112424	0.176524	adhA	alcohol dehydrogenase (Zn)
Rv1863c	296.59	320.338	313.689	297.275	0.990559	-0.0136847	8.26239	0.893466	0.930161	Rv1863c	probable membrane protein
Rv1865c	28.4186	29.5217	38.746	33.8655	1.25415	0.326706	5.04898	0.0439191	0.0800743	Rv1865c	Short-chain alcohol dehydrogenase
Rv1866	91.643	94.3622	128.426	132.379	1.40228	0.48777	6.81284	2.38e-05	0.00010163	Rv1866	conserved hypothetical protein
Rv1867	44.3404	46.9127	64.6195	64.1663	1.41189	0.497631	5.79939	0.000383049	0.00123836
Rv1868	130.152	133.653	133.687	140.617	1.03983	0.056349	7.07374	0.612474	0.708614	Rv1868	conserved hypothetical protein
Rv1869c	684.73	737.399	344.352	337.595	0.47958	-1.06016	9.03544	6.64e-27	2.47e-25	Rv1869c	probable reductase (like rhodocoxin reductase)
Rv1870c	1180.71	1304.54	678.611	730.782	0.567124	-0.818263	9.92578	1.97e-16	3.83e-15	Rv1870c	hypothetical protein
Rv1871c	1996.06	2243.33	2089.38	1961.31	0.95554	-0.0656125	11.0172	0.504491	0.607204	Rv1871c	hypothetical protein
Rv1872c	6189.33	6630.9	5905.56	5866.83	0.918277	-0.122999	12.5859	0.165179	0.243476	lldD2	L-lactate dehydrogenase
Rv1874	27.3078	23.6174	33.5713	32.5167	1.2958	0.373846	4.89608	0.0196627	0.0404621
Rv1875	49.9871	44.0142	66.5867	69.0799	1.44168	0.527756	5.86206	0.000220178	0.000757953	Rv1875	conserved hypothetical protein
Rv1876	126.819	133.009	130.779	115.567	0.948503	-0.0762758	6.98379	0.515377	0.616536	bfrA	bacterioferritin
Rv1877	423.039	436.6	542.744	534.093	1.25274	0.325092	8.92088	0.000746984	0.00225172
Rv1878	51.931	60.439	67.6131	73.1746	1.25385	0.326366	5.99458	0.0235303	0.0471733	glnA3	probable glutamine synthase
Rv1879	35.1761	41.7598	53.6286	48.7991	1.33335	0.415053	5.5047	0.00782314	0.0179535	Rv1879	conserved hypothetical protein
Rv1880c	217.444	244.869	260.146	249.921	1.10372	0.142372	7.92709	0.177957	0.259227	Rv1880c	Similar to 6-deoxyerythronolide beta hydroxylase
Rv1881c	42.1187	46.698	43.4075	40.9469	0.950666	-0.07299	5.43696	0.626824	0.719795
Rv1882c	120.062	128.071	115.896	113.64	0.925366	-0.111905	6.89947	0.331196	0.432883	Rv1882c	probable dehydrogenase
Rv1883c	407.857	424.361	281.743	288.17	0.684853	-0.546135	8.45086	3.06e-08	2.2e-07	Rv1883c	conserved hypothetical protein
Rv1884c	387.955	476.534	440.447	414.768	0.989578	-0.0151144	8.74813	0.89381	0.930229
Rv1885c	261.506	311.749	283.026	271.695	0.968057	-0.0468366	8.13962	0.675571	0.757781	Rv1885c	hypothetical protein
Rv1886c	665.476	709.81	597.826	598.066	0.86963	-0.201526	9.32783	0.0329577	0.062586	fbpB	antigen 85B, mycolyltransferase
Rv1887	1643.09	1572.27	1354.91	1387.23	0.8528	-0.22972	10.5403	0.0123821	0.0269906	Rv1887	hypothetical protein
Rv1888A	41.1005	48.4156	73.8569	67.4902	1.58108	0.660909	5.87219	8.63e-06	4.11e-05
Rv1888c	82.201	85.2373	62.0108	61.035	0.735069	-0.444049	6.17396	0.000713833	0.00216348	Rv1888c	hypothetical protein
Rv1891	301.589	366.392	260.787	258.833	0.778173	-0.361837	8.21182	0.00151751	0.00423133	Rv1891	hypothetical protein
Rv1892	127.282	140.738	98.8323	92.2029	0.713171	-0.487679	6.83604	4.3e-05	0.000174517
Rv1893	70.815	90.4975	69.2382	61.3241	0.810371	-0.303346	6.18341	0.0470252	0.0846402
Rv1894c	98.2153	106.493	80.1863	73.9454	0.753377	-0.408556	6.48081	0.00121447	0.00346725	Rv1894c	some similarity to dioxygenases
Rv1895	188.192	174.661	100.586	96.2976	0.542533	-0.882217	7.11867	1.96e-15	3.39e-14	Rv1895	similar to sorbitol and alcohol dehydrogenases
Rv1896c	37.12	39.076	40.8416	38.6828	1.04431	0.0625501	5.28974	0.686788	0.766765	Rv1896c	conserved hypothetical protein
Rv1897c	28.2334	33.0643	27.5841	28.4702	0.915684	-0.127078	4.87292	0.428948	0.535945	Rv1897c	conserved hypothetical protein
Rv1898	125.708	123.884	138.519	142.014	1.12383	0.168423	7.0539	0.127821	0.197183	Rv1898	hypothetical protein
Rv1899c	590.403	431.983	306.59	330.466	0.62293	-0.682858	8.69408	4.56e-07	2.75e-06	lppD	lipoprotein
Rv1900c	417.577	444.973	432.578	432.641	1.00321	0.00462755	8.75508	0.963749	0.979927	lipJ	probable esterase
Rv1901	190.969	189.368	205.662	213.599	1.10224	0.140438	7.64535	0.162283	0.240053	cinA	competence damage protein
Rv1902c	63.2244	70.5301	80.3146	81.0749	1.20736	0.271858	6.21362	0.0439652	0.0800743
Rv1903	34.8984	40.4716	40.4567	38.9237	1.05457	0.0766516	5.28061	0.632256	0.724496	Rv1903	unknown membrane protein
Rv1904	966.88	1092.84	1080.1	1155.86	1.08564	0.118551	10.069	0.236565	0.327491	Rv1904	conserved hypothetical protein
Rv1905c	268.449	241.863	144.506	145.193	0.567535	-0.817218	7.6374	5.82e-15	9.49e-14	aao	D-amino acid oxidase
Rv1906c	265.024	240.253	198.392	201.652	0.791493	-0.337351	7.8204	0.00091964	0.00273036	Rv1906c	conserved hypothetical protein
Rv1907c	43.3221	43.3701	42.9799	43.9337	1.00249	0.00358678	5.44386	0.987088	0.99392	Rv1907c	hypothetical protein
Rv1908c	563.836	629.725	707.65	697.688	1.17761	0.235861	9.34462	0.0162507	0.034155	katG	catalase-peroxidase
Rv1909c	75.0732	81.5873	144.25	145.675	1.85156	0.888744	6.81809	4.85e-14	7.09e-13
Rv1910c	40.4525	46.698	38.7033	37.2376	0.872408	-0.196925	5.34532	0.20011	0.285652	Rv1910c	probable secreted protein
Rv1911c	207.169	184.967	198.777	210.804	1.04402	0.0621427	7.64859	0.560764	0.657434	lppC	lipoprotein
Rv1912c	35.9166	29.9511	49.9507	52.7493	1.55639	0.6382	5.42537	4.51e-05	0.00018267	fadB5	3-hydroxyacyl-CoA dehydrogenase
Rv1913	44.2478	50.7774	75.4393	72.5002	1.55848	0.640144	5.94442	6.72e-06	3.26e-05	Rv1913	hypothetical protein
Rv1914c	57.8554	73.3212	73.7714	68.8872	1.08897	0.122962	6.10197	0.414958	0.521974	Rv1914c	hypothetical protein
Rv1915	249.102	270.741	304.751	274.585	1.11478	0.156757	8.10391	0.142623	0.215545	aceAa	isocitrate lyase, [alpha] module
Rv1916	130.152	146.32	170.979	166.871	1.22265	0.290016	7.2673	0.00921237	0.0207993
Rv1917c	50.0796	46.376	76.765	76.7394	1.5904	0.669394	5.98636	1.13e-06	6.35e-06	PPE	PPE-family protein
Rv1918c	176.158	174.125	204.379	204.301	1.16665	0.222375	7.57106	0.0291383	0.0562914	PPE	PPE-family protein
Rv1919c	48.2283	52.495	54.5695	57.9038	1.11713	0.1598	5.74375	0.268455	0.363811	Rv1919c	weak similarity to pollen antigens
Rv1920	75.8137	81.9094	104.82	103.379	1.32066	0.401255	6.52487	0.00108957	0.00314827	Rv1920	probableproable membrane protein
Rv1921c	25.4564	26.3012	35.1537	38.0084	1.41354	0.499316	4.993	0.00163995	0.00453493	lppF	lipoprotein
Rv1922	97.8451	113.041	106.701	103.572	0.997801	-0.00317664	6.71944	0.979114	0.98827	Rv1922	probable penicillin binding protein
Rv1923	216.055	263.119	329.47	316.303	1.34833	0.431176	8.13901	0.000186786	0.000658573	lipD	probable esterase
Rv1924c	60.9102	62.1567	82.068	81.364	1.32816	0.409429	6.1746	0.00187511	0.00511339
Rv1925	2606.92	2759.58	3109.52	2981.18	1.13497	0.18266	11.4842	0.0432219	0.0790275	fadD31	acyl-CoA synthase
Rv1926c	64.3352	71.0669	82.1108	75.9686	1.16833	0.224449	6.20461	0.099808	0.159907	Rv1926c	hypothetical protein
Rv1927	82.3861	79.4403	75.3538	77.7028	0.94556	-0.080759	6.29925	0.537992	0.637889	Rv1927	hypothetical protein
Rv1928c	24.3456	21.6851	27.0709	25.0499	1.13114	0.177782	4.63558	0.269092	0.36438
Rv1929c	436.646	379.488	274.729	275.549	0.674095	-0.568976	8.41368	8.21e-08	5.51e-07
Rv1931c	24.8084	18.1424	28.7388	29.1928	1.34416	0.42671	4.68896	0.0144047	0.0307778
Rv1932	171.067	171.978	166.531	173.181	0.990248	-0.0141377	7.41608	0.895124	0.931308	tpx	thiol peroxidase
Rv1936	62.1136	61.4052	47.3848	46.535	0.760388	-0.395192	5.7557	0.00456247	0.011225	Rv1936	similar alkanal monooxygenase alpha chain
Rv1937	85.9037	94.4695	69.1099	68.4536	0.763045	-0.39016	6.30576	0.00316825	0.00809233	Rv1937	similar to ring-hydroxylating dioxygenases
Rv1938	39.064	37.7878	25.3603	25.1462	0.657112	-0.60579	4.97015	9.11e-05	0.000341095	ephB	probable epoxide hydrolase
Rv1941	73.6846	72.6771	73.7714	79.2444	1.04521	0.0637917	6.22964	0.631923	0.724363	Rv1941	short-chain alcohol dehydrogenase family
Rv1942c	80.257	71.711	79.0316	80.4005	1.04843	0.0682267	6.2869	0.609053	0.705397	Rv1942c	conserved hypothetical protein
Rv1943c	49.8019	64.089	63.4648	67.2012	1.14872	0.20003	5.94117	0.197103	0.282565	Rv1943c	conserved hypothetical protein
Rv1945	61.6507	66.3434	64.0635	62.143	0.98656	-0.0195219	5.99182	0.887778	0.925968
Rv1947	44.9884	47.7715	44.0063	44.4636	0.954155	-0.0677045	5.5028	0.64404	0.734667	Rv1947	hypothetical protein
Rv1949c	30.1774	38.1099	34.6405	36.9968	1.05071	0.0713606	5.13476	0.679973	0.760933	Rv1949c	conserved hypothetical protein
Rv1951c	29.9922	25.8718	29.6796	30.6379	1.07799	0.108341	4.87289	0.501045	0.604797	Rv1951c	conserved hypothetical protein
Rv1952	55.0783	64.3037	53.928	46.824	0.844977	-0.243015	5.77747	0.108791	0.171704	Rv1952	conserved hypothetical protein
Rv1953	55.3561	62.4787	45.6741	45.9087	0.777805	-0.36252	5.70134	0.011982	0.0262553
Rv1954A	298.904	247.768	221.443	182.527	0.738851	-0.436645	7.89044	0.000510677	0.00160897
Rv1955	43.5998	45.6245	32.8016	36.0815	0.77204	-0.373253	5.29376	0.0139923	0.0300695	Rv1955	hypothetical protein
Rv1957	54.7081	57.8626	53.5431	55.6397	0.970169	-0.0436919	5.79433	0.756965	0.828455	Rv1957	hypothetical protein
Rv1959c	67.5751	77.4006	64.1918	68.9836	0.919138	-0.121647	6.11849	0.375803	0.480488	Rv1959c	conserved hypothetical protein
Rv1960c	41.841	42.726	35.3675	38.5383	0.873827	-0.19458	5.30447	0.197518	0.283039	Rv1960c	hypothetical protein
Rv1962A	38.1383	44.9804	39.6014	40.5616	0.965544	-0.0505858	5.35242	0.744962	0.817796
Rv1962c	38.2309	42.5113	40.029	40.7542	1.00129	0.00185573	5.33933	1	1	Rv1962c	conserved hypothetical protein
Rv1963c	48.7837	41.1157	37.7624	40.8024	0.872731	-0.196391	5.39413	0.213022	0.300368	Rv1963c	putative transcriptional regulator
Rv1964	31.3808	31.4541	22.4522	24.6163	0.748805	-0.417339	4.76429	0.00805063	0.0183999	Rv1964	part of mce3 operon
Rv1966	38.7863	41.0084	25.232	26.2542	0.645464	-0.631592	5.01217	4.62e-05	0.000186587	mce3	cell invasion protein
Rv1977	68.038	70.9595	68.4257	68.1164	0.982605	-0.0253167	6.1079	0.848821	0.898215	Rv1977	probable zinc metallopeptidase
Rv1978	52.6716	63.2302	81.5976	77.751	1.37652	0.461025	6.11796	0.00111367	0.00321513	Rv1978	similar to methyltransferases
Rv1979c	213.556	244.44	213.189	212.587	0.930014	-0.104675	7.7872	0.328979	0.430322	Rv1979c	unknown permease
Rv1980c	355.278	358.662	498.481	493.772	1.38986	0.474935	8.73914	8.03e-07	4.59e-06	mpt64	secreted immunogenic protein Mpb64/Mpt64
Rv1981c	366.109	398.812	598.211	577.737	1.53762	0.620703	8.92528	5.13e-10	4.7e-09	nrdF	ribonucleotide reductase small subunit
Rv1982A	57.0223	63.6596	32.716	26.7841	0.493736	-1.01819	5.46059	2.44e-10	2.31e-09
Rv1982c	38.6011	38.3246	24.3766	19.8472	0.575516	-0.797073	4.88829	1.33e-06	7.32e-06	Rv1982c	conserved hypothetical protein
Rv1983	121.265	110.894	109.695	108.196	0.938177	-0.0920674	6.81434	0.434094	0.540558	PE_PGRS	PE_PGRS-family protein
Rv1984c	71.8333	69.5639	109.823	113.254	1.57717	0.657335	6.52421	6.79e-08	4.65e-07	Rv1984c	probable secreted protein
Rv1985c	34.0653	28.6629	25.1892	24.9054	0.797461	-0.326514	4.80919	0.0448731	0.0815122	Rv1985c	transcriptional regulator (LysR family)
Rv1986	75.9063	79.1182	71.6331	73.5118	0.936436	-0.0947473	6.22958	0.471126	0.574694	Rv1986	membrane protein, LYSE/YGGA family
Rv1987	183.471	221.574	218.15	204.494	1.04406	0.0622081	7.6941	0.594333	0.690259	Rv1987	probable secreted protein
Rv1988	104.695	77.0786	131.506	144.759	1.51789	0.602065	6.85087	4e-05	0.000163769	Rv1988	possible rRNAmethyltransferase
Rv1989c	32.1213	41.9745	38.9599	38.0084	1.04075	0.0576243	5.24432	0.744577	0.817796	Rv1989c	hypothetical protein
Rv1990A	28.4186	32.0982	30.3639	31.6014	1.02497	0.035581	4.94282	0.838056	0.88879
Rv1990c	35.2687	35.6408	32.9298	32.6612	0.925129	-0.112274	5.09296	0.467219	0.571804	Rv1990c	putative transcriptional regulator
Rv1991A	31.3808	34.4599	62.8661	57.7593	1.83389	0.874904	5.57525	4.22e-09	3.49e-08
Rv1991c	29.9922	35.8555	46.786	43.2111	1.36904	0.453161	5.30553	0.00458252	0.0112578	Rv1991c	conserved hypothetical protein
Rv1992c	469.138	442.182	584.099	620.033	1.32113	0.401768	9.04859	4.43e-05	0.000179464	ctpG	probable cation transport ATPase
Rv1994c	29.0666	32.8496	118.719	107.907	3.66475	1.87371	6.21346	1.08e-38	6.36e-37	Rv1994c	transcriptional regulator (MerR family)
Rv1995	24.7158	28.5556	42.5094	42.4403	1.59686	0.675238	5.14361	2.47e-05	0.000104917
Rv1996	7308.48	7189.02	2042.72	2055.78	0.282703	-1.82264	12.1821	1.89e-93	2.88e-91	Rv1996	conserved hypothetical protein
Rv1997	2035.49	2117.51	1473.8	1456.17	0.705522	-0.503237	10.7897	3.79e-08	2.66e-07	ctpF	probable cation transport ATPase
Rv1998c	37.4903	38.3246	43.2792	39.9353	1.09807	0.134966	5.32307	0.376304	0.480761
Rv2000	50.0796	53.6759	86.3874	81.2676	1.61682	0.693158	6.10388	2.92e-07	1.8e-06	Rv2000	hypothetical protein
Rv2001	23.605	26.3012	42.2101	42.7293	1.70373	0.7687	5.11248	1.18e-06	6.6e-06	Rv2001	conserved hypothetical protein
Rv2002	37.8606	41.9745	54.6122	53.0865	1.35022	0.433191	5.56905	0.0030823	0.00790902	fabG3	3-oxoacyl-[ACP] reductase
Rv2003c	624.838	536.973	447.547	468.144	0.788	-0.343732	9.0198	0.00116892	0.00335151	Rv2003c	conserved hypothetical protein
Rv2004c	1704.19	1764.11	1117.39	1141.02	0.651168	-0.618898	10.4828	1.63e-11	1.8e-10	Rv2004c	hypothetical protein
Rv2005c	477.284	448.408	407.047	438.566	0.913354	-0.130754	8.79046	0.190848	0.274893	Rv2005c	conserved hypothetical protein
Rv2006	333.803	346.209	570.67	559.094	1.66154	0.732518	8.82507	4.26e-14	6.28e-13	otsB	trehalose-6-phosphate phosphatase
Rv2007c	644.463	699.719	1320.49	1211.26	1.88369	0.913564	9.92231	3.33e-20	8.57e-19	fdxA	ferredoxin
Rv2008c	32.7693	28.3409	42.1245	42.9702	1.39043	0.475535	5.21707	0.00255983	0.00674424	Rv2008c	conserved hypothetical protein
Rv2009	68.5934	76.005	67.8269	55.3506	0.852646	-0.229982	6.06147	0.123858	0.191954
Rv2010	140.612	151.795	105.589	103.716	0.716067	-0.481833	6.96485	1.98e-05	8.62e-05	Rv2010	conserved hypothetical protein
Rv2015c	130.985	127.641	114.1	109.256	0.863609	-0.21155	6.91122	0.0613366	0.105627
Rv2017	38.5086	43.1554	48.2401	42.4403	1.11173	0.152804	5.43862	0.32846	0.429811	Rv2017	putative transcriptional regulator (PbsX/Xre
Rv2018	39.8971	38.6466	53.0299	54.7244	1.37133	0.455572	5.56089	0.00153102	0.0042619	Rv2018	conserved hypothetical protein
Rv2019	34.0653	35.4261	43.5786	43.4038	1.25211	0.324359	5.30689	0.0308694	0.0590408
Rv2020c	59.0588	62.9081	60.5567	57.4221	0.967832	-0.0471709	5.908	0.73314	0.806671	Rv2020c	hypothetical protein
Rv2021c	24.1604	24.9056	33.272	28.422	1.25845	0.33165	4.8151	0.0439693	0.0800743
Rv2022c	38.2309	37.1437	43.322	41.525	1.12552	0.170594	5.33537	0.25675	0.350504	Rv2022c	conserved hypothetical protein
Rv2024c	134.317	146.75	197.878	197.412	1.40694	0.492558	7.40795	5.23e-06	2.6e-05	Rv2024c	conserved hypothetical protein
Rv2025c	49.8945	50.7774	202.754	213.213	4.13191	2.04681	7.03888	2.92e-69	3.25e-67	Rv2025c	possible membrane protein
Rv2026c	31.3808	33.0643	33.7424	33.0466	1.03694	0.0523318	5.04351	0.746954	0.819714	Rv2026c	conserved hypothetical protein
Rv2027c	157.922	176.057	122.739	113.832	0.708723	-0.496707	7.15075	1.36e-05	6.19e-05	Rv2027c	sensor histidine kinase
Rv2028c	329.359	247.124	178.591	185.369	0.631047	-0.66418	7.87315	3.05e-07	1.88e-06	Rv2028c	conserved hypothetical protein
Rv2029c	998.075	1070.83	839.754	810.509	0.797708	-0.326068	9.86024	0.000562001	0.00175252
Rv2030c	6546.92	6012.45	5459	6061.54	0.917271	-0.12458	12.5555	0.190208	0.274444	Rv2030c	conserved hypothetical protein
Rv2031c	1641.98	1552.41	2093.53	1911.16	1.25364	0.326123	10.8141	0.000644028	0.00197337
Rv2032	864.869	916.033	1351.62	1310.16	1.49472	0.579871	10.1184	5.99e-10	5.43e-09	Rv2032	conserved hypothetical protein
Rv2033c	127.004	85.774	71.4193	80.6896	0.71408	-0.485841	6.50526	0.00412228	0.0102399
Rv2035	98.6782	117.228	56.1518	57.0367	0.524601	-0.930708	6.3439	1.45e-11	1.62e-10	Rv2035	hypothetical protein
Rv2036	142.185	173.051	105.033	102.656	0.659289	-0.601017	7.02276	1.25e-06	6.96e-06	Rv2036	similar to lincomycin production genes
Rv2037c	101.085	106.171	123.081	129.441	1.2186	0.285219	6.85066	0.0140976	0.0302182	Rv2037c	probableprob transmembrane protein
Rv2040c	32.6767	39.8275	35.0254	35.3589	0.972232	-0.0406277	5.16047	0.801308	0.862947	Rv2040c	probable sugar transporter
Rv2041c	32.3065	36.6069	46.4012	45.5234	1.33539	0.417257	5.34922	0.00648956	0.0152379	Rv2041c	probable sugar transporter
Rv2042c	30.9179	26.4085	28.696	31.5532	1.04903	0.0690616	4.88788	0.674899	0.757281	Rv2042c	conserved hypothetical protein
Rv2043c	92.5686	98.7636	97.5921	89.7942	0.979856	-0.029358	6.5662	0.814991	0.872627	pncA	pyrazinamide resistance/sensitivity
Rv2045c	137.372	138.591	183.595	189.464	1.35182	0.434903	7.34815	4.15e-05	0.000169178
Rv2046	68.5008	55.6082	84.2491	84.7843	1.3603	0.44392	6.20903	0.0019323	0.00524371	lppI	probable lipoprotein
Rv2047c	121.728	125.065	223.324	221.162	1.80128	0.849023	7.44305	9.51e-16	1.69e-14
Rv2048c	711.853	645.613	928.151	930.941	1.36936	0.453504	9.65267	2.3e-06	1.21e-05	pks12	polyketide synthase (erythronolide synthase-like)
Rv2049c	84.0523	50.0259	56.665	73.6081	0.970173	-0.0436864	6.04978	0.845523	0.895291	Rv2049c	hypothetical protein
Rv2050	26.2895	25.4424	46.4439	39.02	1.65211	0.724307	5.13678	1.09e-05	5.09e-05
Rv2051c	493.854	469.879	638.711	617.287	1.30317	0.382022	9.11788	5.18e-05	0.000206431	Rv2051c	probable membrane protein
Rv2052c	379.069	284.16	502.116	587.035	1.64152	0.715033	8.77875	1.5e-07	9.64e-07	Rv2052c	hypothetical protein
Rv2053c	195.69	156.197	300.987	332.634	1.79934	0.847464	7.952	4.21e-12	5.03e-11
Rv2054	41.7485	50.67	63.2082	59.8307	1.3332	0.414894	5.76639	0.00614656	0.0145758	Rv2054	hypothetical protein
Rv2057c	24.3456	23.8321	35.1109	30.108	1.35406	0.437289	4.8541	0.00694316	0.0161444
Rv2059	69.2414	71.4963	51.6186	53.1828	0.744758	-0.425157	5.93067	0.00169309	0.00467032	Rv2059	conserved hypothetical protein
Rv2061c	74.5178	62.3714	79.0744	83.7726	1.18834	0.248947	6.23629	0.0769629	0.128374
Rv2062c	287.055	246.694	270.581	289.037	1.04804	0.067689	8.09586	0.538781	0.638372	cobN	cobalt insertion
Rv2064	134.873	77.9374	68.6395	82.9055	0.711373	-0.491323	6.50357	0.0175712	0.0366084	cobG	percorrin reductase
Rv2065	76.0914	44.873	45.888	55.6878	0.838331	-0.254407	5.79607	0.234787	0.325755	cobH	precorrin isomerase
Rv2066	118.58	78.0447	82.1963	91.673	0.883224	-0.179149	6.5332	0.30196	0.401733	cobI	CobI-CobJ fusion protein
Rv2067c	152.368	173.158	166.745	165.474	1.02105	0.0300579	7.36255	0.791603	0.85387	Rv2067c	conserved hypothetical protein
Rv2068c	164.957	172.514	186.032	168.509	1.0509	0.0716204	7.43646	0.514291	0.615678	blaC	class A [beta]-lactamase
Rv2069	339.357	386.574	387.375	394.777	1.0777	0.10796	8.5594	0.299805	0.399539	sigC	ECF subfamily sigma subunit
Rv2070c	31.4733	29.307	32.5022	29.1446	1.014	0.0200639	4.94362	0.906432	0.938544	cobK	precorrin reductase
Rv2071c	28.974	23.51	29.3375	31.6014	1.15835	0.212067	4.84391	0.198597	0.283976
Rv2072c	58.3182	49.9186	58.0763	60.6496	1.09568	0.131831	5.83405	0.362144	0.46623	cobL	probable methyltransferase
Rv2073c	35.8241	23.7247	29.979	39.2609	1.15936	0.213332	5.02605	0.301361	0.401095	Rv2073c	probable oxidoreductase
Rv2074	623.542	647.546	420.989	418.044	0.660131	-0.599177	9.04121	4.59e-10	4.23e-09	Rv2074	hypothetical protein
Rv2075c	152.368	130.432	155.754	166.1	1.13731	0.185628	7.24372	0.112215	0.17636	Rv2075c	hypothetical protein
Rv2076c	43.8775	47.4495	39.3448	38.9237	0.857562	-0.221688	5.40128	0.135668	0.206246
Rv2077c	3227.41	3826.23	3663.21	3447.15	1.00808	0.0116135	11.79	0.910236	0.940378	Rv2077c	conserved hypothetical protein
Rv2079	98.493	97.368	128.213	128.814	1.31217	0.391954	6.83087	0.000618199	0.00190469	Rv2079	hypothetical protein
Rv2080	56.652	53.9979	60.8988	63.2028	1.12107	0.164878	5.88291	0.231248	0.321872
Rv2081c	320.75	344.814	344.823	349.012	1.04264	0.0602366	8.40954	0.548369	0.645617	Rv2081c	hypothetical protein
Rv2082	166.438	126.031	136.082	135.51	0.927894	-0.107968	7.14028	0.426276	0.533602	Rv2082	conserved hypothetical protein
Rv2083	70.6299	50.8847	44.9899	45.5234	0.743835	-0.426946	5.72016	0.0117368	0.0258024
Rv2084	71.1853	75.4683	57.221	56.2177	0.773833	-0.369906	6.01556	0.00597334	0.0142154	Rv2084	hypothetical protein
Rv2088	63.0393	51.8509	60.5139	61.0832	1.05713	0.0801461	5.8919	0.584955	0.681022	pknJ	serine-threonine protein kinase
Rv2091c	344.911	334.937	331.608	334.705	0.980016	-0.0291222	8.39503	0.767814	0.837279	Rv2091c	potential transmembrane region
Rv2092c	423.687	392.907	245.392	246.741	0.602584	-0.730765	8.35034	3.85e-13	5.18e-12	helY	probable helicase, Ski2 subfamily
Rv2093c	425.631	536.329	462.13	466.458	0.965564	-0.0505567	8.88457	0.664319	0.748421	Rv2093c	membrane protein
Rv2094c	229.015	242.078	237.138	205.65	0.940214	-0.0889393	7.83589	0.406651	0.513261	Rv2094c	conserved hypothetical protein
Rv2095c	120.524	97.5827	63.8925	71.9221	0.622126	-0.684721	6.45644	1.89e-06	1.01e-05	Rv2095c	conserved hypothetical protein
Rv2096c	214.389	235.959	178.505	176.168	0.787811	-0.344078	7.65034	0.000951473	0.00280991	Rv2096c	conserved hypothetical protein
Rv2097c	675.103	736.862	628.575	620.322	0.884608	-0.17689	9.37737	0.0652708	0.111143	Rv2097c	conserved hypothetical protein
Rv2100	27.4929	24.4762	31.4758	31.3124	1.20663	0.270985	4.8631	0.0867649	0.142033	Rv2100	conserved hypothetical protein
Rv2101	851.817	841.638	772.184	782.327	0.917936	-0.123534	9.66524	0.177237	0.258855	helZ	probable helicase, Snf2/Rad54 family
Rv2102	135.15	129.466	117.949	124.19	0.914793	-0.128483	6.98476	0.254231	0.347774	Rv2102	conserved hypothetical protein
Rv2103c	113.026	111.431	88.7395	92.5401	0.807518	-0.308434	6.66067	0.00984948	0.0220591	Rv2103c	conserved hypothetical protein
Rv2104c	113.767	107.244	108.284	99.6697	0.940813	-0.0880207	6.74519	0.464467	0.569062	Rv2104c	conserved hypothetical protein
Rv2109c	292.702	294.573	247.23	237.974	0.826252	-0.275347	8.06544	0.00584623	0.0139725	prcA	proteasome [alpha]-type subunit 1
Rv2110c	576.332	570.682	530.513	528.071	0.922893	-0.115764	9.10688	0.211578	0.298835	prcB	proteasome [beta]-type subunit 2
Rv2111c	114.785	89.5314	92.2891	93.5035	0.908472	-0.138487	6.60789	0.323001	0.424661	Rv2111c	conserved hypothetical protein
Rv2112c	229.57	257.966	370.696	364.187	1.50784	0.59248	8.25969	1.61e-08	1.22e-07
Rv2113	81.9233	70.3154	88.0125	98.8989	1.22654	0.294594	6.41433	0.0325274	0.061839	Rv2113	possible integral membrane protein
Rv2114	113.674	113.578	172.475	168.075	1.49857	0.583589	7.15803	7.5e-08	5.09e-07	Rv2114	hypothetical protein
Rv2115c	616.877	707.77	1054.91	1009.7	1.55887	0.640496	9.7284	2.82e-10	2.64e-09	Rv2115c	ATPase of AAA-family
Rv2116	155.7	180.458	183.509	179.685	1.08101	0.112378	7.45184	0.321209	0.42297	lppK	lipoprotein
Rv2118c	35.6389	39.6128	45.5886	47.0649	1.23218	0.301212	5.40626	0.0465229	0.0839556	Rv2118c	conserved hypothetical protein
Rv2119	51.0979	51.6362	59.7869	58.5782	1.15228	0.20449	5.79793	0.141754	0.214523	Rv2119	conserved hypothetical protein
Rv2120c	101.27	79.8697	98.5757	101.115	1.10125	0.139138	6.57826	0.314152	0.415968	Rv2120c	hypothetical protein
Rv2121c	73.4069	81.9094	120.9	130.789	1.6213	0.697152	6.68228	2.44e-08	1.78e-07	hisG	ATP phosphoribosyltransferase
Rv2123	28.1409	25.2277	91.1344	91.1912	3.41123	1.77029	5.92747	5.89e-34	2.81e-32
Rv2124c	1000.76	1051.3	1346.15	1365.7	1.32158	0.40226	10.2187	1.43e-05	6.47e-05
Rv2125	273.448	239.394	299.448	334.031	1.23474	0.304204	8.16556	0.00637099	0.0150122	Rv2125	conserved hypothetical protein
Rv2127	435.35	425.328	373.561	365.969	0.859221	-0.218898	8.64346	0.0242598	0.0484616	ansP	L-asparagine permease
Rv2128	160.329	201.714	160.031	151.937	0.862279	-0.213774	7.39482	0.0857689	0.140747
Rv2129c	107.38	101.34	124.321	131.078	1.22315	0.290601	6.86454	0.0123795	0.0269906
Rv2130c	194.302	203.002	189.454	196.256	0.970925	-0.0425681	7.61329	0.676519	0.75859	cysS2	cysteinyl-tRNA synthase
Rv2131c	280.946	259.362	206.09	213.02	0.775489	-0.366822	7.90396	0.000287272	0.000963138	cysQ	homologue of M.leprae cysQ
Rv2132	106.176	123.24	169.482	145.241	1.37291	0.457234	7.09515	0.000280198	0.000941307	Rv2132	conserved hypothetical protein
Rv2133c	166.161	173.91	117.778	119.71	0.698458	-0.517755	7.16827	1.94e-06	1.04e-05	Rv2133c	conserved hypothetical protein
Rv2134c	223.553	206.437	153.445	154.972	0.717079	-0.479796	7.52453	5.04e-06	2.52e-05	Rv2134c	conserved hypothetical protein
Rv2135c	205.688	207.511	159.603	161.668	0.777537	-0.363016	7.51777	0.000418543	0.00133886	Rv2135c	conserved hypothetical protein
Rv2136c	640.853	567.569	391.993	448.249	0.695182	-0.524537	8.9989	1.45e-06	7.93e-06	Rv2136c	putative bacitracin resistance protein
Rv2137c	3548.53	2949.06	2128.38	2272.6	0.677295	-0.562144	11.4115	9.83e-08	6.49e-07	Rv2137c	conserved hypothetical protein
Rv2138	642.519	682.757	567.719	515.257	0.817275	-0.291107	9.2331	0.00301268	0.00775879	lppL	lipoprotein
Rv2139	273.911	255.819	174.058	186.284	0.680054	-0.55628	7.79395	7.83e-08	5.27e-07	pyrD	dihydroorotate dehydrogenase
Rv2140c	59.9845	61.1905	86.5157	89.7461	1.45464	0.540662	6.2311	4.1e-05	0.000167571	Rv2140c	conserved hypothetical protein
Rv2141c	137.372	147.072	205.491	203.241	1.4374	0.523459	7.44361	9.11e-07	5.18e-06	dapE2	ArgE/DapE/Acy1/Cpg2/yscS family
Rv2142A	68.3157	62.264	60.129	60.3606	0.922214	-0.116827	5.9721	0.39808	0.503964
Rv2142c	57.1149	66.6654	57.4348	57.952	0.933031	-0.100003	5.90119	0.481699	0.585033	Rv2142c	hypothetical protein
Rv2143	130.152	111.324	136.552	143.314	1.15811	0.211772	7.03079	0.0750872	0.125621	Rv2143	conserved hypothetical protein
Rv2144c	174.492	186.899	207.415	185.755	1.08834	0.12213	7.56163	0.26404	0.35895	Rv2144c	probable transmembrane protein
Rv2145c	572.63	536.651	517.469	488.569	0.906877	-0.141022	9.04654	0.152772	0.227999	wag31	antigen 84 (aka wag31)
Rv2146c	106.917	110.036	92.5457	88.3009	0.833793	-0.262239	6.63288	0.0285358	0.055255
Rv2147c	604.473	573.795	385.108	406.772	0.672	-0.573466	8.94223	5.28e-09	4.32e-08	Rv2147c	hypothetical protein
Rv2148c	124.135	127.641	71.2482	69.5616	0.559398	-0.838053	6.6034	2.79e-12	3.42e-11	Rv2148c	conserved hypothetical protein
Rv2149c	315.659	295.861	192.276	218.849	0.672112	-0.573226	7.99458	1.17e-07	7.69e-07	yfiH	YFIH_STRGR P45496
Rv2150c	808.587	654.953	436.684	461.255	0.613419	-0.705056	9.20363	3.77e-10	3.5e-09	ftsZ	circumferential ring, GTPase
Rv2151c	153.479	149.97	110.08	105.45	0.710282	-0.493535	7.01402	7.6e-06	3.66e-05	ftsQ	ingrowth of wall at septum
Rv2152c	215.407	209.658	132.617	140.376	0.642127	-0.639069	7.44142	1.59e-09	1.37e-08	murC	UDP-N-acetyl-muramate-alanine ligase
Rv2153c	231.329	132.472	96.4374	111.617	0.571519	-0.807126	7.15202	5.64e-05	0.000222748	murG	transferase in peptidoglycan synthesis
Rv2154c	516.811	461.076	277.167	286.773	0.576583	-0.7944	8.58709	1.42e-14	2.19e-13	ftsW	membrane protein (shape determination)
Rv2155c	499.778	392.263	249.112	282.727	0.596003	-0.746609	8.47239	3.15e-09	2.64e-08	murD	UDP-N-acetylmuramoylalanine-D-glutamate ligase
Rv2156c	828.952	877.279	466.791	470.601	0.549426	-0.864002	9.36602	5.27e-20	1.34e-18	murX	phospho-N-acetylmuramoyl-pentapeptide transferase
Rv2157c	717.407	577.552	294.23	317.218	0.472069	-1.08293	8.89296	3.99e-20	1.02e-18	murF	D-alanine:D-alanine-adding enzyme
Rv2158c	2075.67	1144.48	761.663	938.07	0.527803	-0.921928	10.2633	9.41e-06	4.44e-05	murE	meso-diaminopimelate-adding enzyme
Rv2159c	1744.46	866.007	507.376	606.304	0.426586	-1.22909	9.86079	1.3e-07	8.46e-07	Rv2159c	hypothetical protein
Rv2160A	348.799	227.156	144.635	159.163	0.52722	-0.923522	7.77484	1.71e-08	1.28e-07
Rv2161c	1710.95	1091.55	762.946	889.946	0.589732	-0.76187	10.1203	5.42e-06	2.68e-05	Rv2161c	similar to alkanal monooxygenase beta chain
Rv2162c	674.548	379.918	274.601	320.157	0.563906	-0.826473	8.6848	3.61e-05	0.000149131	PE_PGRS	PE_PGRS-family protein
Rv2163c	384.9	370.256	209.896	205.313	0.549813	-0.862986	8.18786	8.1e-18	1.76e-16	pbpB	penicillin-binding protein 2
Rv2164c	446.459	321.626	153.359	172.314	0.423841	-1.2384	8.08802	1.06e-17	2.25e-16	Rv2164c	hypothetical protein
Rv2165c	269.282	272.566	140.016	130.693	0.499703	-1.00086	7.65812	2.13e-22	6.1e-21	Rv2165c	conserved hypothetical protein
Rv2166c	647.888	672.022	426.206	400.606	0.626478	-0.674665	9.0658	2.19e-12	2.71e-11
Rv2167c	29.0666	30.0585	37.8479	38.0566	1.28413	0.360789	5.09802	0.019681	0.0404749
Rv2169c	460.066	489.846	497.925	490.737	1.04091	0.0578471	8.92134	0.554421	0.650909	Rv2169c	hypothetical protein
Rv2171	72.9441	79.2256	93.1017	94.756	1.23506	0.304578	6.4176	0.0179631	0.0373553	lppM	probable lipoprotein
Rv2172c	499.686	510.672	510.969	481.391	0.982257	-0.0258275	8.968	0.790158	0.852586	Rv2172c	hypothetical protein
Rv2173	101.455	97.4754	125.989	125.683	1.26483	0.338938	6.82286	0.00316764	0.00809233	idsA2	geranylgeranyl pyrophosphate synthase
Rv2174	150.979	148.575	142.496	151.552	0.981453	-0.0270088	7.21421	0.806916	0.866476	Rv2174	probable membrane protein
Rv2175c	26.7523	31.4541	41.9535	40.8988	1.4256	0.511572	5.16583	0.00145671	0.00408403	Rv2175c	putative transcriptional regulator
Rv2176	94.3275	90.8196	108.497	100.778	1.13024	0.176624	6.62886	0.147007	0.221072	pknL	serine-threonine protein kinase, truncated
Rv2178c	290.851	306.597	350.168	349.494	1.17124	0.22804	8.34294	0.0213778	0.0433516	aroG	DAHP synthase
Rv2180c	27.4003	22.0071	38.7888	39.5499	1.58177	0.661537	5.03356	6.45e-05	0.000251006	Rv2180c	probable integral membrane protein
Rv2181	497.927	542.234	490.74	482.885	0.936164	-0.0951667	8.97562	0.333935	0.436123	Rv2181	probable integral membranemem protein
Rv2182c	371.571	431.876	484.24	460.822	1.17658	0.234604	8.77326	0.0272541	0.0532976	Rv2182c	conserved hypothetical protein
Rv2183c	57.1149	54.2126	58.6322	60.7942	1.07226	0.10065	5.85643	0.470545	0.574296
Rv2184c	199.393	193.77	226.147	221.788	1.13921	0.188037	7.71874	0.0629613	0.107869
Rv2185c	39.5268	33.8158	51.918	38.2974	1.22959	0.298174	5.37135	0.0982202	0.157775	Rv2185c	conserved hypothetical protein
Rv2186c	41.7485	47.1274	69.5376	65.8041	1.52435	0.608195	5.8292	2.34e-05	0.000100301
Rv2187	318.714	337.943	337.125	332.73	1.02025	0.0289206	8.37407	0.773111	0.840425	fadD15	acyl-CoA synthase
Rv2188c	203.929	230.377	254.501	249.921	1.16191	0.216503	7.87692	0.0374867	0.0698389	Rv2188c	conserved hypothetical protein
Rv2189c	255.952	216.099	89.21	100.055	0.400718	-1.31934	7.35652	6.07e-27	2.28e-25	Rv2189c	hypothetical protein
Rv2190c	959.289	1027.46	676.601	652.164	0.668867	-0.580208	9.69383	8.38e-10	7.46e-09	Rv2190c	putative p60 homologue
Rv2191	51.931	40.901	63.3365	68.55	1.41823	0.504089	5.83069	0.00112127	0.00323428	Rv2191	similar to both PolC and UvrC proteins
Rv2192c	113.304	97.4754	92.8451	103.234	0.929502	-0.10547	6.66866	0.420526	0.527392	trpD	anthranilate phosphoribosyltransferase
Rv2193	1300.31	1451.18	1408.29	1356.6	1.00494	0.00710632	10.4296	0.942964	0.963996	ctaE	cytochrome c oxidase polypeptide III
Rv2194	789.425	865.792	814.779	815.278	0.984891	-0.021964	9.68192	0.817788	0.874386	qcrC	cytochrome b/c component of ubiQ-cytB reductase
Rv2195	656.404	710.024	728.092	697.158	1.04317	0.0609734	9.44731	0.519499	0.619916	qcrA	Rieske iron-sulphur component of ubiQ-cytB
Rv2196	1283.46	1390.85	1385.36	1369.41	1.03014	0.0428421	10.4067	0.652311	0.739912	qcrB	cytochrome b component of ubiQ-cytB reductase
Rv2197c	126.634	93.5034	68.6823	83.3872	0.690048	-0.535232	6.53265	0.000789598	0.00237589	Rv2197c	hypothetical protein
Rv2198c	343.245	301.336	262.926	244.622	0.787261	-0.345087	8.16862	0.00148356	0.00414702
Rv2199c	130.892	120.449	129.624	121.781	0.999992	-1.21e-05	6.97541	1	1
Rv2200c	287.703	256.571	305.435	295.011	1.10292	0.141327	8.16252	0.179191	0.260571	ctaC	cytochrome c oxidase chain II
Rv2201	333.247	360.595	461.403	453.548	1.31891	0.399344	8.65407	6.27e-05	0.000244958	asnB	asparagine synthase B
Rv2202c	636.317	671.056	667.792	663.87	1.01865	0.0266634	9.36612	0.776754	0.843563	cbhK	carbohydrate kinase
Rv2203	65.8163	55.6082	80.6995	80.1115	1.32294	0.403746	6.15373	0.00328382	0.00836748	Rv2203	hypothetical protein
Rv2204c	513.201	493.711	499.037	443.142	0.935725	-0.0958438	8.92863	0.348625	0.451781	Rv2204c	conserved hypothetical protein
Rv2205c	76.5543	67.739	80.4002	74.8606	1.07544	0.104922	6.23215	0.442964	0.548202
Rv2206	165.513	159.525	205.747	208.203	1.27331	0.348587	7.53397	0.000722553	0.00218661	Rv2206	hypothetical protein
Rv2207	150.424	99.6224	111.234	126.357	0.949251	-0.0751391	6.93105	0.657654	0.743415	cobT	nicotinate-nucleotide-dimethylbenzimidazole
Rv2208	73.1292	43.5848	48.4112	64.2144	0.963351	-0.053866	5.84494	0.812268	0.870826	cobS	cobalamin (5'-phosphate) synthase
Rv2209	521.624	560.591	686.438	660.98	1.24521	0.316392	9.24781	0.000909978	0.00270407	Rv2209	probable drug efflux protein
Rv2210c	262.802	277.504	242.184	241.924	0.896127	-0.158224	8.00001	0.115097	0.17996	ilvE	branched-chain-amino-acid transaminase
Rv2211c	275.762	261.187	301.501	306.717	1.13254	0.179558	8.16323	0.0747138	0.125184	gcvT	T protein of glycine cleavage system
Rv2212	258.822	261.294	329.298	325.745	1.25946	0.332802	8.20142	0.00080278	0.00241122	Rv2212	conserved hypothetical protein
Rv2213	222.813	212.449	332.506	332.2	1.52688	0.610583	8.10815	1.32e-09	1.15e-08	pepB	aminopeptidase A/I
Rv2214c	467.101	500.796	575.118	592.671	1.20664	0.270997	9.06176	0.0048304	0.0117631	ephD	probable epoxide hydrolase
Rv2215	744.53	671.378	575.759	577.015	0.814064	-0.296785	9.32625	0.00233964	0.00625274	sucB	dihydrolipoamide succinyltransferase
Rv2216	331.581	295.325	246.033	254.016	0.797422	-0.326584	8.13677	0.00193051	0.0052431	Rv2216	conserved hypothetical protein
Rv2217	443.219	429.192	383.911	406.097	0.905456	-0.143284	8.69884	0.143228	0.216264	lipB	lipoate biosynthesis protein B
Rv2218	278.354	210.946	205.705	211.575	0.852341	-0.230497	7.82361	0.0702174	0.11866	lipA	lipoate biosynthesis protein A
Rv2219	150.239	118.302	142.154	138.979	1.04608	0.0649902	7.10523	0.611779	0.708309	Rv2219	hypothetical protein
Rv2219A	34.7132	31.2394	43.1509	39.9353	1.25885	0.332111	5.23887	0.0342955	0.0647223
Rv2220	785.63	875.561	1180.98	1104.46	1.37595	0.460423	9.94748	3.48e-06	1.79e-05	glnA1	glutamine synthase class I
Rv2221c	675.473	660.428	732.112	835.51	1.17337	0.230654	9.50445	0.0200918	0.0410924	glnE	glutamate-ammonia-ligase adenyltransferase
Rv2222c	967.342	1069.33	995.337	962.205	0.961235	-0.0570384	9.96373	0.553018	0.649719	glnA2	glutamine synthase class II
Rv2223c	234.939	241.005	319.548	327.094	1.35872	0.442248	8.13621	1e-05	4.73e-05	Rv2223c	probable exported protease
Rv2224c	316.307	333.005	452.294	424.981	1.35129	0.434342	8.57874	1.25e-05	5.71e-05	Rv2224c	probable exported protease
Rv2225	274.466	260.65	556.728	560.54	2.08755	1.06181	8.69558	5.12e-27	1.97e-25	panB	3-methyl-2-oxobutanoate hydroxymethyltransferase
Rv2226	277.521	242.186	547.491	576.918	2.1627	1.11283	8.6886	1.69e-25	5.67e-24	Rv2226	hypothetical protein
Rv2227	21.9388	25.7644	25.2747	23.9419	1.03384	0.0480106	4.60755	0.784382	0.848817
Rv2228c	35.9166	31.7761	36.3084	32.8057	1.0203	0.0289927	5.10383	0.860897	0.906407	Rv2228c	hypothetical protein
Rv2229c	30.9179	34.8893	38.2328	41.236	1.20855	0.273277	5.19791	0.0837791	0.138091
Rv2230c	72.0184	54.32	57.9052	63.7809	0.961753	-0.0562617	5.95691	0.732456	0.806183
Rv2231c	80.7199	71.711	72.574	78.3773	0.989525	-0.0151915	6.24738	0.917953	0.94565	cobC	aminotransferase
Rv2232	60.6325	53.1391	41.0126	46.9204	0.772038	-0.373257	5.648	0.0140715	0.0301816	Rv2232	hypothetical protein
Rv2234	47.4877	52.2803	41.1837	41.4768	0.829086	-0.270407	5.5048	0.0651886	0.11106	ptpA	low molecular weight protein-tyrosine-phosphatase
Rv2235	129.689	163.604	150.964	149.529	1.02531	0.0360655	7.21492	0.781564	0.846589	Rv2235	hypothetical protein
Rv2237	67.0197	66.5581	74.1563	75.6314	1.12123	0.165087	6.15307	0.201687	0.287534	Rv2237	conserved hypothetical protein
Rv2237A	48.6911	33.8158	40.3284	31.8423	0.873679	-0.194825	5.2733	0.321567	0.423275
Rv2238c	80.3496	80.2991	77.1499	67.6829	0.901812	-0.149102	6.25408	0.275487	0.370788	ahpE	member of AhpC/TSA family
Rv2239c	51.1905	39.3981	42.1245	40.0317	0.90563	-0.143007	5.43329	0.390647	0.495679	Rv2239c	hypothetical protein
Rv2240c	109.601	105.527	115.511	130.5	1.14311	0.192965	6.85362	0.108647	0.171704	Rv2240c	conserved hypothetical protein
Rv2241	409.709	378.093	376.598	378.157	0.9579	-0.0620537	8.59134	0.533986	0.633812	aceE	pyruvate dehydrogenase E1 component
Rv2242	153.109	141.06	113.587	119.035	0.790453	-0.339249	7.03789	0.00260829	0.00685034	Rv2242	hypothetical protein
Rv2243	2353.28	2157.34	584.398	585.156	0.259283	-1.9474	10.4695	1.65e-88	2.21e-86
Rv2244	2006.43	2344.45	637.214	581.687	0.280177	-1.83559	10.4411	3.58e-63	3.43e-61	acpM	acyl carrier protein (meromycolate extension)
Rv2245	5288.54	5330.77	1401.61	1407.9	0.264568	-1.91829	11.7121	1.11e-98	1.86e-96	kasA	[beta]-ketoacyl-ACP synthase (meromycolate
Rv2246	3564.45	3656.29	856.903	854.972	0.237081	-2.07655	11.1233	1.03e-114	1.92e-112
Rv2247	2713.84	2579.13	802.761	835.896	0.309583	-1.6916	10.7573	4.38e-71	5.05e-69	accD6	acetyl/propionyl CoA carboxylase [beta] subunit
Rv2248	560.781	639.172	158.919	152.178	0.259325	-1.94717	8.55277	1.98e-72	2.37e-70	Rv2248	conserved hypothetical protein
Rv2249c	27.8632	21.4704	32.6733	34.1064	1.3499	0.432856	4.88834	0.0107252	0.0237817	glpD1	glycerol-3-phosphate dehydrogenase
Rv2250A	25.7341	22.1145	28.3539	30.9752	1.23736	0.307262	4.76734	0.0584096	0.101685
Rv2251	84.33	85.5593	106.402	109.304	1.26971	0.344494	6.59908	0.00412889	0.0102487	Rv2251	conserved hypothetical protein
Rv2252	54.8006	61.7273	77.8342	80.6896	1.36134	0.445031	6.1166	0.00102171	0.0029779
Rv2254c	31.1031	42.2966	23.3075	24.6645	0.654818	-0.610834	4.89594	0.000560247	0.00174868	Rv2254c	hypothetical protein
Rv2255c	74.7029	89.424	93.9142	94.8042	1.15085	0.202696	6.46835	0.130326	0.199941
Rv2256c	589.94	552.217	410.169	419.778	0.726573	-0.46082	8.94412	2.45e-06	1.29e-05	Rv2256c	conserved hypothetical protein
Rv2257c	39.2491	33.4937	40.756	41.8141	1.13351	0.1808	5.29183	0.245531	0.337391	Rv2257c	hypothetical protein
Rv2258c	91.1801	81.1579	104.606	109.015	1.23864	0.308762	6.60017	0.0132688	0.0286619	Rv2258c	putative transcriptional regulator
Rv2259	221.517	221.896	248.77	245.248	1.11415	0.155942	7.87461	0.109893	0.173036
Rv2260	106.639	127.212	158.662	152.323	1.33092	0.412424	7.0962	0.000612099	0.00188937	Rv2260	conserved hypothetical protein
Rv2263	87.8476	85.0226	88.3119	88.349	1.02174	0.0310326	6.45209	0.80745	0.866772	Rv2263	possible oxidoreductase
Rv2264c	129.874	120.663	127.058	123.034	0.99794	-0.00297569	6.96923	0.982849	0.990248	Rv2264c	conserved hypothetical protein
Rv2265	32.2139	29.8438	38.3611	41.525	1.28597	0.362861	5.16977	0.0202041	0.0412968	Rv2265	putative integral membrane protein
Rv2266	229.385	260.113	293.546	273.718	1.15932	0.21328	8.04754	0.0481769	0.0863964	Rv2266	Probable cytochrome P-450
Rv2268c	31.4733	29.7364	35.2392	36.6596	1.17378	0.231164	5.07244	0.138824	0.210526	Rv2268c	Probable cytochrome P-450
Rv2270	23.0496	29.0923	23.5641	25.3389	0.939734	-0.0896749	4.65838	0.595085	0.690414	lppN	possible lipoprotein
Rv2272	197.819	231.665	195.783	173.374	0.860022	-0.217554	7.64	0.0591256	0.102718	Rv2272	conserved hypothetical protein
Rv2275	112.193	110.68	129.324	121.251	1.12434	0.16908	6.89131	0.143903	0.216989	Rv2275	hypothetical protein
Rv2276	73.1292	79.5476	73.6859	69.8507	0.940687	-0.0882134	6.21055	0.508853	0.610477	Rv2276	Probable cytochrome P-450
Rv2280	303.81	305.523	239.447	243.273	0.792212	-0.336042	8.0911	0.00072277	0.00218661	Rv2280	similar to D-lactate dehydrogenase
Rv2281	204.854	201.821	251.678	235.421	1.19778	0.260363	7.80685	0.00886487	0.0200825	pitB	phosphate permease
Rv2284	140.242	150.4	164.264	167.69	1.14245	0.192137	7.28544	0.0739084	0.124083	lipM	probable esterase
Rv2285	154.497	153.084	200.787	206.662	1.32456	0.405516	7.48709	7.53e-05	0.000287906	Rv2285	conserved hypothetical protein
Rv2286c	52.2087	49.4892	58.2901	57.4221	1.13738	0.18572	5.77355	0.185808	0.269141	Rv2286c	conserved hypothetical protein
Rv2287	44.3404	40.2569	56.9644	60.3606	1.38553	0.470437	5.6765	0.00122357	0.00349027	yjcE	probable Na+/H+ exchanger
Rv2288	56.8372	53.7832	110.037	93.8889	1.84313	0.882156	6.3187	3.82e-10	3.54e-09	Rv2288	hypothetical protein
Rv2289	164.772	151.366	259.804	255.653	1.62988	0.704768	7.70702	1.47e-11	1.64e-10	cdh	CDP-diacylglycerol phosphatidylhydrolase
Rv2290	327.786	325.813	294.102	290.145	0.893896	-0.161822	8.2732	0.101105	0.161633	lppO	probable lipoprotein
Rv2291	570.963	676.209	545.438	514.39	0.849967	-0.234521	9.17121	0.0270012	0.0528649	sseB	thiosulfate sulfurtransferase
Rv2293c	30.1774	30.0585	38.0618	35.2625	1.21751	0.283929	5.07967	0.0707213	0.119396	Rv2293c	hypothetical protein
Rv2294	67.4825	73.1065	103.708	102.03	1.46413	0.550041	6.44889	1.8e-05	7.93e-05	Rv2294	aminotransferase
Rv2295	207.539	173.802	134.799	133.728	0.703824	-0.506713	7.33974	1.7e-05	7.57e-05
Rv2296	179.491	194.736	192.618	180.07	0.996267	-0.00539573	7.5456	0.959391	0.977202	Rv2296	halokane dehalogenase
Rv2298	111.453	119.697	138.434	137.774	1.19536	0.25744	6.99182	0.0226805	0.0457162	Rv2298	conserved hypothetical protein
Rv2299c	247.621	279.437	399.178	377.82	1.47472	0.560437	8.35254	1.11e-07	7.3e-07	htpG	heat shock protein Hsp90 family
Rv2300c	91.3653	104.99	115.896	112.484	1.16394	0.219015	6.73546	0.0772237	0.128745	Rv2300c	conserved hypothetical protein
Rv2301	92.2909	99.7298	124.364	133.246	1.34196	0.424341	6.82069	0.000345282	0.00113377
Rv2302	57.3926	56.7891	78.6467	74.2826	1.33937	0.421556	6.07483	0.00192113	0.00522609	Rv2302	conserved hypothetical protein
Rv2303c	22.7719	24.2615	26.686	26.8805	1.13969	0.188643	4.66934	0.235376	0.32625	Rv2303c	similar to S. griseus macrotetrolide resistance
Rv2307c	60.4473	44.6583	46.6577	49.3772	0.912195	-0.132585	5.65299	0.43239	0.539037	Rv2307c	conserved hypothetical protein
Rv2307D	101.27	106.6	74.755	67.442	0.684412	-0.547063	6.44232	2.45e-05	0.000104193
Rv2308	21.4759	26.9453	32.5022	34.01	1.37649	0.460997	4.87162	0.00623717	0.0147592	Rv2308	putative transcriptional regulator
Rv2309c	29.5294	29.8438	27.0281	22.7858	0.839779	-0.251918	4.76452	0.123002	0.190804
Rv2312	22.6793	24.0468	28.0118	25.9652	1.15635	0.209576	4.67239	0.1856	0.268956
Rv2313c	125.245	110.787	109.096	105.788	0.909966	-0.136116	6.81653	0.257815	0.351814	Rv2313c	hypothetical protein
Rv2314c	196.708	206.008	199.717	195.486	0.981541	-0.0268802	7.64067	0.789976	0.852586	Rv2314c	conserved hypothetical protein
Rv2315c	209.483	177.56	183.723	178.095	0.934397	-0.0978922	7.54888	0.389634	0.494581
Rv2318	75.6286	91.3563	71.5476	70.8141	0.853301	-0.228874	6.26935	0.104421	0.166377	uspC	sugar transport protein
Rv2320c	28.0483	28.4482	31.262	29.0482	1.06797	0.0948678	4.87901	0.548327	0.645617	rocE	arginine/ornithine transporter
Rv2322c	31.4733	31.7761	27.3275	29.2891	0.894962	-0.160101	4.90305	0.305544	0.406177
Rv2323c	30.1774	32.7423	26.686	25.628	0.832293	-0.264837	4.84057	0.0889449	0.144893	Rv2323c	conserved hypothetical protein
Rv2324	21.6611	24.3688	23.4786	22.8821	1.00874	0.0125573	4.53711	0.957568	0.975647
Rv2325c	178.75	174.017	130.351	133.728	0.748489	-0.417947	7.26492	7.95e-05	0.000301871
Rv2326c	498.39	435.848	358.978	381.096	0.791982	-0.336461	8.70833	0.0013659	0.00386331	Rv2326c	ABC transporter
Rv2327	213.926	181.21	187.358	199.291	0.977967	-0.0321428	7.6115	0.779952	0.845664	Rv2327	conserved hypothetical protein
Rv2328	78.4056	85.774	74.2846	73.7527	0.902128	-0.148597	6.28497	0.258737	0.352928	PE	PE-family protein
Rv2329c	493.483	537.725	647.007	592.719	1.20241	0.265927	9.15028	0.00743567	0.0171703	narK1	probable nitrite extrusion protein
Rv2330c	24.9935	26.7306	35.6669	31.5051	1.30008	0.378604	4.91786	0.0186295	0.038621	lppP	lipoprotein
Rv2331	440.256	409.332	332.805	333.404	0.784053	-0.350977	8.56462	0.000378602	0.00122752	Rv2331	hypothetical protein
Rv2331A	66.742	76.9712	73.3865	72.9819	1.01928	0.0275542	6.18283	0.847865	0.897487
Rv2332	157.459	175.842	170.038	164.269	1.0035	0.00503971	7.38378	0.967512	0.982786	mez	probable malate oxidoreductase
Rv2333c	94.2349	97.5827	177.394	170.917	1.81627	0.860975	7.08982	6.98e-15	1.12e-13
Rv2334	249.195	240.039	202.583	197.509	0.817734	-0.290296	7.79496	0.00381774	0.00954007
Rv2335	155.423	149.112	112.774	128.477	0.7919	-0.33661	7.08893	0.00360918	0.0090663	cysE	serine acetyltransferase
Rv2336	72.2035	75.1462	60.2573	61.7094	0.827888	-0.272493	6.06858	0.04277	0.0782869	Rv2336	hypothetical protein
[truncated: 1,349 more rows]
