# Supplementary material for: 2-aminoimidazoles potentiate ß-lactam antimicrobial activity against Mycobacterium tuberculosis by reducing ß-lactamase secretion and increasing cell envelope permeability
Source: PLoS One. 2017 Jul 27;12(7):e0180925. doi: 10.1371/journal.pone.0180925 (PMC5547695; doi:10.1371/journal.pone.0180925)
Supplement: S4 Table — (XLSX) [file pone.0180925.s010.xlsx]

## Sheet: S2A, up> 1.5x, p<0.05, 24 hr
Table S2A: Gene expression upregulated (>1.5x P<0.05) following 24 hours of treatement with 2-AI.
Gene	Counts per million (CPM)				2-AI/control
Rv Number	Control Rep 1	Control Rep 2	2-AI Rep 1	2-AI Rep 2	Fold-change	Log2 Fold-change	Log2 CPM	p-value	Adjusted p-value	Gene name	Proposed gene function
Rv0008c	63.4728	58.6531	107.126	85.9726	1.58149	0.661286	6.30883	4.36e-05	0.000180359	Rv0008c	hypothetical protein
Rv0078A	110.53	118.607	226.844	249.712	2.07992	1.05653	7.46736	3.05e-16	6.77e-15
Rv0078B	36.1138	35.6323	45.4418	86.349	1.83443	0.875332	5.67875	0.00047457	0.00153708
Rv0093c	51.8557	49.1445	92.8912	69.8621	1.6123	0.68912	6.05362	7.03e-05	0.000274295	Rv0093c	hypothetical protein
Rv0102	174.171	172.256	262.796	264.317	1.52147	0.605464	7.77342	6.46e-07	4.02e-06	Rv0102	membrane protein
Rv0116c	148.496	123.612	217.294	215.684	1.59021	0.669222	7.46542	6.33e-07	3.95e-06	Rv0116c	conserved hypothetical protein
Rv0118c	52.6134	45.241	85.1046	76.2611	1.64801	0.720722	6.02852	5.47e-06	2.8e-05	oxcA	oxalyl-CoA decarboxylase
Rv0132c	49.1619	27.625	67.7065	57.8169	1.63156	0.706248	5.67521	0.00239262	0.00640566	Rv0132c	putative oxidoreductase
Rv0136	196.9	200.081	396.384	400.352	2.007	1.00504	8.22397	2.05e-16	4.61e-15	Rv0136	cytochrome p450
Rv0137c	137.889	158.744	275.024	238.645	1.73278	0.79309	7.66583	3.2e-09	3.03e-08	Rv0137c	putative peptide methionine sulfoxide
Rv0140	53.371	65.159	126.288	134.229	2.19996	1.13748	6.57461	3.5e-14	6.34e-13	Rv0140	conserved hypothetical protein
Rv0186A	3097.03	3845.78	6109.59	8952.06	2.16939	1.11729	12.4256	1.23e-10	1.44e-09
Rv0188	133.343	147.534	443.773	492.121	3.33269	1.73669	8.25254	1.37e-39	1.02e-37	Rv0188	putative methyltransferase
Rv0190	262.057	236.514	450.768	586.375	2.07948	1.05622	8.58671	5.81e-13	9.16e-12	Rv0190	conserved hypothetical protein
Rv0202c	880.285	922.836	1542.47	1422.84	1.64463	0.717767	10.2199	1.4e-09	1.4e-08	mmpL11	conserved large membrane protein
Rv0207c	144.96	137.124	242.174	258.972	1.7759	0.828549	7.61688	1.27e-11	1.73e-10	Rv0207c	conserved hypothetical protein
Rv0208c	136.037	151.537	299.539	270.113	1.98187	0.986864	7.74735	3.44e-14	6.26e-13
Rv0212c	86.2859	100.091	167.168	170.741	1.81413	0.859278	7.03941	2.3e-10	2.62e-09	nadR	similar to E.coli NadR
Rv0232	438.501	417.979	905.065	931.47	2.14408	1.10036	9.39631	5.57e-20	1.65e-18	Rv0232	transcriptional regulator (TetR/AcrR family)
Rv0233	221.144	237.415	355.687	352.924	1.54555	0.628121	8.19083	3.79e-07	2.49e-06	nrdB	ribonucleoside-diphosphate reductase B2
Rv0251c	254.228	287.56	1845.84	1688.89	6.52569	2.70613	9.99468	3.68e-93	6.03e-91	hsp	possible heat shock protein
Rv0262c	56.4015	47.7432	92.6478	87.8546	1.73155	0.792068	6.16296	3.18e-07	2.12e-06	Rv0262c	aminoglycoside 2'-N-acetyltransferase
Rv0274	96.1351	89.8814	125.862	154.404	1.50539	0.590135	6.86951	4.43e-05	0.000182394	Rv0274	hypothetical protein
Rv0275c	1025.33	993	2656.67	1676.92	2.1472	1.10246	10.6336	6.83e-10	7.19e-09	fadD27	acyl-CoA synthase
Rv0288	104.301	107.097	172.095	200.025	1.75979	0.815402	7.19304	8.16e-10	8.42e-09	Rv0288	conserved hypothetical protein
Rv0292	237.307	250.627	408.368	353.225	1.56128	0.642726	8.28924	6.46e-07	4.02e-06	Rv0292	unknown possible membrane protein
Rv0293c	458.873	449.307	909.628	926.953	2.02217	1.0159	9.42368	1.82e-17	4.49e-16	Rv0293c	conserved hypothetical protein
Rv0307c	23.5708	19.1173	60.3458	63.3125	2.88859	1.53036	5.40104	9.58e-18	2.47e-16	Rv0307c	hypothetical protein
Rv0311	42.9325	49.9452	138.88	130.69	2.90581	1.53894	6.51304	1.3e-24	5.61e-23	Rv0311	hypothetical protein
Rv0313	317.953	302.174	706.995	686.877	2.24753	1.16834	8.9777	1.75e-21	5.61e-20	Rv0313	hypothetical protein
Rv0328	79.6356	95.2863	146.971	142.284	1.6551	0.726922	6.86383	2.02e-07	1.39e-06	Rv0328	transcriptional regulator (TetR/AcrR family)
Rv0345	30.5578	26.7242	56.0267	53.5258	1.91025	0.933762	5.39973	4.15e-08	3.29e-07	Rv0345	unknown possible membrane protein
Rv0347	42.5116	41.8379	59.6158	67.9801	1.51146	0.595945	5.73712	0.000213626	0.000742488	Rv0347	conserved hypothetical protein
Rv0376c	22.6448	19.6178	49.396	42.7604	2.1783	1.12321	5.09496	3.83e-10	4.24e-09
Rv0384c	378.143	334.103	766.55	680.177	2.031	1.02219	9.0778	7.63e-15	1.52e-13	clpB	heat shock protein
Rv0385	102.785	97.6885	168.263	141.606	1.54599	0.628529	7.00046	6.34e-06	3.18e-05	Rv0385	similar to oxidoreductases
Rv0388c	23.3182	25.8234	42.6435	39.8997	1.68203	0.750207	5.05882	1.23e-05	5.8e-05
Rv0400c	91.3368	80.1726	144.781	123.689	1.56504	0.646196	6.78742	7.26e-06	3.6e-05	fadE7	acyl-CoA dehydrogenase
Rv0406c	35.8613	34.8316	58.9466	63.3878	1.72926	0.790151	5.60547	1.13e-06	6.7e-06
Rv0426c	49.7512	49.8452	85.6521	70.6902	1.57083	0.651529	6.0096	5.31e-05	0.000213122	Rv0426c	hypothetical protein
Rv0445c	221.902	237.115	511.114	485.497	2.17159	1.11875	8.50987	2.18e-19	6.18e-18	sigK	ECF-type sigma factor
Rv0446c	57.7484	62.8569	380.689	382.284	6.32949	2.66209	7.79396	6.73e-91	1e-88	Rv0446c	conserved hypothetical protein
Rv0447c	45.8788	47.3429	767.28	757.869	16.3624	4.03231	8.6648	1.66e-191	1.36e-188	ufaA1	unknown fatty acid methyltransferase
Rv0449c	65.5773	76.169	1735.18	1627.91	23.7464	4.56964	9.77732	1.53e-217	1.67e-214	Rv0449c	putative dehydrogenase
Rv0450c	424.527	458.015	645.189	727.078	1.5549	0.636823	9.13978	4.27e-07	2.79e-06	mmpL4	conserved large membrane protein
Rv0451c	96.8928	92.0834	164.369	189.712	1.87249	0.904957	7.09016	1.94e-11	2.56e-10
Rv0452	35.1878	28.8261	87.5379	89.0591	2.75316	1.46109	5.92691	1e-18	2.74e-17	Rv0452	putative transcriptional regulator
Rv0456A	20.2035	26.7242	40.1494	41.1042	1.73562	0.795454	5.0193	1.89e-05	8.54e-05
Rv0459	26.4329	26.2238	52.6201	45.0942	1.85679	0.892812	5.2513	3.33e-07	2.21e-06	Rv0459	conserved hypothetical protein
Rv0465c	153.799	189.171	300.026	311.519	1.7839	0.835035	7.90141	8.24e-10	8.47e-09	Rv0465c	transcriptional regulator (PbsX/Xre family)
Rv0467	188.314	193.075	489.64	480.98	2.54512	1.34773	8.40386	1.61e-28	7.99e-27	aceA	isocitrate lyase
Rv0468	90.2424	81.0734	161.936	141.155	1.76883	0.822798	6.89641	3.48e-09	3.29e-08
Rv0473	120.8	136.724	184.809	206.349	1.51917	0.603287	7.34457	6.79e-06	3.39e-05	Rv0473	possible membrane protein
Rv0476	242.021	281.955	378.317	456.438	1.5932	0.671931	8.40962	1.53e-06	8.81e-06	Rv0476	unknownunkown hydrophobic protein
Rv0516c	168.784	196.578	296.862	321.004	1.69156	0.758351	7.9439	6.82e-09	6.2e-08	Rv0516c	conserved hypothetical protein
Rv0522	115.834	123.011	185.843	210.791	1.6605	0.731616	7.31548	2.24e-08	1.85e-07	gabP	probable 4-amino butyrate transporter
Rv0530A	77.531	68.3619	154.271	194.304	2.38653	1.25491	6.95667	1.3e-16	2.96e-15
Rv0549c	44.3636	46.0417	125.193	121.506	2.72952	1.44865	6.40883	2.57e-23	1.03e-21
Rv0550c	23.4024	25.3229	44.1035	55.2573	2.03807	1.0272	5.22765	2.52e-08	2.06e-07
Rv0552	77.1101	61.0553	113.27	108.708	1.60491	0.682493	6.49988	1.09e-05	5.19e-05	Rv0552	putative transcriptional regulator
Rv0553	40.4071	33.6305	56.1484	69.1093	1.68818	0.75547	5.65063	2.41e-05	0.000105558
Rv0563	329.738	337.005	787.415	852.95	2.46019	1.29877	9.17352	1.84e-26	8.85e-25	htpX	probable (transmembrane) heat shock protein
Rv0569	154.389	122.411	230.433	279.448	1.84039	0.880009	7.62331	3.72e-09	3.51e-08	Rv0569	conserved hypothetical protein
Rv0575c	42.7641	46.2419	131.094	117.29	2.79285	1.48174	6.4105	8.58e-23	3.31e-21	Rv0575c	possible oxidoreductase
Rv0580c	62.2942	73.8669	97.9402	111.945	1.54204	0.624837	6.4406	5.14e-05	0.000208601	Rv0580c	hypothetical protein
Rv0598c	91.7577	118.107	189.432	184.593	1.7839	0.835039	7.19412	8.01e-09	7.16e-08	Rv0598c	conserved hypothetical protein
Rv0605	84.7706	99.39	159.199	171.268	1.79535	0.844262	7.01247	1.07e-09	1.08e-08	Rv0605	resolvase
Rv0606	73.1536	86.8787	138.15	130.465	1.68015	0.748587	6.74957	1.35e-07	9.53e-07	Rv0606	transposase
Rv0623	58.001	35.5322	98.8527	70.2385	1.80585	0.852675	6.05026	0.000201964	0.000708712
Rv0653c	27.4431	19.3175	40.0278	36.5873	1.63405	0.708451	4.96788	0.000305091	0.00103303	Rv0653c	putative transcriptional regulator
Rv0656c	27.5273	29.4267	43.2519	46.2234	1.57116	0.651834	5.20822	0.000130352	0.00047786	Rv0656c	similar to beta dioxygenases
Rv0670	321.068	364.23	616.537	544.367	1.69447	0.760831	8.85186	4.74e-09	4.41e-08	end	endonuclease IV (apurinase)
Rv0676c	1193.27	1314.59	3645.26	3742.82	2.94608	1.5588	11.2731	4.86e-40	3.7e-38	mmpL5	conserved large membrane protein
Rv0677c	296.318	403.766	1841.15	1783.29	5.17878	2.37261	10.0797	5.56e-53	5.88e-51	mmpS5	conserved small membrane protein
Rv0678	101.691	95.4865	768.375	1163.72	9.79518	3.29207	9.05895	8.15e-68	9.9e-66	Rv0678	hypothetical protein
Rv0692	79.5514	97.3882	162.423	139.649	1.70915	0.773276	6.90957	2.23e-07	1.53e-06	Rv0692	hypothetical protein
Rv0711	566.877	639.279	959.51	976.338	1.60513	0.682686	9.61825	2.53e-08	2.07e-07
Rv0740	95.4617	118.407	230.251	258.746	2.28772	1.19391	7.4618	1.12e-16	2.57e-15	Rv0740	conserved hypothetical protein
Rv0750	99.5866	118.407	241.809	272.899	2.36217	1.24011	7.52175	8.44e-20	2.47e-18	Rv0750	conserved hypothetical protein
Rv0756c	129.892	126.715	196.306	189.26	1.50251	0.587375	7.33049	2.88e-06	1.57e-05
Rv0766c	165.416	167.752	325.514	361.281	2.06112	1.04343	7.99743	9.22e-17	2.13e-15	Rv0766c	cytochrome p-450
Rv0767c	66.7558	55.8506	157.313	168.03	2.64987	1.40592	6.81603	7.13e-23	2.79e-21	Rv0767c	hypothetical protein
Rv0768	123.494	118.207	253.428	242.259	2.05054	1.036	7.53088	3.17e-17	7.6e-16	aldA	aldehyde dehydrogenases
Rv0775	151.358	125.814	192.352	246.55	1.58212	0.661858	7.48719	1.32e-05	6.16e-05	Rv0775	conserved hypothetical protein
Rv0784	72.4802	53.8488	142.895	114.203	2.03338	1.02388	6.59242	4.43e-09	4.13e-08	Rv0784	conserved hypothetical protein
Rv0789c	55.0546	69.6631	103.902	105.998	1.68483	0.752603	6.39344	2.04e-06	1.15e-05	Rv0789c	hypothetical protein
Rv0794c	67.1767	57.9525	132.189	127.077	2.07017	1.04975	6.59524	2.44e-13	3.94e-12
Rv0802c	53.5394	57.1518	98.3052	106.826	1.85328	0.890081	6.31151	2.64e-09	2.54e-08	Rv0802c	acetyltransferase
Rv0807	31.0629	22.5204	44.651	43.438	1.63962	0.713365	5.16447	0.000145964	0.000529179	Rv0807	conserved hypothetical protein
Rv0810c	282.26	316.086	457.703	504.167	1.60768	0.684983	8.60903	8.15e-08	5.97e-07	Rv0810c	hypothetical protein
Rv0811c	206.16	187.37	312.8	298.721	1.55363	0.635641	7.97562	3.2e-07	2.13e-06	Rv0811c	conserved hypothetical protein
Rv0821c	820.937	1021.83	1493.19	1533.73	1.64277	0.716128	10.2501	5.97e-08	4.55e-07	phoY2	phosphate transport system regulator
Rv0827c	59.1795	57.7523	143.2	133.476	2.366	1.24245	6.63008	2.62e-19	7.36e-18	Rv0827c	transcriptional regulator (ArsR family)
Rv0830	29.1268	31.7287	46.9018	49.4606	1.58402	0.663589	5.31007	8.24e-05	0.000315827	Rv0830	conserved hypothetical protein
Rv0835	34.9353	45.241	74.9456	82.2084	1.96262	0.972777	5.90194	1.9e-08	1.6e-07	lpqQ	lipoprotein
Rv0840c	45.2054	45.3411	98.9136	104.643	2.24741	1.16827	6.21143	3.86e-15	8.02e-14
Rv0846c	231.246	215.595	477.656	492.648	2.17098	1.11835	8.47127	1.33e-19	3.84e-18	Rv0846c	similar to several L-ascorbate oxidases
Rv0847	761.926	782.409	2003.94	1910.37	2.5347	1.34181	10.4151	1.08e-30	5.73e-29	lpqS	lipoprotein
Rv0848	597.688	588.033	1057.45	990.04	1.72681	0.78811	9.65966	3.25e-11	4.19e-10
Rv0849	255.154	294.166	428.625	415.484	1.53708	0.62019	8.44609	1.27e-06	7.42e-06
Rv0857	94.1148	123.312	205.005	241.506	2.05476	1.03897	7.37921	2.65e-11	3.45e-10	Rv0857	conserved hypothetical protein
Rv0884c	160.281	167.752	266.142	256.487	1.59354	0.672234	7.73539	4.81e-08	3.74e-07	serC	phosphoserine aminotransferase
Rv0888	115.413	122.711	211.332	243.162	1.9085	0.932442	7.44	1.76e-12	2.63e-11	Rv0888	possible membrane protein
Rv0897c	131.491	134.222	224.776	219.599	1.67257	0.74207	7.4756	9.77e-10	9.89e-09	Rv0897c	possible oxidoreductase
Rv0898c	53.1184	58.8533	137.968	153.049	2.59985	1.37843	6.66367	7.18e-22	2.38e-20	Rv0898c	hypothetical protein
Rv0939	318.542	302.674	585.269	536.388	1.80554	0.852427	8.76904	5.28e-12	7.54e-11	Rv0939	probable dehydrase
Rv0941c	63.7253	62.8569	94.777	95.7593	1.50497	0.589739	6.31588	4.71e-05	0.000192603
Rv0960	41.3331	36.2328	64.1174	59.0214	1.58645	0.665804	5.66138	5.55e-05	0.0002214	Rv0960	conserved hypothetical protein
Rv0967	195.638	186.069	310.55	393.501	1.84376	0.882653	8.08698	4.16e-10	4.55e-09	Rv0967	conserved hypothetical protein
Rv0981	192.186	168.152	505.031	503.941	2.79894	1.48488	8.42242	1.22e-30	6.37e-29	Rv0981	two-component response regulator
Rv0982	668.568	708.842	1477.5	1587.56	2.22527	1.15398	10.1179	3.19e-22	1.13e-20	Rv0982	sensor histidine kinase
Rv0984	312.734	289.362	490.735	505.522	1.65434	0.726257	8.64405	2.87e-09	2.73e-08	moaB2	molybdenum cofactor biosynthesis, protein B
Rv0991c	231.33	239.717	469.14	568.081	2.2017	1.13862	8.56085	1.48e-17	3.7e-16
Rv0997	39.5652	43.9398	89.1195	79.8747	2.02598	1.01862	5.99253	1.16e-10	1.36e-09
Rv1000c	165.585	170.955	253.61	256.788	1.5167	0.600934	7.72882	8.76e-07	5.32e-06
Rv1001	282.765	321.491	472.242	504.543	1.61674	0.693084	8.62816	4.83e-08	3.75e-07	arcA	arginine deiminase
Rv1004c	69.8705	48.6441	111.384	97.7919	1.76275	0.817829	6.36582	6.4e-06	3.2e-05	Rv1004c	possible exported protein
Rv1019	86.4543	100.391	180.49	203.714	2.05701	1.04055	7.16271	6.53e-14	1.13e-12	Rv1019	transcriptional regulator (TetR/AcrR family)
Rv1041c	80.8983	79.8724	164.795	152.296	1.97251	0.98003	6.90722	1.22e-13	2.02e-12
Rv1043c	105.563	112.702	215.59	241.28	2.09321	1.06572	7.40369	4.86e-16	1.06e-14	Rv1043c	hypothetical protein
Rv1048c	44.2794	51.847	93.7428	109.31	2.1133	1.07949	6.23459	1.24e-11	1.7e-10	Rv1048c	hypothetical protein
Rv1052	53.1184	62.8569	121.787	127.453	2.15085	1.1049	6.52121	1.17e-13	1.95e-12	Rv1052	hypothetical protein
Rv1057	39.0602	45.4412	287.677	287.203	6.81182	2.76804	7.37406	4.37e-88	6.23e-86	Rv1057	conserved hypothetical protein
Rv1058	40.9963	42.9389	97.9402	94.7806	2.29693	1.19971	6.12441	1.09e-15	2.34e-14
Rv1063c	141.846	135.423	243.695	203.037	1.61147	0.688379	7.50372	2.3e-07	1.57e-06	Rv1063c	conserved hypothetical protein
Rv1072	1871.18	1957.17	3361.36	3859.96	1.88625	0.915524	11.432	2.93e-14	5.4e-13	Rv1072	probable transmembrane protein
Rv1073	355.414	415.777	613.678	639.073	1.6247	0.700174	8.98414	6.36e-08	4.8e-07	Rv1073	conserved hypothetical protein
Rv1075c	28.8742	27.5249	43.6777	41.4806	1.50956	0.594126	5.16056	0.00037605	0.00125007	Rv1075c	conserved hypothetical protein
Rv1076	47.815	54.049	113.757	124.592	2.34096	1.2271	6.4201	3.46e-16	7.62e-15	lipU	probable esterase
Rv1086	343.881	330.399	612.096	527.128	1.68963	0.756706	8.82621	2.53e-09	2.44e-08	Rv1086	conserved hypothetical protein
Rv1100	69.7864	71.3646	113.635	121.732	1.66721	0.737437	6.56311	1.03e-07	7.48e-07	Rv1100	conserved hypothetical protein
Rv1103c	182.084	165.95	318.64	297.667	1.77048	0.824142	7.91654	5.43e-11	6.73e-10
Rv1110	267.36	261.036	485.26	503.941	1.87188	0.904486	8.56957	7.08e-14	1.21e-12	lytB'	very similar to LytB
Rv1128c	40.9121	41.0372	72.4514	75.5836	1.80593	0.852745	5.85693	4.39e-08	3.46e-07	Rv1128c	REP-family protein
Rv1129c	28.1166	29.4267	118.137	117.29	4.09243	2.03296	6.21103	2.06e-39	1.5e-37	Rv1129c	transcriptional regulator (PbsX/Xre family)
Rv1130	131.744	129.918	1204.42	1107.63	8.8353	3.14328	9.33228	3.8e-128	9.58e-126	Rv1130	conserved hypothetical protein
Rv1131	61.0315	64.8588	612.644	583.815	9.50749	3.24906	8.37398	1.29e-132	3.52e-130	gltA1	citrate synthase 3
Rv1132	80.5616	94.6858	165.89	175.182	1.94739	0.961539	7.01773	3.83e-12	5.51e-11	Rv1132	possible transporter
Rv1148c	190.839	194.076	384.765	361.808	1.93978	0.955896	8.14687	1.2e-14	2.27e-13	Rv1148c	REP-family protein
Rv1152	81.5717	65.9598	180.368	167.353	2.35453	1.23544	6.95989	1.21e-17	3.1e-16	Rv1152	transcriptional regulator (GntR family)
Rv1154c	34.6827	39.1355	56.1484	64.8182	1.63894	0.712767	5.61665	2.66e-05	0.000115119	Rv1154c	hypothetical protein
Rv1159A	65.914	73.1663	120.144	140.929	1.87723	0.908603	6.65103	6.01e-10	6.42e-09
Rv1169c	237.644	236.114	362.014	413.527	1.63668	0.710774	8.28886	2.27e-08	1.87e-07	PE	PE-family protein
Rv1174c	868.752	928.741	1411.43	1522.81	1.63243	0.707021	10.2087	2.83e-09	2.7e-08
Rv1182	308.02	351.318	524.132	554.305	1.63587	0.71006	8.76443	2.22e-08	1.84e-07	papA3	PKS-associated protein, unknown function
Rv1183	396.999	469.025	642.147	665.873	1.51061	0.595135	9.08716	3.96e-06	2.1e-05	mmpL10	conserved large membrane protein
Rv1203c	24.4968	22.9208	42.2177	30.7905	1.54135	0.624195	4.93252	0.00142067	0.00401138	Rv1203c	hypothetical protein
Rv1216c	70.9649	87.179	309.698	317.993	3.97312	1.99027	7.62436	8.57e-48	8.27e-46	Rv1216c	conserved hypothetical protein
Rv1217c	114.571	104.795	790.214	707.279	6.82377	2.77057	8.74932	1.55e-93	2.68e-91	Rv1217c	probable integral membrane protein
Rv1218c	41.4172	44.14	336.403	326.726	7.75471	2.95507	7.55663	6.32e-111	1.38e-108	Rv1218c	probable ABC transmembrane transport proteinportein
Rv1219c	28.0324	35.2319	429.538	438.294	13.749	3.78126	7.87018	1.01e-135	3.01e-133	Rv1219c	putative transcriptional regulator
Rv1221	752.834	727.359	2475.21	2972.45	3.68013	1.87976	10.7589	1.25e-47	1.17e-45	sigE	ECF subfamily sigma subunit
Rv1222	347.585	328.498	580.767	523.59	1.63345	0.707925	8.7996	1.14e-08	1.01e-07	Rv1222	hypothetical protein
Rv1229c	465.86	461.818	771.355	795.359	1.68879	0.755987	9.28556	1.77e-10	2.04e-09	mrp	similar to MRP/NBP35 ATP-binding proteins
Rv1239c	59.6846	67.9616	93.3778	98.4695	1.50369	0.588509	6.32604	8.7e-05	0.000332196
Rv1265	424.022	476.732	2908.7	2789.67	6.32711	2.66155	10.689	6.99e-99	1.27e-96	Rv1265	hypothetical protein
Rv1316c	39.7336	45.5413	72.3906	64.2159	1.60416	0.681818	5.80441	3.38e-05	0.000143097	ogt	methylated-DNA-protein-cysteine methyltransferase
Rv1317c	240.506	197.879	479.299	375.659	1.94995	0.963438	8.33974	2.69e-10	3.05e-09
Rv1331	138.815	140.527	315.842	401.933	2.56883	1.36111	7.96525	1.29e-21	4.2e-20	Rv1331	conserved hypothetical protein
Rv1332	230.404	288.561	526.809	586.225	2.14529	1.10117	8.67437	5.92e-15	1.19e-13	Rv1332	putative transcriptional regulator
Rv1342c	23.655	25.0227	42.0961	44.2661	1.77436	0.827302	5.09505	1.15e-06	6.77e-06	pks14	polyketide synthase (chalcone synthase-like)
Rv1343c	38.5551	42.8388	68.9232	67.7542	1.68054	0.748928	5.77978	2.49e-06	1.38e-05	Rv1343c	conserved hypothetical protein
Rv1344	22.8132	25.3229	38.2636	61.1294	2.06274	1.04456	5.22039	2.98e-06	1.62e-05
Rv1346	182.842	206.687	298.87	312.874	1.57083	0.651531	7.96991	2.63e-07	1.78e-06	fadE14	acyl-CoA dehydrogenase
Rv1348	359.034	375.64	607.838	626.726	1.68048	0.748873	8.94476	6.71e-10	7.1e-09	Rv1348	heavy metal tolerance protein
Rv1349	158.514	150.737	328.739	283.213	1.97889	0.984693	7.85113	4.97e-14	8.77e-13	Rv1349	probable membrane protein
Rv1350	29.0426	28.1255	58.5208	62.0327	2.1071	1.07526	5.49034	9.36e-11	1.13e-09	fabG2	3-oxoacyl-[ACP] reductase
Rv1372	33.9251	29.1264	45.4418	64.6676	1.74226	0.800959	5.44879	6.65e-05	0.000261088	pks18	polyketide synthase
Rv1373	92.0944	106.196	163.578	166.374	1.66492	0.73545	7.04972	4.64e-08	3.63e-07	Rv1373	slight similarity to sulfotransferases
Rv1395	33.1675	32.1291	69.2882	65.7969	2.06837	1.04849	5.66223	9.26e-11	1.12e-09	Rv1395	transcriptional regulator (AraC/XylS family)
Rv1397c	1428.47	1761.7	3993.1	3576.44	2.37294	1.24668	11.3937	8.45e-21	2.61e-19	Rv1397c	conserved hypothetical protein
Rv1398c	8189	8213.84	14863.6	18271.1	2.02005	1.01439	13.5963	3.95e-15	8.1e-14	Rv1398c	conserved hypothetical protein
Rv1403c	24.0759	22.4203	87.9029	92.5221	3.87521	1.95427	5.84603	2.38e-32	1.37e-30
Rv1405c	171.646	188.771	485.26	559.048	2.89777	1.53494	8.45898	8.83e-31	4.77e-29	Rv1405c	similar to phosphatidylethanolamine N-methyltransferase
Rv1435c	345.733	327.497	546.884	525.17	1.59231	0.671118	8.77076	2.95e-08	2.39e-07	Rv1435c	conserved hypothetical protein
Rv1442	316.354	329.799	534.535	464.794	1.54687	0.629354	8.68586	7.79e-07	4.78e-06	bisC	biotin sulfoxide reductase
Rv1460	145.55	104.294	297.167	273.2	2.28101	1.18967	7.68471	5.75e-14	1e-12	Rv1460	putative transcriptional regulator
Rv1461	450.707	457.014	1092.73	1098.75	2.41427	1.27159	9.59893	2.05e-26	9.61e-25	Rv1461	conserved hypothetical protein
Rv1462	234.782	208.889	562.274	478.646	2.34584	1.2301	8.53861	5.35e-20	1.6e-18
Rv1463	206.665	238.616	498.583	460.428	2.15451	1.10736	8.45813	2.5e-17	6.04e-16	Rv1463	ABC-type transporter
Rv1464	243.705	190.473	449.613	375.208	1.89919	0.925386	8.30088	9.19e-10	9.43e-09	Rv1464	NifS-like protein
Rv1465	60.9473	67.0607	137.968	148.984	2.24236	1.16502	6.70477	5.85e-17	1.37e-15	Rv1465	conserved hypothetical protein
Rv1466	63.2202	68.462	160.05	155.759	2.39954	1.26276	6.81391	4.04e-21	1.26e-19	Rv1466	conserved hypothetical protein
Rv1471	84.939	107.097	175.076	170.364	1.80055	0.848436	7.07509	4.21e-09	3.93e-08	trxB	thioredoxin reductase
Rv1497	220.387	200.482	410.862	423.69	1.98234	0.987203	8.29656	2.58e-15	5.42e-14	lipL	esterase
Rv1526c	59.853	67.2609	99.0352	109.988	1.64478	0.717892	6.39968	1.81e-06	1.03e-05	Rv1526c	possible rhamnosyl/glycosyl transferase
Rv1535	362.906	402.064	726.887	768.935	1.95559	0.967602	9.14397	3.99e-15	8.12e-14	Rv1535	hypothetical protein
Rv1536	455.842	399.662	813.269	769.688	1.85006	0.887576	9.25308	1.69e-12	2.54e-11	ileS	isoleucyl-tRNA synthase
Rv1557	108.341	111.701	177.692	212.522	1.77281	0.826036	7.25746	7.77e-10	8.04e-09	mmpL6	conserved large membrane protein
Rv1577c	241.18	253.73	715.025	669.788	2.79849	1.48465	8.87863	6.07e-33	3.56e-31
Rv1578c	33.9251	29.5267	75.8581	64.7429	2.21431	1.14685	5.69008	2.27e-11	2.98e-10	Rv1578c	phiRV1 phage related protein
Rv1584c	114.908	115.605	174.467	225.772	1.73547	0.795326	7.30475	5.37e-08	4.15e-07	Rv1584c	phiRV1 phage related protein
Rv1585c	57.5801	78.5712	171.061	168.332	2.4963	1.31979	6.90106	7.94e-17	1.85e-15
Rv1586c	151.442	112.102	270.339	204.392	1.80068	0.848546	7.53277	7.15e-07	4.42e-06	Rv1586c	phiRV1 integrase
Rv1593c	450.707	530.38	849.099	861.156	1.74349	0.801979	9.39511	3.34e-10	3.76e-09	Rv1593c	conserved hypothetical protein
Rv1628c	254.48	285.459	400.338	452.448	1.57951	0.65948	8.4453	4.31e-07	2.81e-06	Rv1628c	conserved hypothetical protein
Rv1682	89.6532	114.704	310.306	337.868	3.17422	1.6664	7.74062	3.8e-30	1.92e-28	Rv1682	conserved hypothetical protein
Rv1687c	24.1601	24.1219	46.6585	46.4493	1.92807	0.947156	5.1629	1.55e-08	1.33e-07	Rv1687c	probable ABC transporter
Rv1690	50.4246	41.7378	76.1622	87.4782	1.77242	0.825722	6.00923	5.8e-07	3.65e-06	lprJ	lipoprotein
Rv1706c	54.297	44.5403	73.5464	98.3189	1.73565	0.795476	6.0895	1.2e-05	5.66e-05	PPE	PPE-family protein
Rv1725c	40.4912	40.837	101.773	86.6501	2.31794	1.21284	6.08906	1.86e-14	3.46e-13	Rv1725c	conserved hypothetical protein
Rv1733c	522.261	561.709	843.929	942.386	1.64794	0.720667	9.48783	7.81e-09	7.04e-08	Rv1733c	possible membrane protein
Rv1738	305.073	339.708	912.304	1080.68	3.09114	1.62814	9.36671	9.32e-34	5.88e-32	Rv1738	conserved hypothetical protein
Rv1748	26.7697	25.7233	50.4909	47.6538	1.86922	0.902434	5.25333	1.04e-07	7.52e-07	Rv1748	hypothetical protein
Rv1765c	81.0667	91.0825	122.821	139.423	1.52356	0.607443	6.76755	1.6e-05	7.3e-05	Rv1765c	conserved hypothetical protein
Rv1767	31.8206	30.5277	55.6009	41.857	1.56455	0.645746	5.33617	0.00052298	0.00166848
Rv1772	196.058	241.219	532.101	625.447	2.64783	1.40481	8.64153	2.64e-22	9.61e-21
Rv1801	29.716	30.0272	83.3405	77.3151	2.68965	1.42742	5.80146	8.41e-19	2.32e-17	PPE	PPE-family protein
Rv1808	92.0944	89.8814	267.48	224.793	2.70548	1.43588	7.40362	1.58e-25	6.93e-24	PPE	PPE-family protein
Rv1809	57.2433	60.1545	174.407	183.84	3.05194	1.60973	6.90261	2.04e-33	1.24e-31	PPE	PPE-family protein
Rv1810	137.889	172.957	339.688	378.595	2.31176	1.20899	8.01049	2.26e-17	5.5e-16
Rv1831	613.009	649.188	1151.56	1192.78	1.8574	0.893284	9.81722	6.78e-14	1.16e-12
Rv1834	54.3812	64.3583	88.9979	90.9412	1.51669	0.60093	6.22937	8.05e-05	0.000309387	Rv1834	conserved hypothetical protein
Rv1846c	769.334	841.262	1467.83	1573.18	1.88819	0.917003	10.1841	2.47e-14	4.58e-13	Rv1846c	putative transcriptional regulator
Rv1855c	279.482	306.077	465.125	483.84	1.6208	0.696706	8.58518	1.36e-08	1.16e-07	Rv1855c	probable monooxygenase
Rv1859	194.796	168.252	298.079	356.011	1.8006	0.848481	7.99305	9.26e-10	9.47e-09	modC	molybdate uptake ABC-transporter
Rv1862	65.0722	52.2473	93.5603	86.4243	1.53265	0.616032	6.22436	0.000106002	0.000398843	adhA	alcohol dehydrogenase (Zn)
Rv1874	24.8335	22.0199	46.841	57.4405	2.22044	1.15085	5.2591	3.46e-10	3.89e-09
Rv1875	45.4579	41.0372	77.6222	78.2938	1.80097	0.848773	5.93277	4.91e-08	3.8e-07	Rv1875	conserved hypothetical protein
Rv1894c	89.3164	99.2899	164.491	170.364	1.77609	0.828705	7.03705	3.82e-10	4.24e-09	Rv1894c	some similarity to dioxygenases
Rv1898	114.318	115.505	161.145	198.369	1.5636	0.64487	7.20658	3.4e-06	1.82e-05	Rv1898	hypothetical protein
Rv1909c	68.2711	76.0689	218.753	255.433	3.28607	1.71636	7.2796	1.56e-35	1.03e-33
Rv1922	88.9797	105.395	153.541	165.245	1.64088	0.71447	7.00778	2.99e-07	2e-06	Rv1922	probable penicillin binding protein
Rv1925	2370.72	2572.93	3813.83	3988.24	1.57822	0.658299	11.6379	1.23e-08	1.07e-07	fadD31	acyl-CoA synthase
Rv1929c	397.084	353.821	619.214	712.097	1.7725	0.825786	9.02525	3.91e-10	4.32e-09
Rv1931c	22.5606	16.9153	38.4461	32.0703	1.78266	0.834034	4.80683	1.94e-05	8.7e-05
Rv1945	56.0648	61.856	128.052	122.033	2.1223	1.08563	6.53251	3.34e-14	6.12e-13
Rv1954A	271.822	231.009	312.679	485.421	1.58655	0.66589	8.34693	0.000280781	0.00095268
Rv1955	39.6494	42.5385	63.3874	60.4518	1.50783	0.592472	5.69714	0.000205249	0.00071717	Rv1955	hypothetical protein
Rv1977	61.8733	66.1599	105.423	111.644	1.69563	0.761825	6.43805	1.05e-07	7.53e-07	Rv1977	probable zinc metallopeptidase
Rv1982c	35.1036	35.7324	55.54	53.2247	1.53589	0.619076	5.50098	0.000140907	0.000512617	Rv1982c	conserved hypothetical protein
Rv1985c	30.9787	26.7242	42.826	52.246	1.64373	0.716971	5.26974	7.92e-05	0.000305425	Rv1985c	transcriptional regulator (LysR family)
Rv1986	69.0287	73.7668	116.616	102.459	1.53531	0.618533	6.50597	2.43e-05	0.000105832	Rv1986	membrane protein, LYSE/YGGA family
Rv1988	95.2091	71.8651	154.575	116.01	1.61891	0.69502	6.78073	8.24e-05	0.000315827	Rv1988	possible rRNAmethyltransferase
Rv1989c	29.2109	39.1355	46.2935	61.7316	1.58142	0.661223	5.47218	0.00115935	0.0033367	Rv1989c	hypothetical protein
Rv1990A	25.8437	29.9271	54.5667	62.4092	2.09857	1.06941	5.44854	1.12e-09	1.13e-08
Rv1990c	32.0731	33.2301	45.381	57.6664	1.57644	0.656667	5.40686	0.000264938	0.000903598	Rv1990c	putative transcriptional regulator
Rv1991A	28.5375	32.1291	84.4963	92.221	2.91472	1.54336	5.90705	3.61e-21	1.14e-19
Rv1991c	27.2748	33.4303	60.5283	73.3251	2.20657	1.1418	5.6186	3.67e-10	4.09e-09	Rv1991c	conserved hypothetical protein
Rv1992c	426.631	412.273	1276.63	1126.15	2.86417	1.51812	9.66395	8.84e-34	5.69e-32	ctpG	probable cation transport ATPase
Rv1994c	26.4329	30.6277	488.241	564.317	18.471	4.20719	8.12209	1.58e-158	6.49e-156	Rv1994c	transcriptional regulator (MerR family)
Rv1995	22.4764	26.6241	83.5838	76.5623	3.26765	1.70826	5.72927	2.43e-23	1.01e-21
Rv2006	303.558	322.792	540.07	525.697	1.70176	0.767029	8.72624	2.82e-10	3.19e-09	otsB	trehalose-6-phosphate phosphatase
Rv2007c	586.071	652.391	1388.74	1529.66	2.3566	1.23671	10.0221	5.84e-23	2.31e-21	fdxA	ferredoxin
Rv2008c	29.8002	26.4239	48.4226	54.8056	1.83249	0.873807	5.33313	4.45e-07	2.89e-06	Rv2008c	conserved hypothetical protein
Rv2011c	17.5097	22.9208	49.396	42.0076	2.26835	1.18164	5.06651	6.66e-10	7.07e-09	Rv2011c	hypothetical protein
Rv2017	35.0194	40.2364	56.9392	58.3439	1.5332	0.616546	5.58471	0.000193247	0.000681034	Rv2017	putative transcriptional regulator (PbsX/Xre
Rv2025c	45.3738	47.3429	378.013	365.12	8.01736	3.00313	7.71475	3.12e-114	7.3e-112	Rv2025c	possible membrane protein
Rv2031c	1493.21	1447.41	2136.92	2764.9	1.66684	0.737119	10.9374	7.59e-08	5.6e-07
Rv2032	786.507	854.074	1543.44	1554.13	1.88819	0.917007	10.2108	8.46e-15	1.64e-13	Rv2032	conserved hypothetical protein
Rv2037c	91.9261	98.9897	215.408	194.982	2.15077	1.10485	7.23778	1.25e-17	3.19e-16	Rv2037c	probableprob transmembrane protein
Rv2041c	29.3793	34.1309	53.1676	54.5045	1.69711	0.763076	5.43292	7.41e-06	3.66e-05	Rv2041c	probable sugar transporter
Rv2042c	28.1166	24.6223	54.2017	53.9022	2.04674	1.03333	5.34833	1.32e-09	1.32e-08	Rv2042c	conserved hypothetical protein
Rv2043c	84.1814	92.0834	167.289	232.171	2.26573	1.17998	7.1745	4.59e-13	7.3e-12	pncA	pyrazinamide resistance/sensitivity
Rv2045c	124.925	129.217	209.629	204.618	1.63025	0.705095	7.38838	1.56e-08	1.33e-07
Rv2050	23.9075	23.7215	43.3735	39.7491	1.74579	0.803883	5.05018	2.52e-06	1.39e-05
Rv2052c	344.723	264.94	560.693	432.874	1.62948	0.704414	8.64876	1.4e-05	6.51e-05	Rv2052c	hypothetical protein
Rv2053c	177.959	145.632	342.304	332.824	2.0852	1.06019	7.96751	3.95e-15	8.1e-14
Rv2057c	22.1397	22.2201	37.5336	43.5885	1.82665	0.8692	4.99027	8.25e-07	5.05e-06
Rv2076c	39.902	44.2401	80.968	91.9199	2.05509	1.0392	6.01694	4.6e-11	5.81e-10
Rv2077c	2934.98	3567.43	7474.12	8700.32	2.4875	1.31469	12.4691	3.82e-22	1.32e-20	Rv2077c	conserved hypothetical protein
Rv2091c	313.66	312.283	472.486	493.477	1.54311	0.62584	8.63803	2.04e-07	1.4e-06	Rv2091c	potential transmembrane region
Rv2110c	524.113	532.082	854.939	761.783	1.53083	0.614313	9.38515	5.46e-07	3.47e-06	prcB	proteasome [beta]-type subunit 2
Rv2111c	104.385	83.4756	154.393	151.619	1.62742	0.702587	6.95354	9.58e-07	5.73e-06	Rv2111c	conserved hypothetical protein
Rv2115c	560.985	659.898	1380.59	1469.29	2.33453	1.22313	9.99197	1.96e-21	6.23e-20	Rv2115c	ATPase of AAA-family
Rv2123	25.5911	23.5213	140.645	147.704	5.86227	2.55146	6.41482	9.68e-60	1.13e-57
Rv2133c	151.106	162.147	249.291	238.269	1.55694	0.638715	7.64834	1.81e-07	1.26e-06	Rv2133c	conserved hypothetical protein
Rv2134c	203.298	192.474	293.821	327.178	1.56856	0.649443	7.99211	2.39e-07	1.63e-06	Rv2134c	conserved hypothetical protein
Rv2142A	62.1259	58.0526	105.301	122.56	1.89422	0.921606	6.45113	7.41e-10	7.71e-09
Rv2142c	51.9399	62.1563	110.289	88.5322	1.74508	0.803296	6.29863	1.82e-06	1.03e-05	Rv2142c	hypothetical protein
Rv2169c	418.381	456.714	656.443	714.732	1.56695	0.647956	9.13434	1.79e-07	1.25e-06	Rv2169c	hypothetical protein
Rv2175c	24.3284	29.3266	38.2636	42.3087	1.50314	0.587983	5.08199	0.00100219	0.00293704	Rv2175c	putative transcriptional regulator
Rv2180c	24.9177	20.5186	35.0395	34.4794	1.52679	0.610498	4.86411	0.000575718	0.00181978	Rv2180c	probable integral membrane protein
Rv2204c	466.702	460.317	685.521	828.258	1.63274	0.707291	9.25412	6.63e-08	4.97e-07	Rv2204c	conserved hypothetical protein
Rv2209	474.362	522.673	663.439	840.152	1.50799	0.592629	9.28886	2.29e-05	0.000100945	Rv2209	probable drug efflux protein
Rv2221c	614.271	615.758	1160.44	859.5	1.64235	0.715763	9.66715	1.18e-06	6.99e-06	glnE	glutamate-ammonia-ligase adenyltransferase
Rv2224c	287.648	310.481	554.001	590.591	1.91375	0.936401	8.76884	4.02e-14	7.21e-13	Rv2224c	probable exported protease
Rv2234	43.185	48.7442	72.4514	70.9161	1.56088	0.642363	5.88774	4.95e-05	0.000201339	ptpA	low molecular weight protein-tyrosine-phosphatase
Rv2255c	67.9344	83.3755	110.837	116.161	1.50141	0.586317	6.5687	8.71e-05	0.000332253
Rv2270	20.9612	27.1246	45.746	47.7291	1.948	0.961992	5.16327	1.33e-07	9.43e-07	lppN	possible lipoprotein
Rv2284	127.535	140.227	186.938	214.931	1.50085	0.585777	7.39025	1.15e-05	5.46e-05	lipM	probable esterase
Rv2308	19.5301	25.1228	37.2295	35.3828	1.63064	0.705436	4.89168	0.000131764	0.000482498	Rv2308	putative transcriptional regulator
Rv2322c	28.6217	29.6268	48.2401	53.7517	1.75024	0.807549	5.33887	1.66e-06	9.51e-06
Rv2323c	27.4431	30.5277	50.3084	49.9123	1.7304	0.791106	5.32081	2.71e-06	1.49e-05	Rv2323c	conserved hypothetical protein
Rv2324	19.6984	22.7206	43.6169	46.374	2.12373	1.0866	5.06994	5.16e-10	5.57e-09
Rv2342	29.5477	31.6287	54.9317	58.1933	1.8495	0.887137	5.46024	1.04e-07	7.51e-07	Rv2342	hypothetical protein
Rv2345	205.908	196.978	330.624	312.874	1.59714	0.675492	8.03372	3.98e-08	3.18e-07	Rv2345	precursor of probable membrane protein
Rv2358	251.029	238.216	539.584	513.652	2.15258	1.10607	8.59339	1.15e-19	3.35e-18	Rv2358	transcriptional regulator (ArsR family)
Rv2359	91.2526	101.292	243.634	229.612	2.45926	1.29823	7.38469	2.48e-23	1.02e-21
Rv2368c	395.316	439.198	708.759	612.498	1.5836	0.663204	9.0752	5.01e-07	3.22e-06	phoH	ATP-binding pho regulon component
Rv2378c	92.5995	93.3846	227.878	209.586	2.35258	1.23424	7.29022	1.3e-22	4.92e-21	mbtG	mycobactin/exochelin synthesis (lysine hydroxylase)
Rv2379c	420.738	374.039	996.801	885.548	2.36815	1.24376	9.388	5.31e-22	1.81e-20	mbtF	mycobactin/exochelin synthesis (lysine ligation)
Rv2380c	453.653	460.918	1507.12	1493.75	3.28122	1.71423	9.93618	6.85e-46	5.91e-44	mbtE	mycobactin/exochelin synthesis (lysine ligation)
Rv2381c	288.405	292.565	1028.92	955.184	3.41531	1.77201	9.32672	4.46e-47	4.07e-45	mbtD	mycobactin/exochelin synthesis (polyketide
Rv2382c	82.7503	71.2646	233.597	200.176	2.81481	1.49304	7.2068	5.25e-26	2.39e-24	mbtC	mycobactin/exochelin synthesis
Rv2383c	508.371	467.423	1407.36	1258.87	2.7322	1.45006	9.83176	1.63e-30	8.33e-29	mbtB	mycobactin/exochelin synthesis (serine/threonine
Rv2384	61.1999	57.1518	105.727	101.029	1.74637	0.804362	6.35337	4.11e-08	3.27e-07	mbtA	mycobactin/exochelin synthesis (salicylate-AMP
Rv2405	149.674	153.139	261.458	230.891	1.62641	0.70169	7.63851	2.23e-08	1.84e-07
Rv2453c	144.624	136.624	231.407	196.111	1.52027	0.604331	7.47283	4.39e-06	2.31e-05	Rv2453c	hypothetical protein
Rv2460c	362.653	393.056	771.416	784.895	2.0596	1.04237	9.17637	8.64e-18	2.27e-16	clpP2	ATP-dependent Clp protease proteolytic subunit
Rv2461c	356.171	432.992	875.379	807.254	2.13272	1.0927	9.27275	4.02e-16	8.79e-15	clpP	ATP-dependent Clp protease proteolytic subunit
Rv2466c	36.7031	33.3302	75.4931	82.4343	2.25205	1.17124	5.84694	4.84e-13	7.67e-12
Rv2470	69.7864	68.3619	100.252	134.981	1.70128	0.766616	6.55057	3.17e-06	1.71e-05	glbO	hemoglobin-like, oxygen carrier
Rv2471	201.53	213.293	331.902	320.553	1.57314	0.653649	8.06203	1.04e-07	7.51e-07	Rv2471	probable maltase [alpha]-glucosidase
Rv2488c	136.121	134.722	856.338	801.156	6.1194	2.61339	8.91635	2.14e-91	3.34e-89	Rv2488c	transcriptional regulator (LuxR/UhpA family)
Rv2513	41.4172	50.2455	59.4333	78.1432	1.50093	0.585855	5.84806	0.00148841	0.00419904
Rv2516c	97.9029	101.392	164.491	189.712	1.77686	0.829332	7.11713	6.03e-10	6.43e-09	Rv2516c	hypothetical protein
Rv2517c	73.9112	74.7677	132.554	163.815	1.99228	0.994422	6.8042	1.05e-11	1.44e-10	Rv2517c	hypothetical protein
Rv2558	631.444	559.907	1105.81	1159.65	1.90133	0.927006	9.75615	5.88e-14	1.02e-12	Rv2558	conserved hypothetical protein
Rv2570	32.9991	28.1255	105.666	83.9399	3.09923	1.63191	5.9882	3.21e-20	9.76e-19
Rv2577	24.581	29.2265	52.7417	52.6977	1.96252	0.972704	5.33215	1.97e-08	1.66e-07	Rv2577	hypothetical protein
Rv2590	2488.32	2534.1	4033.37	3733.33	1.54643	0.628944	11.6428	4e-08	3.19e-07	fadD9	acyl-CoA synthase
Rv2601A	29.0426	33.0299	55.6617	71.1419	2.0426	1.03041	5.57505	1.76e-08	1.49e-07
Rv2602	73.5745	87.7795	142.47	138.52	1.74305	0.801612	6.79495	1.23e-08	1.07e-07	Rv2602	conserved hypothetical protein
Rv2626c	1993.33	2307.49	3075.51	3511.17	1.53152	0.614961	11.4106	1.09e-06	6.46e-06	Rv2626c	conserved hypothetical protein
Rv2627c	1959.74	2283.47	4822.13	5120.19	2.34318	1.22847	11.7924	2.55e-23	1.03e-21	Rv2627c	conserved hypothetical protein
Rv2628	372.671	472.828	881.584	899.701	2.10726	1.07537	9.36032	6.37e-15	1.27e-13	Rv2628	hypothetical protein
Rv2639c	50.0879	50.0453	125.193	145.973	2.70656	1.43646	6.54648	3.22e-22	1.13e-20	Rv2639c	conserved hypothetical protein
Rv2640c	33.5884	23.0209	159.199	126.023	5.02493	2.3291	6.43411	3.13e-32	1.77e-30
Rv2641	95.1249	120.009	1833.19	2161.51	18.5816	4.2158	10.0412	9.71e-150	3.18e-147	Rv2641	conserved hypothetical protein
Rv2642	35.3562	37.2337	424.306	336.513	10.4861	3.39041	7.7114	2.04e-106	4.18e-104
Rv2643	89.8215	91.2827	709.611	622.435	7.35578	2.87888	8.56768	8.68e-101	1.68e-98	arsC	probable arsenical pump
Rv2651c	161.292	137.625	470.052	508.307	3.27102	1.70974	8.32249	2.46e-37	1.64e-35
Rv2658c	56.5699	76.9697	120.631	124.668	1.83919	0.879074	6.57227	7.46e-08	5.51e-07
Rv2675c	50.5088	51.9471	83.4621	86.6501	1.66029	0.731432	6.09938	8.48e-07	5.17e-06	Rv2675c	putative methyltransferase
Rv2676c	148.412	157.343	239.254	226.751	1.52459	0.608417	7.59507	5.96e-07	3.75e-06	Rv2676c	conserved hypothetical protein
Rv2688c	325.361	347.615	559.294	531.344	1.62086	0.696757	8.7858	1.05e-08	9.31e-08	Rv2688c	similar to transport ATP-binding proteins
Rv2693c	139.32	140.127	226.053	239.85	1.667	0.737257	7.54521	1.63e-09	1.62e-08	Rv2693c	conserved hypothetical protein
Rv2694c	171.983	169.654	325.819	401.632	2.12867	1.08995	8.06512	2e-15	4.23e-14
Rv2695	26.1804	18.2165	36.8036	34.0277	1.59069	0.669655	4.86994	0.000650716	0.00201415	Rv2695	conserved hypothetical protein
Rv2696c	332.264	356.823	522.368	525.848	1.52132	0.605322	8.76396	6.39e-07	3.99e-06	Rv2696c	conserved hypothetical protein
Rv2697c	120.127	116.405	171.243	190.013	1.52664	0.610358	7.22723	1.74e-06	9.9e-06	dut	deoxyuridine triphosphatase
Rv2699c	48.9936	54.4493	108.464	112.472	2.13691	1.09553	6.35126	2.2e-13	3.58e-12	Rv2699c	conserved hypothetical protein
Rv2709	348.174	398.661	574.38	596.463	1.56797	0.648897	8.90635	2.99e-07	2e-06	Rv2709	conserved hypothetical protein
Rv2710	1328.38	1498.26	4359.62	4828.62	3.25069	1.70075	11.5529	1.28e-42	1.05e-40	sigB	RNA polymerase sigma factor (aka MysB)
Rv2711	348.258	313.884	683.331	579.449	1.90702	0.931321	8.91238	3.03e-12	4.43e-11
Rv2720	661.75	598.342	1062.38	962.035	1.60649	0.683912	9.68231	3.51e-08	2.82e-07	lexA	LexA, SOS repressor protein
Rv2744c	460.977	529.98	871.607	905.949	1.79399	0.84317	9.4359	2.35e-11	3.08e-10	35kd_ag	35-kd antigen
Rv2745c	74.0796	74.0671	208.473	204.467	2.78726	1.47885	7.1395	8.88e-31	4.77e-29	Rv2745c	putative transcriptional regulator
Rv2818c	20.2877	22.4203	43.556	44.0402	2.0529	1.03766	5.04711	1.68e-09	1.65e-08
Rv2819c	54.2128	67.4611	117.102	130.615	2.03758	1.02685	6.53676	4.71e-11	5.92e-10	Rv2819c	hypothetical protein
Rv2827c	160.871	148.334	304.284	277.642	1.88174	0.912066	7.80313	9.15e-13	1.4e-11	Rv2827c	hypothetical protein
Rv2828A	37.7974	25.9235	57.4258	44.7931	1.60194	0.679824	5.39162	0.00117507	0.00337306
Rv2829c	73.6587	70.9643	123.916	100.878	1.55495	0.636871	6.53622	2.66e-05	0.000115029	Rv2829c	conserved hypothetical protein
Rv2830c	50.2563	50.5458	71.4173	85.2197	1.55276	0.634834	6.01612	6.09e-05	0.000240288
Rv2842c	178.465	194.877	347.292	345.396	1.85581	0.89205	8.0608	7.57e-13	1.18e-11	Rv2842c	conserved hypothetical protein
Rv2843	100.765	118.808	193.569	154.931	1.58868	0.667827	7.15451	8.88e-06	4.31e-05	Rv2843	hypothetical protein
Rv2851c	152.284	160.045	234.205	244.216	1.53188	0.615306	7.62995	3.43e-07	2.27e-06	Rv2851c	conserved hypothetical protein
Rv2865	36.6189	41.4375	90.3362	106.826	2.52657	1.33718	6.11669	1.53e-16	3.47e-15
Rv2869c	231.499	243.621	386.712	378.445	1.61066	0.687656	8.2785	1.76e-08	1.49e-07	Rv2869c	probable integral membrane protein
Rv2870c	253.302	262.738	448.761	378.144	1.60279	0.680588	8.39322	1.71e-07	1.19e-06	Rv2870c	conserved hypothetical protein
Rv2873	39.902	56.7514	1376.64	1309.01	27.845	4.79934	9.44483	3.67e-163	1.72e-160	mpt83	surface lipoprotein Mpt83
Rv2874	52.7817	61.3556	746.84	749.813	13.1259	3.71435	8.6579	6.87e-154	2.5e-151
Rv2875	20.2035	25.1228	1252.54	1307.28	56.6351	5.82362	9.35013	2.18e-283	3.58e-280	mpt70	major secreted immunogenic protein Mpt70 precursor
Rv2876	61.1999	54.1491	400.947	494.229	7.75189	2.95455	7.9868	8.79e-86	1.2e-83
Rv2884	28.2849	27.2247	43.4952	41.857	1.53723	0.620335	5.15373	0.000201394	0.000707465
Rv2887	118.864	117.506	163.761	195.283	1.51824	0.602401	7.22129	7.41e-06	3.66e-05	Rv2887	transcriptional regulator (MarR family)
Rv2919c	23.9917	19.2174	29.1996	40.2761	1.60172	0.679626	4.8337	0.000912461	0.00269225	glnB	nitrogen regulatory protein
Rv2926c	410.468	451.009	672.564	649.913	1.53534	0.618559	9.09381	4.46e-07	2.9e-06
Rv2961	34.2618	52.0471	103.172	89.4356	2.23661	1.16131	6.13548	2.5e-09	2.43e-08
Rv2962c	192.691	181.164	350.517	385.521	1.96815	0.97684	8.11902	1.38e-14	2.61e-13	Rv2962c	similarity to variety of glycosyltransferases
Rv2963	1333.35	1340.81	4717.01	4375.42	3.40013	1.76559	11.5228	2.82e-51	2.89e-49	Rv2963	integral membrane protein
Rv2964	134.69	144.131	317.606	338.545	2.35358	1.23486	7.87263	1.12e-22	4.29e-21	purU	formyltetrahydrofolate deformylase
Rv3007c	31.2313	27.7251	48.9093	54.0528	1.74336	0.80187	5.35442	2.78e-06	1.52e-05	Rv3007c	hypothetical protein
Rv3008	89.7373	103.193	158.894	167.729	1.69373	0.760205	7.02589	2e-08	1.68e-07	Rv3008	hypothetical protein
Rv3010c	132.67	138.726	194.786	224.869	1.54601	0.628554	7.43578	2.09e-06	1.17e-05	pfkA	phosphofructokinase I
Rv3016	84.6023	89.2809	141.192	138.746	1.61041	0.687426	6.83139	1.66e-07	1.16e-06	lpqA	lipoprotein
Rv3053c	509.297	553.601	811.809	900.905	1.61139	0.688305	9.43945	3.58e-08	2.87e-07	nrdH	glutaredoxin electron transport component of NrdEF
Rv3055	29.9686	28.8261	51.5251	39.5986	1.55128	0.633461	5.24462	0.000613869	0.00192002	Rv3055	putative transcriptional regulator
Rv3060c	358.781	406.969	601.085	618.295	1.59262	0.671405	8.95622	9.86e-08	7.18e-07	Rv3060c	transcriptional regulator (GntR family)
Rv3062	102.028	93.785	249.291	225.923	2.42622	1.27871	7.39617	2.47e-22	9.09e-21	ligB	DNA ligase
Rv3064c	21.6346	24.9226	51.4643	51.5685	2.21593	1.14791	5.24507	4.15e-11	5.31e-10	Rv3064c	conserved hypothetical protein
Rv3073c	22.3922	21.2192	43.1302	51.0415	2.15548	1.10801	5.12679	4.03e-10	4.43e-09	Rv3073c	conserved hypothetical protein
Rv3074	249.429	210.29	444.016	385.672	1.8044	0.851518	8.33503	5.29e-10	5.7e-09	Rv3074	conserved hypothetical protein
Rv3082c	28.2849	26.7242	57.4867	54.8056	2.04032	1.0288	5.40447	7.72e-10	8.01e-09	virS	putative virulence regulating protein (AraC/XylS
Rv3091	301.201	288.461	461.11	435.961	1.52129	0.605292	8.5396	5.79e-07	3.65e-06	Rv3091	hypothetical protein
Rv3092c	436.144	449.407	947.952	818.471	1.99493	0.996335	9.37417	3.36e-15	7.01e-14
Rv3098c	29.716	37.6341	83.7663	74.9813	2.36187	1.23993	5.83604	1.14e-12	1.74e-11	Rv3098c	hypothetical protein
Rv3126c	25.5911	21.2192	73.0598	75.8094	3.17245	1.6656	5.6334	6.35e-22	2.13e-20	Rv3126c	hypothetical protein
Rv3127	3493.02	3990.62	8147.41	8570.16	2.23392	1.15958	12.5629	1.18e-21	3.88e-20	Rv3127	conserved hypothetical protein
Rv3130c	6096.41	7011.65	10097	10326.6	1.55811	0.639793	13.0333	1.08e-07	7.78e-07	Rv3130c	conserved hypothetical protein
Rv3159c	32.6624	30.8279	726.279	913.929	25.808	4.68975	8.73859	3.04e-176	1.66e-173	PPE	PPE-family protein
Rv3160c	60.358	74.7677	4627.77	4044.78	64.2559	6.00576	11.1055	3.86e-291	1.27e-287	Rv3160c	putative transcriptional regulator
Rv3161c	95.1249	153.939	12024.4	13142.1	101.132	6.6601	12.6337	2.97e-187	1.95e-184	Rv3161c	putative dioxygenasesdiooxygenases
Rv3171c	844.592	972.281	1483.58	1278.82	1.5206	0.604643	10.1614	3.19e-06	1.72e-05	hpx	probable non-heme haloperoxidase
Rv3172c	42.5116	42.0381	73.6681	78.5196	1.79914	0.847304	5.89826	4.44e-08	3.49e-07
Rv3173c	144.287	171.455	354.288	339.147	2.19739	1.13579	7.98241	7.84e-18	2.09e-16	Rv3173c	transcriptional regulator (TetR/AcrR family)
Rv3176c	31.3997	24.6223	46.5977	56.0854	1.82758	0.869931	5.32643	3.38e-06	1.81e-05	lipS	probable esterase/lipase
Rv3179	28.1166	29.2265	47.0843	49.837	1.69003	0.757049	5.28429	7.49e-06	3.7e-05	Rv3179	conserved hypothetical protein
Rv3181c	25.9279	23.221	42.4002	51.719	1.91058	0.934007	5.18037	2.44e-07	1.66e-06	Rv3181c	conserved hypothetical protein
Rv3188	44.5319	52.8479	159.259	137.089	3.04751	1.60763	6.63225	1.1e-25	4.9e-24
Rv3189	59.0953	74.8678	149.404	148.833	2.22896	1.15637	6.7632	8.23e-15	1.61e-13	Rv3189	conserved hypothetical protein
Rv3197	1080.72	1227.81	2275.19	2397.07	2.02401	1.01721	10.7696	3.87e-17	9.13e-16	Rv3197	probable ABC transporter
Rv3204	84.4339	102.193	194.421	187.077	2.04601	1.03281	7.15564	8.26e-14	1.4e-12	Rv3204	probable methyltransferase
Rv3206c	180.653	185.868	321.439	363.84	1.86946	0.902621	8.04135	1.35e-12	2.03e-11	moeZ	probably involved in molybdopterin biosynthesis
Rv3223c	213.736	237.215	367.246	409.16	1.72185	0.783957	8.26341	1.21e-09	1.21e-08	sigH	ECF subfamily sigma subunit
Rv3226c	27.1064	21.6196	55.7225	49.9876	2.16546	1.11467	5.29246	9.33e-10	9.51e-09	Rv3226c	conserved hypothetical protein
Rv3238c	44.1952	47.6432	67.159	70.8408	1.50295	0.587802	5.85336	0.000182178	0.000648997	Rv3238c	unknown, possible membrane protein
Rv3241c	116.339	128.516	201.355	192.949	1.61113	0.688069	7.32392	7.61e-08	5.6e-07	Rv3241c	member of S30AE ribosomal protein family
Rv3269	83.2554	86.1781	524.558	444.844	5.72278	2.51672	8.15875	3.68e-73	4.83e-71	Rv3269	probable heat shock protein
Rv3270	1922.62	1653.6	9249.39	8550.43	4.97705	2.31529	12.384	1.65e-72	2.09e-70	ctpC	cation transport ATPase
Rv3272	227.795	244.922	374.363	339.599	1.51075	0.595267	8.21474	2.62e-06	1.45e-05	Rv3272	conserved hypothetical protein
Rv3284	219.798	240.218	388.415	366.174	1.64079	0.714386	8.24843	1.33e-08	1.14e-07	Rv3284	conserved hypothetical protein
Rv3288c	83.0028	86.9788	167.35	175.559	2.01747	1.01255	7.00855	9.54e-15	1.83e-13	Rv3288c	conserved hypothetical protein
Rv3289c	113.392	104.294	270.948	296.011	2.6029	1.38012	7.6209	9.47e-28	4.64e-26	Rv3289c	hypothetical protein
Rv3290c	952.428	1124.62	3413.61	3489.57	3.32381	1.73284	11.1331	1.5e-42	1.2e-40	lat	lysine-[epsilon] aminotransferase
Rv3334	61.8733	63.7578	97.1494	98.62	1.5584	0.640062	6.33534	1.03e-05	4.95e-05	Rv3334	transcriptional regulator (MerR family)
Rv3337	26.5171	27.5249	43.2519	45.5459	1.64297	0.716304	5.17385	2.07e-05	9.21e-05
Rv3354	40.0703	37.3338	73.6681	61.8069	1.75043	0.807708	5.74734	1.26e-06	7.39e-06	Rv3354	conserved hypothetical protein
Rv3360	35.1036	49.4448	70.6873	82.5096	1.81427	0.859385	5.90289	4.98e-06	2.58e-05	Rv3360	possible ABC transporter
Rv3397c	26.3488	27.625	50.2476	51.9449	1.8936	0.921135	5.30391	4.12e-08	3.27e-07	phyA	phytoene synthase
Rv3398c	25.8437	31.4285	52.4984	56.8383	1.91134	0.934583	5.39558	1.16e-07	8.24e-07	idsA	geranylgeranyl pyrophosphate synthase
Rv3402c	152.958	171.956	314.625	327.102	1.97563	0.982311	7.92001	8.6e-15	1.66e-13	Rv3402c	possible involved in LPS synthesis
Rv3403c	208.77	254.731	373.998	356.462	1.57663	0.656849	8.22352	1.23e-06	7.21e-06	Rv3403c	hypothetical protein
Rv3407	998.391	1123.02	2300.8	1916.92	1.98835	0.991569	10.6306	3.73e-14	6.73e-13	Rv3407	conserved hypothetical protein
Rv3416	412.489	419.78	587.094	688.609	1.53265	0.616025	9.04268	1.92e-06	1.09e-05	whiB3	WhiB transcriptional activator homologue
Rv3424c	99.5024	112.102	188.337	225.019	1.9536	0.966138	7.29209	3.16e-12	4.6e-11	Rv3424c	hypothetical protein
Rv3437	54.3812	58.0526	86.0779	94.1784	1.60322	0.680973	6.20088	4.98e-06	2.58e-05	Rv3437	hypothetical protein
Rv3451	46.889	43.7396	73.1206	70.8408	1.58778	0.667011	5.88434	1.79e-05	8.17e-05	Rv3451	probable cutinase
Rv3468c	47.815	58.453	125.072	148.306	2.57431	1.36419	6.57762	8.75e-18	2.28e-16	rmlB3	dTDP-glucose 4,6-dehydratase
Rv3470c	37.9658	36.9335	57	65.1946	1.62989	0.704779	5.63409	1.95e-05	8.75e-05
Rv3502c	78.2887	69.7632	118.015	106.751	1.51768	0.601869	6.549	3.17e-05	0.000134739	Rv3502c	putative dehydrogenase
Rv3503c	23.9917	27.4248	36.9861	54.2034	1.77221	0.825552	5.16982	6.61e-05	0.000259722	fdxD	probable ferredoxin
Rv3515c	86.7068	95.987	134.744	156.663	1.59507	0.67362	6.89364	1.45e-06	8.43e-06	fadD19	acyl-CoA synthase
Rv3519	176.949	202.483	297.897	293.376	1.55888	0.64051	7.92529	4.49e-07	2.91e-06
Rv3523	422.506	431.091	644.337	671.444	1.54143	0.624273	9.08415	2.67e-07	1.8e-06	Rv3523	lipid carrier protein
Rv3526	59.853	55.9507	84.9829	92.0704	1.52768	0.611341	6.20162	3.67e-05	0.0001536
Rv3537	53.7077	65.8597	113.635	108.934	1.86368	0.898157	6.42658	6.11e-09	5.6e-08	Rv3537	3-oxosteroid 1-dehydrogenase
Rv3546	101.523	95.1862	212.184	220.954	2.20088	1.13808	7.30438	2.85e-19	7.93e-18	fadA5	acetyl-CoA C-acetyltransferase
Rv3574	74.5005	88.8805	139.306	149.135	1.76656	0.820943	6.82523	7.38e-09	6.67e-08	Rv3574	transcriptional regulator (TetR/AcrR family)
Rv3581c	1224.5	1226.01	2334.32	2750.75	2.07503	1.05313	10.8799	1.91e-17	4.67e-16	Rv3581c	conserved hypothetical protein
Rv3641c	115.834	135.323	203.18	215.157	1.66634	0.736687	7.39055	3.14e-08	2.53e-07	fic	possible cell division protein
Rv3642c	286.89	272.847	353.072	522.686	1.56411	0.645344	8.48873	0.000125466	0.000462015	Rv3642c	hypothetical protein
Rv3645	448.35	491.345	733.518	698.621	1.52425	0.608103	9.21279	6.18e-07	3.87e-06	Rv3645	probable transmembrane protein
Rv3660c	154.81	137.424	318.032	292.924	2.09	1.0635	7.82286	2.3e-16	5.14e-15	Rv3660c	involved in differentiation inhibition between
Rv3668c	67.766	84.7768	134.44	115.032	1.63757	0.711556	6.65739	5.77e-06	2.93e-05	Rv3668c	probable alkaline serine protease
Rv3675	144.371	174.258	292.908	313.702	1.90458	0.929469	7.85676	8.67e-12	1.2e-10	Rv3675	hypothetical protein
Rv3735	64.4829	76.4693	147.458	153.275	2.13529	1.09443	6.79404	7.9e-15	1.55e-13	Rv3735	conserved hypothetical protein
Rv3742c	32.9991	31.0281	58.095	63.3878	1.89524	0.922381	5.55	2.46e-08	2.02e-07	Rv3742c	possible monooxygenase-b
Rv3755c	302.716	382.747	488.971	550.239	1.51635	0.600602	8.75326	2.47e-05	0.000107725	Rv3755c	hypothetical protein
Rv3765c	78.3729	89.8814	116.251	139.498	1.5201	0.60417	6.73251	4.83e-05	0.000196776	Rv3765c	two-component response regulator
Rv3766	41.5856	52.8479	97.5753	95.157	2.04401	1.0314	6.17614	2.21e-10	2.53e-09	Rv3766	hypothetical protein
Rv3776	360.212	273.248	552.054	475.559	1.62186	0.697645	8.69973	4.29e-06	2.26e-05
Rv3785	180.569	170.454	327.765	263.112	1.68352	0.751484	7.88265	6.55e-08	4.92e-07
Rv3798	67.5976	92.5839	126.714	123.388	1.5633	0.644595	6.68569	6.75e-05	0.000264456
Rv3823c	379.49	425.085	684.852	773.527	1.81271	0.858146	9.14519	1.88e-11	2.5e-10	mmpL8	conserved large membrane protein
Rv3824c	292.362	335.704	493.047	539.098	1.64358	0.716839	8.69859	3.09e-08	2.5e-07	papA1	PKS-associated protein, unknown function
Rv3825c	3605.49	3857.19	6407.85	6176.7	1.68635	0.753907	12.2913	5.12e-11	6.39e-10	pks2	polyketide synthase
Rv3833	63.4728	71.765	104.936	104.718	1.55127	0.633452	6.43645	1.25e-05	5.86e-05	Rv3833	transcriptional regulator (AraC/XylS family)
Rv3837c	115.497	105.095	184.14	196.036	1.72236	0.784387	7.2352	7.21e-10	7.53e-09	Rv3837c	putative phosphoglycerate mutase
Rv3839	34.0093	40.0363	98.2444	102.234	2.71046	1.43854	6.1143	4.93e-20	1.48e-18	Rv3839	hypothetical protein
Rv3840	22.9815	23.6214	70.0182	72.7981	3.06414	1.61548	5.58613	3.06e-22	1.1e-20
Rv3841	1212.55	1346.22	2007.47	2267.43	1.67071	0.740462	10.7388	1.7e-09	1.67e-08	bfrB	bacterioferritin
Rv3843c	235.792	222.802	377.83	401.858	1.69978	0.765348	8.27631	5.9e-10	6.33e-09	Rv3843c	probable membrane protein
Rv3854c	831.712	919.733	1614.43	1759.95	1.92669	0.946128	10.3242	4.86e-15	9.84e-14	Rv3854c	probable monooxygenase
Rv3855	265.676	317.888	489.275	394.254	1.51463	0.598961	8.52043	4.43e-05	0.000182394	Rv3855	putative transcriptional regulator
Rv3913	157.082	152.939	238.707	226.675	1.50113	0.58605	7.60188	1.19e-06	7.01e-06	trxB2	thioredoxin reductase

## Sheet: S2B, down >1.5x, p<0.05, 24hr
S4 Table: Gene expression downregulated (>1.5x P<0.05) following 24 hours of treatement with 2-AI.
Gene	Counts per million (CPM)				2-AI/control
Rv Number	Control Rep 1	Control Rep 2	2-AI Rep 1	2-AI Rep 2	Fold-change	Log2 Fold-change	Log2 CPM	p-value	Adjusted p-value	Gene name	Proposed gene function
Rv0009	433.702	532.082	251.299	281.331	0.551518	-0.85852	8.54817	4.86e-10	5.26e-09	ppiA	peptidyl-prolyl cis-trans isomerase
Rv0014c	386.561	396.559	248.379	269.436	0.661148	-0.596955	8.34482	1.08e-06	6.44e-06	pknB	serine-threonine protein kinase
Rv0015c	289.416	266.842	185.174	181.054	0.658326	-0.603126	7.84891	1.06e-06	6.33e-06	pknA	serine-threonine protein kinase
Rv0017c	205.318	221.601	139.124	136.788	0.646463	-0.62936	7.45604	5.3e-07	3.39e-06	rodA	FtsW/RodA/SpovE family
Rv0035	48.4885	57.6522	35.8911	33.2748	0.652675	-0.615564	5.4506	0.000348078	0.00116654	fadD34	acyl-CoA synthase
Rv0042c	126.777	151.337	85.8346	84.8433	0.614089	-0.703481	6.80773	5.36e-07	3.42e-06	Rv0042c	conserved hypothetical protein
Rv0055	80.4774	74.8678	44.2252	42.8357	0.560433	-0.835386	5.91796	6.26e-08	4.74e-07	rpsR	30S ribosomal protein S18
Rv0059	99.1657	112.302	61.9883	62.0327	0.586781	-0.769107	6.38709	1.9e-07	1.31e-06
Rv0069c	303.642	326.095	112.358	107.127	0.348668	-1.52007	7.72691	2.3e-33	1.37e-31
Rv0070c	264.75	272.447	122.091	108.783	0.430025	-1.21751	7.58264	3.66e-22	1.28e-20	glyA2	serine hydroxymethyltransferase
Rv0082	86.2017	62.3565	45.8677	49.837	0.643306	-0.636423	5.93162	0.000464437	0.00151323	Rv0082	probable oxidoreductase subunit
Rv0085	49.4986	35.332	28.1046	24.3162	0.61764	-0.695161	5.10058	0.000477744	0.00154584	hycP	putative formate hydrogen lyase hycP
Rv0111	153.631	162.647	84.1921	74.6802	0.502745	-0.992101	6.88934	1.85e-13	3.04e-12	Rv0111	possible acyltransferase
Rv0165c	189.576	167.752	118.38	105.621	0.626965	-0.673542	7.18247	4.89e-07	3.15e-06
Rv0166	402.134	444.603	199.774	235.634	0.514122	-0.959818	8.32303	6.98e-13	1.1e-11	fadD5	acyl-CoA synthase
Rv0167	465.691	474.53	275.267	247.077	0.555686	-0.847657	8.51353	1.25e-11	1.71e-10
Rv0168	254.817	276.05	172.521	153.2	0.613875	-0.703984	7.74151	4.48e-08	3.52e-07
Rv0169	341.019	356.123	200.382	214.931	0.595691	-0.747364	8.1186	1.73e-09	1.69e-08	mce1	cell invasion protein
Rv0171	498.943	479.935	305.257	316.412	0.635024	-0.655117	8.64392	5.79e-08	4.43e-07	Rv0171	part of mce1 operon
Rv0176	187.219	168.453	99.5827	102.685	0.568472	-0.814839	7.12239	4.08e-10	4.48e-09	Rv0176	conserved hypothetical protein
Rv0177	239.917	254.731	145.694	153.802	0.60546	-0.723896	7.63204	2.53e-09	2.44e-08	Rv0177	conserved hypothetical protein
Rv0178	317.28	303.175	180.977	173.601	0.571515	-0.807136	7.92834	3.73e-11	4.8e-10	Rv0178	conserved hypothetical protein
Rv0183	147.57	140.327	100.982	79.8747	0.628703	-0.669549	6.87181	5.16e-06	2.66e-05	Rv0183	Probable oxidoreductase
Rv0224c	65.3247	57.2519	39.3586	41.2548	0.657052	-0.60592	5.66529	0.000214843	0.000745927
Rv0226c	106.91	84.4765	57.73	46.1481	0.543017	-0.88093	6.20391	4.05e-07	2.65e-06	Rv0226c	probable membrane protein
Rv0227c	338.072	341.009	159.077	157.943	0.466869	-1.09891	7.95844	1.42e-19	4.05e-18	Rv0227c	possible membrane protein
Rv0231	148.159	170.354	93.9861	101.631	0.614225	-0.703161	7.00403	2.7e-07	1.81e-06	fadE4	acyl-CoA dehydrogenase
Rv0236A	222.07	236.114	105.423	141.907	0.539457	-0.89042	7.46039	5.47e-09	5.04e-08
Rv0236c	485.137	344.212	244.242	213.2	0.551529	-0.858492	8.32913	1.46e-07	1.03e-06	Rv0236c	possible membrane protein
Rv0237	82.9186	71.9652	57.73	44.8683	0.662944	-0.593041	6.00816	0.000560009	0.00177697	lpqI	beta-hexosaminidase precursorBETA-HEXOSAMINIDASE A
Rv0256c	123.326	110.2	89.7887	62.9361	0.654602	-0.611309	6.59319	0.000429249	0.00141402	PPE	PPE-family protein
Rv0280	184.946	122.311	26.158	23.0364	0.160217	-2.6419	6.4686	1.09e-38	7.74e-37	PPE	PPE-family protein
Rv0315	367.199	427.587	215.955	244.969	0.579915	-0.786086	8.29323	4.79e-09	4.44e-08	Rv0315	probable [beta]-1,3-glucanase
Rv0316	104.722	84.5766	43.191	37.7165	0.427549	-1.22584	6.07297	3.29e-13	5.27e-12
Rv0339c	340.85	292.165	203.85	179.097	0.605003	-0.724986	7.98811	6.77e-08	5.03e-07	Rv0339c	conserved hypothetical protein
Rv0379	112.466	117.206	56.3308	61.2046	0.511607	-0.966891	6.43566	1.51e-11	2.03e-10
Rv0391	65.7456	62.8569	42.9477	42.0076	0.660602	-0.598147	5.73694	0.000124898	0.000461477	metZ	o-succinylhomoserine sulfhydrylase
Rv0402c	116.591	126.615	72.9381	78.7455	0.623652	-0.681187	6.62316	8.83e-07	5.34e-06	mmpL1	conserved large membrane protein
Rv0404	64.3987	74.2673	39.4194	43.7391	0.599729	-0.737617	5.78894	6.73e-06	3.36e-05
Rv0410c	1224.08	1287.67	763.143	742.511	0.599474	-0.738231	9.9718	4.34e-10	4.71e-09	pknG	serine-threonine protein kinase
Rv0411c	846.865	878.796	508.316	472.397	0.568375	-0.815085	9.40174	1.51e-11	2.03e-10	glnH	putative glutamine binding protein
Rv0428c	50.5088	54.3492	35.7086	32.2209	0.648689	-0.624402	5.43039	0.000186507	0.000661544	Rv0428c	hypothetical protein
Rv0430	111.961	95.6867	40.7577	42.0829	0.398693	-1.32665	6.1764	1.48e-17	3.7e-16	Rv0430	hypothetical protein
Rv0461	155.651	146.132	96.5411	95.6087	0.636633	-0.651467	6.94709	4.77e-07	3.08e-06	Rv0461	unknown possible membrane protein
Rv0504c	41.5856	41.7378	27.0704	24.9938	0.625457	-0.677017	5.07793	5.28e-05	0.000212382
Rv0513	157.167	141.828	86.7471	98.8459	0.620212	-0.689167	6.91922	5.75e-07	3.64e-06	Rv0513	probable membrane protein
Rv0514	139.825	89.1808	68.0107	49.1594	0.511785	-0.966391	6.43417	7.62e-06	3.75e-05	Rv0514	possible membrane protein
Rv0518	91.3368	92.8841	55.4184	48.3313	0.563746	-0.826883	6.16677	4.9e-08	3.8e-07	Rv0518	hypothetical protein
Rv0527	74.248	52.8479	42.826	38.1682	0.636915	-0.650827	5.70105	0.000604175	0.00189512
Rv0528	224.343	218.098	139.367	123.388	0.594106	-0.751208	7.46081	5.18e-09	4.78e-08	Rv0528	probable membrane protein
Rv0529	93.273	58.453	47.9968	44.7931	0.611044	-0.710651	5.9337	0.000586153	0.00185098	ccsB	cytochrome c-type biogenesis protein
Rv0544c	65.3247	47.5431	35.2828	32.2209	0.597698	-0.742511	5.49367	9.23e-05	0.000350983
Rv0545c	1019.18	1002.11	590.257	601.582	0.58963	-0.762118	9.64946	8.17e-11	9.89e-10	pitA	low-affinity inorganic phosphate transporter
Rv0546c	47.2257	46.5422	31.3287	29.8119	0.652339	-0.616306	5.2732	0.000211253	0.000735016	Rv0546c	conserved hypothetical protein
Rv0567	358.192	395.759	246.432	250.239	0.658842	-0.601996	8.28785	1.26e-06	7.4e-06	Rv0567	Probable methyltransferase
Rv0618	52.8659	38.8352	29.8079	27.3275	0.622574	-0.683683	5.21706	0.000365743	0.00121828
Rv0634B	61.1999	56.4511	36.317	41.2548	0.65852	-0.602701	5.60696	0.000272057	0.000925685
Rv0637	253.386	247.424	140.462	171.945	0.623452	-0.68165	7.66643	3.69e-07	2.43e-06	Rv0637	conserved hypothetical protein
Rv0642c	674.966	720.953	430.329	483.313	0.654466	-0.61161	9.17305	8.3e-07	5.07e-06	mmaA4	methoxymycolic acid synthase 4
Rv0643c	271.064	287.56	170.574	170.289	0.610271	-0.712477	7.81196	6.17e-09	5.64e-08	mmaA3	methoxymycolic acid synthase 3
Rv0644c	241.011	284.458	171	175.634	0.659836	-0.599821	7.76743	4.79e-06	2.5e-05	mmaA2	methoxymycolic acid synthase 2
Rv0652	108.51	78.9715	51.7076	39.1469	0.484881	-1.0443	6.11798	6.38e-08	4.8e-07	rplL	50S ribosomal protein L7/L12
Rv0667	5149.21	5339.24	3321.63	3450.5	0.645675	-0.63112	12.0751	2.61e-08	2.13e-07	rpoB	[beta] subunit of RNA polymerase
Rv0668	3076.58	3242.24	1943.96	1895.39	0.607618	-0.718762	11.3103	2.14e-10	2.47e-09	rpoC	[beta]' subunit of RNA polymerase
Rv0669c	86.6226	100.191	54.8709	51.6438	0.570738	-0.8091	6.19275	1.25e-07	8.86e-07
Rv0684	1736.49	1905.53	1105.57	1236.66	0.643103	-0.636878	10.5468	1.7e-07	1.19e-06	fusA	elongation factor G
Rv0701	1149.75	1128.22	623.228	643.138	0.555902	-0.847098	9.79097	7.54e-13	1.18e-11	rplC	50S ribosomal protein L3
Rv0702	870.014	645.885	374.85	292.096	0.440012	-1.18439	9.09141	1.34e-12	2.02e-11	rplD	50S ribosomal protein L4
Rv0703	389.255	409.871	177.266	171.418	0.436418	-1.19622	8.16295	5.48e-22	1.86e-20	rplW	50S ribosomal protein L23
Rv0704	856.798	875.393	518.597	476.99	0.574818	-0.798822	9.41313	4.38e-11	5.59e-10	rplB	50S ribosomal protein L2
Rv0705	516.789	588.133	302.763	362.334	0.601878	-0.732457	8.78885	6.87e-08	5.1e-07
Rv0706	475.877	354.021	248.136	197.165	0.53662	-0.898027	8.316	4.57e-08	3.58e-07
Rv0707	570.834	618.761	311.645	327.178	0.537015	-0.896964	8.83559	2.21e-13	3.58e-12	rpsC	30S ribosomal protein S3
Rv0708	206.413	237.715	110.654	114.053	0.506071	-0.982588	7.38306	8.56e-14	1.44e-12	rplP	50S ribosomal protein L16
Rv0709	116.928	121.61	66.4899	86.876	0.642352	-0.638565	6.6122	4.4e-05	0.000181529	rpmC	50S ribosomal protein L29
Rv0710	217.356	222.902	134.196	147.93	0.640659	-0.642371	7.49558	2.22e-07	1.52e-06	rpsQ	30S ribosomal protein S17
Rv0716	516.2	624.466	354.349	396.964	0.658686	-0.602338	8.88517	9.62e-06	4.64e-05	rplE	50S ribosomal protein L5
Rv0717	64.5671	66.1599	35.5262	42.6852	0.597644	-0.742641	5.7028	7.79e-06	3.83e-05	rpsN	30S ribosomal protein S14
Rv0718	291.352	352.019	164.978	197.692	0.563644	-0.827144	7.97297	8.06e-09	7.18e-08	rpsH	30S ribosomal protein S8
Rv0720	132.417	97.3882	72.3298	49.9876	0.532609	-0.90885	6.45863	4.76e-06	2.49e-05	rplR	50S ribosomal protein L18
Rv0721	209.864	168.252	119.718	128.959	0.657213	-0.605567	7.29136	1.55e-05	7.12e-05	rpsE	30S ribosomal protein S5
Rv0732	462.998	550.098	263.709	289.687	0.546259	-0.872342	8.61233	6.31e-11	7.73e-10	secY	SecY subunit of preprotein translocase
Rv0734	218.198	188.271	133.041	135.433	0.66025	-0.598915	7.39811	5.44e-06	2.79e-05	map'	probable methionine aminopeptidase
Rv0773c	125.935	141.628	81.4547	78.8207	0.599382	-0.738453	6.73871	6.71e-08	5e-07	ggtA	putative [gamma]-glutamyl transpeptidase
Rv0774c	100.176	94.7859	67.2199	62.108	0.663522	-0.591785	6.34017	5.18e-05	0.000209446	Rv0774c	conserved hypothetical protein
Rv0780	82.6661	94.886	57.9733	57.5158	0.65089	-0.619513	6.19267	4.13e-05	0.000171343
Rv0858c	40.6596	37.7342	24.5155	22.133	0.595479	-0.747878	4.96292	1.55e-05	7.1e-05	Rv0858c	possible aminotransferase
Rv0867c	932.393	897.213	554.244	560.327	0.60917	-0.715084	9.52337	1.99e-09	1.94e-08	Rv0867c	probable exported protein
Rv0890c	167.184	189.872	103.963	96.0604	0.560599	-0.834959	7.11962	4.2e-10	4.58e-09	Rv0890c	transcriptional regulator (LuxR/UhpA family)
Rv0891c	122.231	143.53	78.1089	87.7793	0.624214	-0.679888	6.75142	2.37e-06	1.32e-05	Rv0891c	putative transcriptional regulator
Rv0892	103.375	111.401	59.2508	60.6024	0.558161	-0.841247	6.38307	6.32e-09	5.76e-08	Rv0892	putative monooxygenase
Rv0924c	43.4376	44.9407	26.6446	25.596	0.591576	-0.757364	5.13109	5.3e-06	2.72e-05	nramp	transmembrane protein belonging to Nramp family
Rv0925c	71.5542	75.6685	44.0427	51.1168	0.645974	-0.630452	5.91834	7.65e-05	0.000296452	Rv0925c	hypothetical protein
Rv0927c	61.0315	61.3556	44.0427	35.2322	0.648741	-0.624284	5.65439	0.000258798	0.000885418	Rv0927c	short-chain alcohol dehydrogenase family
Rv0934	171.898	169.854	113.513	109.009	0.65123	-0.61876	7.13933	8.58e-07	5.21e-06	phoS1	PstS component of phosphate uptake
Rv0950c	394.39	356.623	88.3287	75.7342	0.218615	-2.19354	7.83402	2.18e-57	2.47e-55	Rv0950c	conserved hypothetical protein
Rv0952	217.104	214.694	123.247	110.74	0.542122	-0.88331	7.37728	5.7e-12	8.09e-11	sucD	succinyl-CoA synthase [alpha] chain
Rv0972c	82.161	90.8823	56.0875	58.7956	0.664042	-0.590653	6.16748	7.87e-05	0.000304117	fadE12	acyl-CoA dehydrogenase
Rv0973c	167.437	133.621	94.047	87.8546	0.60404	-0.727284	6.91486	7.2e-07	4.44e-06
Rv0974c	93.1888	100.691	49.5176	46.9763	0.498084	-1.00554	6.17698	1.48e-11	2.01e-10	accD2	acetyl/propionyl-CoA carboxylase, [beta] subunit
Rv0975c	81.0667	72.7659	51.2209	44.8683	0.624904	-0.678294	5.96389	1.73e-05	7.91e-05	fadE13	acyl-CoA dehydrogenase
Rv0979A	64.8197	60.5549	37.5336	31.3928	0.550395	-0.86146	5.59848	3.63e-07	2.39e-06
Rv0986	43.7743	51.2464	32.7279	29.059	0.651518	-0.618123	5.28981	0.000420673	0.00138996	Rv0986	Probable ABC transporter
Rv1009	371.745	369.735	179.942	171.042	0.473435	-1.07876	8.0919	1.5e-18	4.04e-17	Rv1009	conserved hypothetical protein
Rv1010	231.667	233.912	151.229	126.399	0.596674	-0.744986	7.53661	1.36e-08	1.17e-07	ksgA	16S rRNA dimethyltransferase
Rv1011	143.866	146.333	83.523	92.9738	0.607939	-0.718002	6.86445	6.66e-08	4.98e-07	Rv1011	conserved hypothetical protein
Rv1013	1601.97	1565.92	598.409	567.931	0.368194	-1.44146	10.081	1.48e-33	9.17e-32	pks16	polyketide synthase
Rv1014c	72.2276	74.6676	49.5176	44.7178	0.642091	-0.639151	5.91171	4.02e-05	0.000167376	pth	peptidyl-tRNA hydrolase
Rv1078	536.993	369.935	228.243	227.202	0.502072	-0.994035	8.41125	1.65e-09	1.63e-08	pra	MLPRAG (64.8% id) proline rich Ag
Rv1079	400.198	359.025	231.224	205.747	0.575616	-0.79682	8.22359	9.46e-10	9.61e-09	metB	cystathionine [gamma]-synthase
Rv1081c	70.2073	42.0381	38.4461	35.3075	0.656367	-0.607425	5.5406	0.00627031	0.0148541	Rv1081c	hypothetical protein
Rv1098c	158.598	167.652	93.4386	86.6501	0.552322	-0.856418	6.98175	4.52e-11	5.73e-10	fum	fumarase
Rv1099c	89.7373	65.5594	39.4803	37.4154	0.494862	-1.0149	5.85568	2.64e-08	2.15e-07	Rv1099c	conserved hypothetical protein
Rv1122	99.0815	88.6803	58.5817	58.1181	0.621316	-0.686602	6.24848	3.3e-06	1.78e-05	gnd2	6-phosphogluconate dehydrogenase (Gram +)
Rv1133c	3144.34	2815.75	1958.62	1658.02	0.606826	-0.720645	11.2253	1.15e-08	1.01e-07	metE	5-methyltetrahydropteroyltriglutamate-homocystei ne
Rv1163	295.224	220.5	156.826	145.069	0.585254	-0.772866	7.67471	2.63e-07	1.78e-06	narJ	nitrate reductase [delta] chain
Rv1201c	214.242	176.36	124.342	107.503	0.593612	-0.752409	7.28102	1.12e-07	8.04e-07	Rv1201c	conserved hypothetical protein
Rv1233c	229.563	208.689	115.521	110.515	0.515765	-0.955215	7.37391	9.49e-14	1.59e-12	Rv1233c	hypothetical protein
Rv1240	166.763	161.646	108.403	96.9638	0.625599	-0.676689	7.05904	2.48e-07	1.68e-06	mdh	malate dehydrogenase
Rv1241	43.6901	48.7442	27.9829	27.9298	0.605405	-0.724027	5.20807	2.12e-05	9.43e-05	Rv1241	conserved hypothetical protein
Rv1242	53.2026	61.5558	30.6596	32.3715	0.549495	-0.863822	5.46768	3.6e-07	2.38e-06
Rv1244	152.2	127.916	73.4856	66.3991	0.499424	-1.00166	6.71174	7.1e-12	9.87e-11	lpqZ	lipoprotein
Rv1251c	272.411	261.237	164.126	147.855	0.584773	-0.774052	7.72292	6.79e-10	7.17e-09	Rv1251c	hypothetical protein
Rv1252c	111.961	101.992	61.6841	63.162	0.583275	-0.777753	6.40206	8.42e-08	6.15e-07	lprE	lipoprotein
Rv1284	56.2332	53.8488	31.937	35.7592	0.614324	-0.702927	5.47051	2.39e-05	0.000104824	Rv1284	conserved hypothetical protein
Rv1297	4683.01	5521.3	3231.97	3272.45	0.63743	-0.649662	12.0283	1.1e-07	7.89e-07	rho	transcription termination factor rho
Rv1305	222.239	210.591	138.394	148.909	0.663534	-0.591758	7.49141	1.62e-06	9.29e-06	atpE	ATP synthase c chain
Rv1306	697.358	812.536	490.31	509.587	0.662279	-0.594488	9.29302	2.67e-06	1.47e-05	atpF	ATP synthase b chain
Rv1308	1533.11	1762.2	1085.19	1087.08	0.659234	-0.601138	10.4165	6.66e-07	4.13e-06	atpA	ATP synthase [alpha] chain
Rv1310	734.819	788.214	474.25	503.339	0.641867	-0.639653	9.28774	1.21e-07	8.6e-07	atpD	ATP synthase [beta] chain
Rv1379	396.578	500.353	244.607	223.965	0.522614	-0.936181	8.41401	4.47e-11	5.69e-10	pyrR	regulatory protein pyrimidine biosynthesis
Rv1380	185.536	155.241	89.9712	67.6789	0.462971	-1.11101	6.95888	7e-12	9.78e-11	pyrB	aspartate carbamoyltransferase
Rv1381	317.869	260.336	178.117	158.244	0.581734	-0.781569	7.83629	2.13e-08	1.77e-07	pyrC	dihydroorotase
Rv1383	240.085	227.806	119.657	120.151	0.512479	-0.964437	7.46517	1.13e-14	2.15e-13	carA	carbamoyl-phosphate synthase subunit
Rv1384	594.826	627.168	354.957	336.663	0.566056	-0.820983	8.90149	1.68e-11	2.24e-10	carB	carbamoyl-phosphate synthase subunit
Rv1385	46.9732	32.2292	27.2529	18.9712	0.584136	-0.775623	4.97103	0.000636934	0.00197709	pyrF	orotidine 5'-phosphate decarboxylase
Rv1386	129.387	91.0825	27.9829	26.8006	0.248434	-2.00907	6.09566	4.14e-26	1.91e-24	PE	PE-family protein
Rv1387	1360.29	1308.19	345.102	372.874	0.269029	-1.89416	9.7246	2.48e-53	2.71e-51	PPE	PPE-family protein
Rv1436	304.568	313.584	207.499	186.55	0.637675	-0.649107	7.98266	1.83e-07	1.26e-06	gap	glyceraldehyde 3-phosphate dehydrogenase
Rv1437	166.679	148.234	82.5496	89.285	0.545293	-0.874897	6.92495	1.03e-10	1.22e-09
Rv1438	136.458	156.742	91.0053	95.0065	0.634597	-0.656088	6.90272	1.32e-06	7.7e-06	tpi	triosephosphate isomerase
Rv1453	51.6032	52.1472	30.7812	36.4367	0.647143	-0.627844	5.41433	0.000230184	0.000794148
Rv1485	73.2378	73.5666	43.7994	44.1908	0.599397	-0.738415	5.87216	1.49e-06	8.62e-06	hemZ	ferrochelatase
Rv1506c	41.4172	45.4412	24.8196	26.9511	0.596013	-0.746585	5.10954	1.23e-05	5.8e-05	Rv1506c	hypothetical protein
Rv1507c	117.686	134.121	66.6115	65.1193	0.523473	-0.933813	6.57959	5.4e-11	6.71e-10	Rv1507c	hypothetical protein
Rv1523	68.2711	78.7714	47.0843	45.0942	0.627514	-0.672281	5.89915	2.31e-05	0.00010172	Rv1523	possible methyl-sterol transferase
Rv1524	47.6467	53.0481	32.7887	25.8972	0.584275	-0.775279	5.31214	1.83e-05	8.3e-05	Rv1524	possible rhamnosyl/glycosyl transferase
Rv1592c	496.502	568.515	337.012	349.16	0.644344	-0.634098	8.77361	4.87e-07	3.14e-06	Rv1592c	conserved hypothetical protein
Rv1611	395.568	335.704	193.447	201.832	0.540381	-0.887952	8.1368	1.69e-11	2.25e-10	trpC	indole-3-glycerol phosphate synthase
Rv1612	296.234	319.089	116.677	126.324	0.394864	-1.34057	7.74264	6.52e-26	2.93e-24	trpB	tryptophan synthase [beta] chain
Rv1631	566.709	556.104	364.934	292.999	0.586128	-0.770712	8.79783	1.24e-08	1.08e-07	Rv1631	conserved hypothetical protein
Rv1632c	169.541	154.34	85.2871	86.2737	0.529549	-0.917164	6.95037	2.77e-12	4.09e-11	Rv1632c	hypothetical protein
Rv1642	339.756	317.388	226.783	188.131	0.631579	-0.662965	8.06574	7.47e-07	4.59e-06
Rv1649	102.617	109.199	56.9392	71.2172	0.604554	-0.726057	6.40631	4.13e-06	2.18e-05	pheS	phenylalanyl-tRNA synthase [alpha] subunit
Rv1653	255.743	163.548	152.142	116.01	0.639516	-0.644949	7.42538	0.00110004	0.00319119
Rv1654	178.549	151.737	108.951	89.812	0.601988	-0.732194	7.04642	7.3e-07	4.49e-06	argB	acetylglutamate kinase
Rv1655	141.93	97.3882	82.3671	58.7203	0.589714	-0.761912	6.57119	0.000158758	0.000569895	argD	acetylornithine aminotransferase
Rv1661	117.349	104.395	71.6606	74.9813	0.660906	-0.597482	6.52409	2.89e-05	0.00012379	pks7	polyketide synthase
Rv1665	93.4413	99.2899	43.3735	40.7278	0.436743	-1.19515	6.10661	1.56e-15	3.32e-14	pks11	polyketide synthase (chalcone synthase-like)
Rv1678	103.122	104.795	68.8015	69.3351	0.66443	-0.589811	6.43346	2.84e-05	0.000122081	Rv1678	probably integral membrane protein
Rv1679	90.6633	83.6758	52.1942	51.9449	0.597191	-0.743737	6.11909	5.79e-07	3.65e-06	fadE16	acyl-CoA dehydrogenase
Rv1680	48.8252	43.9398	27.3138	23.7893	0.551359	-0.858936	5.16436	6.88e-07	4.26e-06	Rv1680	hypothetical protein
Rv1697	360.38	403.365	208.899	219.072	0.560396	-0.835481	8.21771	4.81e-11	6.02e-10
Rv1701	117.854	104.395	55.4792	58.2686	0.511483	-0.967243	6.38895	7.61e-11	9.25e-10	Rv1701	integrase/recombinase
Rv1709	219.124	278.452	119.475	128.658	0.498791	-1.00349	7.53995	1.94e-12	2.89e-11	Rv1709	conserved hypothetical protein
Rv1711	83.8446	88.4802	50.7951	61.4305	0.650748	-0.619829	6.15003	7.88e-05	0.000304331	Rv1711	conserved hypothetical protein
Rv1712	86.5384	89.6812	55.54	53.827	0.620892	-0.687585	6.15546	2.76e-06	1.51e-05	cmk	cytidylate kinase
Rv1746	149.759	149.235	98.4877	94.4042	0.645281	-0.632001	6.94107	9.05e-07	5.46e-06	pknF	serine-threonine protein kinase
Rv1752	61.0315	63.3574	43.6777	34.5546	0.630036	-0.666494	5.66063	0.000114726	0.000427259	Rv1752	hypothetical protein
Rv1754c	58.001	52.1472	28.7737	29.586	0.529464	-0.917395	5.39148	4.24e-08	3.36e-07
Rv1815	157.419	188.571	106.153	118.344	0.64892	-0.623888	7.15444	8.35e-06	4.08e-05	Rv1815	conserved hypothetical protein
Rv1816	102.196	105.195	64.1782	63.9901	0.618119	-0.694043	6.38829	1.19e-06	7.01e-06	Rv1816	putative transcriptional regulator
Rv1860	165.669	122.511	87.7812	83.9399	0.595588	-0.747614	6.84434	2.4e-06	1.34e-05	modD	precursor of Apa (45/47 kD secreted protein)
Rv1869c	622.69	687.523	395.168	390.565	0.599763	-0.737535	9.03288	2.77e-09	2.65e-08	Rv1869c	probable reductase (like rhodocoxin reductase)
Rv1883c	370.903	395.658	245.581	264.693	0.665639	-0.587188	8.31781	2.09e-06	1.17e-05	Rv1883c	conserved hypothetical protein
Rv1884c	352.804	444.302	228	248.507	0.597869	-0.742098	8.31368	1.35e-07	9.53e-07
Rv1885c	237.812	290.663	102.868	88.6827	0.362804	-1.46274	7.48823	2.42e-24	1.03e-22	Rv1885c	hypothetical protein
Rv1886c	605.18	661.8	200.26	210.339	0.324075	-1.6256	8.71039	5.12e-38	3.5e-36	fbpB	antigen 85B, mycolyltransferase
Rv1932	155.567	160.345	92.222	92.2963	0.584162	-0.775561	6.96512	1.21e-09	1.21e-08	tpx	thiol peroxidase
Rv1941	67.0084	67.7614	46.3543	37.7165	0.624724	-0.678709	5.77174	4.31e-05	0.000178269	Rv1941	short-chain alcohol dehydrogenase family
Rv1979c	194.206	227.906	126.653	145.672	0.645115	-0.632371	7.43833	4.85e-06	2.52e-05	Rv1979c	unknown permease
Rv2033c	115.497	79.9724	64.5432	54.4292	0.608523	-0.716616	6.29632	0.000142214	0.000516727
Rv2059	62.9677	66.6604	35.2828	31.995	0.519645	-0.944403	5.61575	7.97e-09	7.14e-08	Rv2059	conserved hypothetical protein
Rv2101	774.637	784.711	546.701	455.082	0.642553	-0.638112	9.32235	8.51e-07	5.18e-06	helZ	probable helicase, Snf2/Rad54 family
Rv2128	145.802	188.07	106.335	113.978	0.660129	-0.59918	7.11255	5.37e-05	0.000214992
Rv2147c	549.704	534.985	334.822	340.728	0.622777	-0.683213	8.78113	1.09e-08	9.68e-08	Rv2147c	hypothetical protein
Rv2156c	753.844	817.941	423.272	447.253	0.553847	-0.85244	9.25348	2.89e-12	4.24e-11	murX	phospho-N-acetylmuramoyl-pentapeptide transferase
Rv2157c	652.406	538.488	320.222	285.321	0.508491	-0.975707	8.81033	8.6e-13	1.33e-11	murF	D-alanine:D-alanine-adding enzyme
Rv2159c	1586.4	807.431	663.256	494.982	0.483842	-1.04739	9.79434	2.35e-05	0.000103349	Rv2159c	hypothetical protein
Rv2162c	613.43	354.221	335.248	247.755	0.602482	-0.731009	8.59875	0.000900921	0.00266299	PE_PGRS	PE_PGRS-family protein
Rv2189c	232.761	201.483	57.1825	59.8496	0.269374	-1.89232	7.10143	1.12e-42	9.43e-41	Rv2189c	hypothetical protein
Rv2190c	872.372	957.968	264.317	266.349	0.289948	-1.78613	9.2038	1.2e-46	1.07e-44	Rv2190c	putative p60 homologue
Rv2192c	103.038	90.8823	62.3533	55.9349	0.610098	-0.712888	6.28489	3.09e-06	1.67e-05	trpD	anthranilate phosphoribosyltransferase
Rv2199c	119.032	112.302	68.4365	85.7467	0.665767	-0.58691	6.58918	0.0001153	0.000428425
Rv2211c	250.776	243.521	142.165	134.003	0.558811	-0.839566	7.58828	3.72e-12	5.38e-11	gcvT	T protein of glycine cleavage system
Rv2231c	73.4062	66.8606	48.4226	42.5346	0.648762	-0.624239	5.85205	0.000108283	0.000406029	cobC	aminotransferase
Rv2238c	73.0694	74.8678	39.7844	50.364	0.608629	-0.716366	5.89165	1.93e-05	8.67e-05	ahpE	member of AhpC/TSA family
Rv2240c	99.6707	98.3891	69.6532	60.1507	0.655876	-0.608504	6.35587	4.58e-05	0.000187977	Rv2240c	conserved hypothetical protein
Rv2243	2140.06	2011.42	1296.16	1151.75	0.589667	-0.762026	10.688	2.21e-10	2.53e-09
Rv2244	1824.63	2185.88	687.65	848.207	0.382936	-1.38483	10.4368	2.1e-22	7.84e-21	acpM	acyl carrier protein (meromycolate extension)
Rv2245	4809.37	4970.2	2104.56	2123.57	0.432345	-1.20975	11.7738	1.86e-26	8.85e-25	kasA	[beta]-ketoacyl-ACP synthase (meromycolate
Rv2246	3241.49	3408.99	1342.21	1286.13	0.395223	-1.33926	11.1795	1.68e-31	9.34e-30
Rv2247	2467.95	2404.68	1245.3	1118.02	0.485043	-1.04381	10.8208	1.04e-18	2.82e-17	accD6	acetyl/propionyl CoA carboxylase [beta] subunit
Rv2248	509.971	595.94	309.333	307.83	0.55815	-0.841274	8.74997	5.83e-11	7.17e-10	Rv2248	conserved hypothetical protein
Rv2275	102.028	103.193	50.7951	51.7943	0.499899	-1.00029	6.26153	6.43e-12	9.05e-11	Rv2275	hypothetical protein
Rv2276	66.5033	74.1672	29.5646	30.3388	0.426035	-1.23096	5.63892	8.18e-14	1.39e-12	Rv2276	Probable cytochrome P-450
Rv2289	149.843	141.128	96.9061	95.9099	0.662583	-0.593826	6.91738	4.79e-06	2.5e-05	cdh	CDP-diacylglycerol phosphatidylhydrolase
Rv2334	226.616	223.803	130.121	128.959	0.575217	-0.797822	7.46929	9.99e-11	1.19e-09
Rv2335	141.341	139.026	92.7087	83.8647	0.630089	-0.666372	6.83465	5.23e-07	3.35e-06	cysE	serine acetyltransferase
Rv2349c	145.129	169.053	87.5987	87.8546	0.558712	-0.839824	6.93296	7.04e-10	7.38e-09	plcC	phospholipase C precursor
Rv2350c	183.768	213.293	105.058	102.685	0.52347	-0.933822	7.23786	9.06e-13	1.4e-11	plcB	phospholipase C precursor
Rv2351c	83.5921	101.292	48.5443	49.6864	0.53166	-0.911425	6.1403	7.97e-09	7.14e-08	plcA	phospholipase C precursor
Rv2356c	132.754	115.805	79.2647	85.9726	0.66425	-0.590202	6.69191	2.77e-05	0.000119734
Rv2430c	433.113	443.201	239.619	291.117	0.605481	-0.723845	8.45771	6.08e-08	4.62e-07	PPE	PPE-family protein
Rv2450c	84.8548	75.1681	51.1601	45.2448	0.602644	-0.730623	6.00059	3.98e-06	2.1e-05	Rv2450c	conserved hypothetical protein
Rv2485c	60.358	38.8352	32.7887	27.177	0.604267	-0.726743	5.31465	0.000826865	0.00247984	lipQ	probable carboxlyesterase
Rv2499c	102.954	117.707	66.3074	76.8634	0.648706	-0.624363	6.50484	3.53e-05	0.000148848	Rv2499c	putative aldehyde dehydrogenase
Rv2502c	191.344	177.361	115.277	102.761	0.591539	-0.757455	7.19541	6.09e-09	5.6e-08	accD1	acetyl/propionyl-CoA carboxylase, [beta] subunit
Rv2510c	57.4959	51.2464	36.682	31.995	0.631883	-0.662271	5.46956	0.000107131	0.000402171	Rv2510c	conserved hypothetical protein
Rv2522c	94.704	88.28	62.7183	57.4405	0.656837	-0.606392	6.24282	3.79e-05	0.000158287	Rv2522c	conserved hypothetical protein
Rv2523c	181.158	168.252	125.619	105.998	0.663166	-0.592557	7.182	1.25e-05	5.87e-05	acpS	CoA:apo-[ACP] pantethienephosphotransferase
Rv2524c	24029.2	22199.9	13190.8	11742.6	0.539348	-0.890711	14.1188	1.62e-13	2.67e-12	fas	fatty acid synthase
Rv2560	75.0898	77.0698	38.2028	43.6638	0.537638	-0.895293	5.86554	2.06e-08	1.72e-07	Rv2560	probableproable membrane protein
Rv2564	86.0334	96.087	57.6692	57.0641	0.630351	-0.665772	6.21112	8.52e-06	4.15e-05	glnQ	probable ATP-binding transport protein
Rv2566	141.172	130.318	92.8912	79.0466	0.633631	-0.658286	6.79166	2.77e-06	1.52e-05	Rv2566	hypothetical protein
Rv2582	128.292	140.828	63.3266	76.2611	0.518378	-0.947923	6.67119	1.11e-10	1.3e-09	ppiB	peptidyl-prolyl cis-trans isomerase
Rv2592c	358.528	298.871	235.908	187.754	0.644565	-0.633602	8.07805	2.05e-05	9.15e-05	ruvB	Holliday junction binding protein
Rv2593c	197.742	145.432	104.936	84.6928	0.552638	-0.855593	7.05653	4.13e-07	2.7e-06	ruvA	Holliday junction binding protein, DNA helicase
Rv2646	85.2757	77.5703	52.3159	45.7717	0.602642	-0.730627	6.02564	2.88e-06	1.57e-05	Rv2646	phiRV2 integrase
Rv2681	228.721	234.212	139.671	124.969	0.57194	-0.806064	7.50562	1.16e-10	1.36e-09	Rv2681	conserved hypothetical protein
Rv2756c	40.828	48.8442	25.7321	28.8332	0.608634	-0.716354	5.16644	5.57e-05	0.000221859	hsdM	type I restriction/modification system DNA
Rv2845c	331.927	353.12	193.63	187.077	0.555856	-0.847216	8.05653	6.01e-12	8.5e-11	proS	prolyl-tRNA synthase
Rv2881c	144.792	152.838	83.523	80.4769	0.551255	-0.859207	6.84813	5.56e-11	6.86e-10	cdsA	phosphatidate cytidylyltransferase
Rv2882c	95.63	94.886	52.0117	61.5811	0.595686	-0.747376	6.24549	9.06e-07	5.46e-06	frr	ribosome recycling factor
Rv2889c	307.262	251.127	184.809	166.751	0.629556	-0.667594	7.82926	1.51e-06	8.73e-06	tsf	elongation factor EF-Ts
Rv2890c	615.113	623.565	431.12	367.228	0.644645	-0.633422	8.99198	9.41e-07	5.64e-06	rpsB	30S ribosomal protein S2
Rv2902c	343.46	299.371	211.089	210.113	0.655103	-0.610206	8.05496	1.74e-06	9.93e-06	rnhB	ribonuclease HII
Rv2909c	216.683	228.407	135.596	144.542	0.629352	-0.668061	7.50115	5.39e-08	4.15e-07	rpsP	30S ribosomal protein S16
Rv2928	77.6152	93.4847	51.2818	52.0202	0.604188	-0.726931	6.09659	4.36e-06	2.29e-05	tesA	thioesterase
Rv2929	70.2914	76.5694	39.2369	39.7491	0.538053	-0.89418	5.8141	1.33e-08	1.14e-07	Rv2929	hypothetical protein
Rv2935	1755.6	1886.41	1091.03	1073.75	0.594414	-0.75046	10.5033	9.96e-11	1.19e-09	ppsE	phenolpthiocerol synthesis (pksF)
Rv2937	102.28	109.499	60.1025	63.2373	0.582415	-0.779882	6.38555	7.73e-08	5.67e-07	drrB	similar daunorubicin resistance transmembrane
Rv2938	140.078	152.538	83.9488	99.5987	0.626998	-0.673468	6.89336	1.6e-06	9.18e-06	drrC	similar daunorubicin resistance transmembrane
Rv2944	42.68	56.0508	29.4429	27.4781	0.577695	-0.79162	5.2757	2e-05	8.95e-05	Rv2944	hypothetical protein
Rv2948c	284.87	279.353	160.111	180.904	0.604186	-0.726936	7.82113	1e-08	8.91e-08	fadD22	acyl-CoA synthase
Rv2949c	284.786	291.064	168.567	176.838	0.599774	-0.737509	7.84643	1.68e-09	1.65e-08
Rv2952	325.361	388.652	218.693	237.742	0.639311	-0.64541	8.19199	1.69e-06	9.65e-06	Rv2952	glycosyltransferase
Rv2953	207.591	230.709	135.048	131.97	0.609431	-0.714466	7.4608	2.05e-08	1.71e-07	Rv2953	conserved hypothetical protein
Rv2958c	203.466	177.461	94.6553	90.7906	0.48678	-1.03866	7.14338	7.68e-15	1.52e-13	Rv2958c	similar to variety of glycosyltransferases
Rv2959c	257.848	305.577	152.811	142.66	0.52469	-0.930464	7.74457	3.37e-12	4.89e-11	Rv2959c	some similarity to methyltransferases
Rv2965c	44.6161	58.7532	26.2188	29.8871	0.543017	-0.880932	5.3088	3.06e-06	1.66e-05	kdtB	lipopolysaccharide core biosynthesis protein
Rv2980	67.1767	60.2546	42.4002	36.9637	0.623117	-0.682425	5.69044	3.58e-05	0.000150748	Rv2980	hypothetical protein
Rv2986c	801.407	810.534	440.67	426.249	0.537843	-0.894742	9.27495	4.58e-14	8.17e-13	hupB	DNA-binding protein II
Rv2987c	215.588	222.602	64.9691	68.0553	0.303537	-1.72006	7.15281	2.42e-40	1.89e-38	leuD	3-isopropylmalate dehydratase small subunit
Rv2988c	1082.99	1129.72	376.857	364.819	0.335217	-1.57683	9.5277	1.53e-38	1.07e-36	leuC	3-isopropylmalate dehydratase large subunit
Rv2989	627.151	465.322	310.063	223.137	0.488149	-1.03461	8.66628	6.92e-09	6.27e-08	Rv2989	transcriptional regulator (IclR family)
Rv2990c	663.77	714.948	193.508	191.368	0.279191	-1.84068	8.78243	2e-49	1.99e-47	Rv2990c	hypothetical protein
Rv3011c	148.917	102.493	83.7663	71.4431	0.617211	-0.696164	6.66733	0.000112221	0.00041936	gatA	glu-tRNA-gln amidotransferase, subunit B
Rv3028c	549.62	509.862	342.913	324.769	0.630204	-0.666108	8.75385	5.69e-08	4.37e-07	fixB	electron transfer flavoprotein [alpha] subunit
Rv3135	944.178	1052.15	588.554	575.534	0.583165	-0.778024	9.62553	1.68e-10	1.95e-09
Rv3136	1625.96	1620.87	787.294	734.757	0.468806	-1.09294	10.2191	1.73e-20	5.3e-19	PPE	PPE-family protein
Rv3137	186.125	192.474	97.8186	97.7166	0.516546	-0.953031	7.16286	4.7e-14	8.33e-13	Rv3137	probable monophosphatase
Rv3145	146.476	145.532	71.2956	68.5823	0.479159	-1.06142	6.75109	1.15e-15	2.47e-14	nuoA	NADH dehydrogenase chain A
Rv3146	65.4089	61.5558	36.4995	40.6525	0.607056	-0.720098	5.67007	9.26e-06	4.48e-05	nuoB	NADH dehydrogenase chain B
Rv3147	122.652	139.626	67.0374	62.7103	0.495122	-1.01414	6.61088	1.19e-12	1.81e-11	nuoC	NADH dehydrogenase chain C
Rv3148	126.272	125.013	60.2241	69.7868	0.516976	-0.951832	6.57124	3.01e-11	3.91e-10	nuoD	NADH dehydrogenase chain D
Rv3149	184.441	200.382	127.687	120.076	0.644146	-0.63454	7.30404	6.08e-07	3.81e-06	nuoE	NADH dehydrogenase chain E
Rv3150	300.78	303.675	178.908	178.419	0.591185	-0.758318	7.90859	3.62e-10	4.05e-09	nuoF	NADH dehydrogenase chain F
Rv3151	583.04	547.796	326.488	305.421	0.55883	-0.839518	8.78304	6.84e-12	9.59e-11	nuoG	NADH dehydrogenase chain G
Rv3152	269.465	294.066	134.075	134.153	0.476076	-1.07074	7.69792	8.52e-18	2.25e-16	nuoH	NADH dehydrogenase chain H
Rv3153	80.5616	84.5766	46.3543	48.3313	0.573382	-0.802432	6.01768	8.63e-08	6.3e-07	nuoI	NADH dehydrogenase chain I
Rv3154	217.861	240.918	139.975	140.929	0.612434	-0.707373	7.52949	1.15e-08	1.01e-07	nuoJ	NADH dehydrogenase chain J
Rv3156	377.638	370.135	182.497	182.786	0.488491	-1.0336	8.11894	3.25e-17	7.72e-16	nuoL	NADH dehydrogenase chain L
Rv3157	305.915	338.006	206.222	195.885	0.624657	-0.678864	8.02989	6.24e-08	4.73e-07	nuoM	NADH dehydrogenase chain M
Rv3158	395.147	460.918	270.522	276.512	0.639111	-0.645862	8.45374	5.38e-07	3.43e-06	nuoN	NADH dehydrogenase chain N
Rv3220c	415.014	422.283	251.664	267.027	0.619433	-0.690979	8.40449	1.24e-08	1.08e-07	Rv3220c	sensor histidine kinase
Rv3224	212.053	222.201	123.49	109.988	0.537971	-0.8944	7.38134	4.58e-12	6.56e-11	Rv3224	putative oxidoreductases
Rv3224A	40.9121	45.7414	27.0704	29.7366	0.655571	-0.609176	5.16076	0.00037035	0.00123237
Rv3233c	89.4006	97.8887	56.9392	60.8282	0.62883	-0.669259	6.25037	5.57e-06	2.84e-05
Rv3234c	194.122	252.128	149.526	139.875	0.648944	-0.623833	7.52165	1.52e-05	6.99e-05	Rv3234c	conserved hypothetical protein
Rv3280	340.429	364.63	223.559	237.742	0.654266	-0.612051	8.18716	9.09e-07	5.46e-06	accD5	acetyl/propionyl CoA carboxylase [beta] subunit
Rv3282	64.988	67.8615	42.2786	34.1782	0.57652	-0.794556	5.70607	2.52e-06	1.39e-05	Rv3282	conserved hypothetical protein
Rv3285	1168.94	970.98	726.279	657.442	0.646612	-0.629028	9.78276	2.12e-06	1.19e-05	accA3	acetyl/propionyl CoA carboxylase [alpha] subunit
Rv3308	81.7401	64.9588	49.8826	40.502	0.616333	-0.698219	5.88848	9.51e-05	0.000360532	pmmB	phosphomannomutase
Rv3320c	54.297	54.7496	35.8911	35.6086	0.655816	-0.608637	5.49404	0.000165205	0.000591098	Rv3320c	conserved hypothetical protein
Rv3329	181.327	204.085	98.9136	100.954	0.518719	-0.946975	7.19042	2.91e-13	4.67e-12	Rv3329	probable aminotransferase
Rv3330	256.585	220.3	151.655	141.832	0.615372	-0.700469	7.58875	5.78e-08	4.43e-07	Rv3330	probable penicillin binding protein
Rv3331	166.258	138.826	89.302	81.6062	0.560172	-0.836058	6.89329	4.09e-09	3.84e-08	sugI	probable sugar transport protein
Rv3332	98.9973	59.4539	52.2551	38.9963	0.575893	-0.796126	5.96416	0.000523769	0.00166848	nagA	N-acetylglucosamine-6-P-deacetylase
Rv3362c	52.9501	62.4566	35.952	40.502	0.662543	-0.593913	5.58046	0.000510423	0.00163226	Rv3362c	hypothetical protein
Rv3366	36.9556	40.0363	26.2188	24.6174	0.661185	-0.596874	4.99545	0.000460019	0.00150481	spoU	probable rRNA methylase
Rv3372	109.773	89.9815	57.9733	46.1481	0.521582	-0.939033	6.24487	2.94e-08	2.39e-07	otsB2	trehalose-6-phosphate phosphatase
Rv3375	65.0722	63.8578	34.492	31.2422	0.510298	-0.970588	5.59944	2.67e-09	2.56e-08	amiD	probable amidase, v. similar MTCY50.19
Rv3401	372.082	358.425	239.619	228.482	0.640829	-0.641989	8.22666	1.63e-07	1.14e-06	Rv3401	conserved hypothetical protein
Rv3433c	81.4034	43.1391	42.6435	34.4041	0.61831	-0.693598	5.65692	0.00618087	0.0146961	Rv3433c	conserved hypothetical protein
Rv3442c	301.874	334.803	206.648	187.378	0.619136	-0.691673	8.00859	6.01e-08	4.58e-07	rpsI	30S ribosomal protein S9
Rv3454	41.9223	46.342	24.8196	24.7679	0.562294	-0.830604	5.10058	1.03e-06	6.14e-06
Rv3457c	738.776	822.345	479.542	487.454	0.619466	-0.690903	9.30346	1.59e-08	1.35e-07	rpoA	[alpha] subunit of RNA polymerase
Rv3458c	705.608	804.829	448.213	490.691	0.621616	-0.685905	9.25774	7.24e-08	5.36e-07	rpsD	30S ribosomal protein S4
Rv3459c	117.854	77.9706	59.9808	52.0202	0.571747	-0.806552	6.26516	3.3e-05	0.000140349	rpsK	30S ribosomal protein S11
Rv3476c	117.938	133.021	80.1772	84.4669	0.656199	-0.607794	6.69733	1.08e-05	5.17e-05
Rv3477	936.602	1043.04	469.201	531.494	0.505466	-0.984313	9.54067	1.81e-14	3.39e-13	PE	PE-family protein
Rv3507	203.719	88.6803	92.1003	70.8408	0.557141	-0.843885	6.83138	0.00312075	0.00803074	PE_PGRS	PE_PGRS-family protein
Rv3522	44.1952	50.8461	30.1121	28.6073	0.618705	-0.692677	5.26028	5.6e-05	0.000221859	Rv3522	putative transcriptional regulator
Rv3524	424.274	470.827	259.39	252.497	0.571987	-0.805947	8.45755	1.08e-10	1.28e-09	Rv3524	possible membrane sensor protein
Rv3551	101.27	100.891	70.9306	60.3765	0.650071	-0.62133	6.38025	3.42e-05	0.00014452	Rv3551	possible glutaconate CoA-transferase
Rv3552	84.013	101.992	59.0683	52.773	0.602089	-0.731951	6.21534	4.62e-06	2.42e-05	Rv3552	hypothetical protein
Rv3553	69.5338	61.0553	41.2444	37.4154	0.602443	-0.731103	5.70698	8.54e-06	4.15e-05
Rv3589	76.5209	56.4511	38.3244	36.8131	0.564609	-0.824675	5.69906	6.1e-06	3.07e-05	mutY	probable DNA glycosylase
Rv3648c	3392.09	3992.32	2317.29	2453.83	0.646117	-0.630133	11.5692	3.18e-07	2.12e-06	cspA	cold shock protein, transcriptional regulator
Rv3680	1142.26	1190.08	735.829	726.626	0.627057	-0.673331	9.88959	1.22e-08	1.07e-07	Rv3680	probable anion transporter
Rv3685c	498.943	489.043	315.477	264.844	0.587531	-0.767263	8.61448	4.09e-09	3.84e-08	Rv3685c	Probable cytochrome P-450
Rv3686c	858.903	937.349	569.453	588.935	0.644912	-0.632827	9.52849	1.82e-07	1.26e-06	Rv3686c	conserved hypothetical protein
Rv3692	153.631	137.324	87.1729	98.4695	0.637517	-0.649464	6.89544	2.38e-06	1.33e-05	moxR2	transcriptional regulator, MoxR homologue
Rv3693	151.863	125.514	95.6286	81.4556	0.638511	-0.647216	6.82752	1.48e-05	6.83e-05	Rv3693	conserved hypothetical protein
Rv3747	46.2998	42.9389	24.4546	31.5434	0.626039	-0.675675	5.17834	0.00022546	0.000781135
Rv3775	119.706	128.216	80.0555	73.4004	0.619425	-0.690999	6.64701	5.55e-07	3.52e-06	lipE	probable hydrolase
Rv3799c	1986.93	2054.46	1086.22	1133.08	0.549138	-0.864759	10.6119	5.39e-14	9.46e-13	accD4	acetyl/propionyl CoA carboxylase [beta] subunit
Rv3800c	13952.1	12222.2	6604.09	5980.06	0.480786	-1.05653	13.2422	1.49e-17	3.7e-16	pks13	polyketide synthase
Rv3801c	3492.69	3509.18	2156.45	2038.2	0.599087	-0.739163	11.4507	6.96e-11	8.49e-10	fadD32	acyl-CoA synthase
Rv3804c	2723.6	2472.84	1158.61	1140.98	0.442528	-1.17616	10.8717	1.68e-23	7.07e-22	fbpA	antigen 85A, mycolyltransferase
Rv3812	139.068	134.622	75.4931	76.6375	0.555772	-0.847435	6.73172	1.59e-10	1.85e-09	PE_PGRS	PE_PGRS-family protein
Rv3820c	56.7382	63.7578	36.7428	37.8671	0.619489	-0.690849	5.6043	2.39e-05	0.000104824	papA2	PKS-associated protein, unknown function
Rv3893c	52.6134	58.6531	35.1003	36.0603	0.639868	-0.644153	5.50778	9.02e-05	0.000343261	PE	PE-family protein
Rv3909	577.568	503.656	355.383	308.131	0.613715	-0.704358	8.7685	1.2e-07	8.51e-07	Rv3909	conserved hypothetical protein
Rv3920c	136.963	115.605	73.3639	88.3063	0.639346	-0.64533	6.69306	2.27e-05	0.000100495	Rv3920c	conserved hypothetical protein
Rv3921c	555.765	622.964	319.979	339.825	0.559774	-0.837083	8.8436	2.1e-11	2.77e-10	Rv3921c	unknown membrane protein

## Sheet: S2C, All genes, 24 hr
Table S2C: All genes following 24 hours of treatement with 2-AI.
Gene	Counts per million (CPM)				2-AI/control
Rv Number	Control Rep 1	Control Rep 2	2-AI Rep 1	2-AI Rep 2	Fold-change	Log2 Fold-change	Log2 CPM	p-value	Adjusted p-value	Gene name	Proposed gene function
Rv0001	807.384	905.52	583.627	617.316	0.701137	-0.512232	9.50851	3.67e-05	0.0001536	dnaA	chromosomal replication initiator protein
Rv0002	166.427	177.261	110.958	120	0.671938	-0.5736	7.16546	8.49e-06	4.14e-05	dnaN	DNA polymerase III, [beta] subunit
Rv0003	61.7891	65.3592	44.1644	54.0528	0.771832	-0.373642	5.8154	0.0251082	0.0498065	recF	DNA replication and SOS induction
Rv0004	30.7262	29.0263	24.6371	31.1669	0.931694	-0.102072	4.85718	0.588516	0.673589	Rv0004	conserved hypothetical protein
Rv0005	1186.12	1301.08	1597.89	1723.97	1.33561	0.417494	10.5044	0.000450061	0.00147665	gyrB	DNA gyrase subunit B
Rv0006	1101.09	1197.79	1032.57	1094.23	0.925161	-0.112224	10.1118	0.349338	0.445247	gyrA	DNA gyrase subunit A
Rv0007	146.391	107.698	112.723	103.137	0.849101	-0.235991	6.87804	0.1402	0.210332
Rv0008c	63.4728	58.6531	107.126	85.9726	1.58149	0.661286	6.30883	4.36e-05	0.000180359	Rv0008c	hypothetical protein
Rv0009	433.702	532.082	251.299	281.331	0.551518	-0.85852	8.54817	4.86e-10	5.26e-09	ppiA	peptidyl-prolyl cis-trans isomerase
Rv0010c	123.242	143.53	103.476	110.289	0.801526	-0.319178	6.90828	0.0203538	0.0415046	Rv0010c	hypothetical protein
Rv0011c	117.601	137.424	132.676	153.125	1.12079	0.164521	7.0808	0.244769	0.333924	Rv0011c	hypothetical protein
Rv0012	201.362	179.262	181.95	157.416	0.89168	-0.165401	7.49291	0.210055	0.295595	Rv0012	possible cell division protein
Rv0013	146.728	174.958	130.729	129.185	0.808418	-0.306827	7.1838	0.0225012	0.0455157	pabA	p-aminobenzoate synthase glutamine amidotransferase
Rv0014c	386.561	396.559	248.379	269.436	0.661148	-0.596955	8.34482	1.08e-06	6.44e-06	pknB	serine-threonine protein kinase
Rv0015c	289.416	266.842	185.174	181.054	0.658326	-0.603126	7.84891	1.06e-06	6.33e-06	pknA	serine-threonine protein kinase
Rv0016c	330.244	355.222	266.142	251.594	0.75548	-0.404535	8.23254	0.00111509	0.00322627	pbpA	penicillin-binding protein
Rv0017c	205.318	221.601	139.124	136.788	0.646463	-0.62936	7.45604	5.3e-07	3.39e-06	rodA	FtsW/RodA/SpovE family
Rv0018c	497.175	528.178	356.965	348.332	0.687934	-0.539658	8.75681	8.28e-06	4.05e-05	ppp	putative phosphoprotein phosphatase
Rv0019c	213.905	221.401	163.153	171.192	0.768035	-0.380757	7.58791	0.00161185	0.00451621	Rv0019c	conserved hypothetical protein
Rv0020c	1627.23	1777.41	1735.91	1618.87	0.985412	-0.021201	10.7228	0.856803	0.894993	Rv0020c	conserved hypothetical protein
Rv0021c	70.0389	72.6658	51.8292	64.2159	0.81247	-0.299614	6.01538	0.064535	0.109653	Rv0021c	conserved hypothetical protein
Rv0023	50.0879	43.039	60.9541	44.6425	1.13446	0.182007	5.64338	0.338796	0.434048	Rv0023	putative transcriptional regulator
Rv0024	35.4404	34.0308	33.6403	33.5007	0.966169	-0.049652	5.10005	0.778241	0.832543	Rv0024	putative p60 homologue
Rv0026	101.944	116.606	132.858	129.034	1.19908	0.261924	6.91115	0.0528042	0.0929457	Rv0026	conserved hypothetical protein
Rv0029	175.687	190.072	177.813	153.275	0.905749	-0.142817	7.44556	0.27991	0.371364
Rv0030	50.593	53.4484	44.2252	53.6011	0.939571	-0.0899265	5.65956	0.601124	0.684182	Rv0030	hypothetical protein
Rv0032	38.3025	30.5277	22.2038	25.3702	0.689304	-0.536788	4.86293	0.00393937	0.00982894	bioF2	C-terminal similar to B. subtilis BioF
Rv0035	48.4885	57.6522	35.8911	33.2748	0.652675	-0.615564	5.4506	0.000348078	0.00116654	fadD34	acyl-CoA synthase
Rv0036c	104.974	101.592	83.0363	77.3151	0.776454	-0.365027	6.51973	0.00917416	0.0206876	Rv0036c	conserved hypothetical protein
Rv0037c	145.044	124.313	141.8	135.433	1.02885	0.0410306	7.09653	0.760494	0.818359	Rv0037c	probable membrane protein
Rv0038	214.41	231.81	279.586	325.822	1.35666	0.440055	8.04003	0.000795984	0.00239819	Rv0038	conserved hypothetical protein
Rv0039c	52.1924	28.726	52.9242	34.103	1.07485	0.104139	5.40416	0.701199	0.773323
Rv0040c	456.179	502.355	653.949	470.515	1.17339	0.230685	9.02528	0.142851	0.213723	Rv0040c	conserved hypothetical protein
Rv0041	415.351	479.334	594.881	623.038	1.36145	0.445139	9.04566	0.000505109	0.00162	leuS	leucyl-tRNA synthase
Rv0042c	126.777	151.337	85.8346	84.8433	0.614089	-0.703481	6.80773	5.36e-07	3.42e-06	Rv0042c	conserved hypothetical protein
Rv0043c	55.8122	58.6531	47.3885	48.2561	0.835749	-0.258858	5.71623	0.0991231	0.156734	Rv0043c	transcriptional regulator (GntR family)
Rv0044c	42.68	38.7351	37.7161	35.5333	0.899506	-0.152795	5.27769	0.369401	0.466156	Rv0044c	possible monooxygenase
Rv0045c	177.875	165.85	196.124	191.217	1.12671	0.172111	7.51579	0.156969	0.232022	Rv0045c	possible dihydrolipoamide acetyltransferase
Rv0046c	868.668	1021.02	905.978	940.353	0.977121	-0.0333903	9.86744	0.792119	0.842718	Rv0046c	conserved hypothetical protein
Rv0047c	1001.08	1130.42	1207.16	1157.99	1.10971	0.150178	10.1349	0.212255	0.297865	Rv0047c	conserved hypothetical protein
Rv0048c	43.185	46.6423	51.2818	50.4392	1.13309	0.180267	5.58795	0.266862	0.358292	Rv0048c	hypothetical protein
Rv0049	220.134	210.09	234.874	247.529	1.12102	0.164812	7.83529	0.179194	0.259117	Rv0049	hypothetical protein
Rv0050	404.997	457.314	385.556	424.292	0.939193	-0.0905067	8.70775	0.478861	0.57341	ponA	penicillin-bonding protein
Rv0051	155.82	152.939	140.888	132.347	0.885093	-0.176098	7.18581	0.159828	0.235472	Rv0051	probable membrane protein
Rv0052	73.9112	75.1681	75.6147	66.625	0.954782	-0.0667562	6.18936	0.656804	0.734234
Rv0053	331.338	363.629	238.524	295.032	0.767598	-0.381578	8.26241	0.00587044	0.0140796	rpsF	30S ribosomal protein S6
Rv0054	159.103	154.94	129.208	152.071	0.895156	-0.159789	7.21817	0.229379	0.317416	ssb	single strand binding protein
Rv0055	80.4774	74.8678	44.2252	42.8357	0.560433	-0.835386	5.91796	6.26e-08	4.74e-07	rpsR	30S ribosomal protein S18
Rv0056	255.575	280.154	191.196	177.516	0.688512	-0.538447	7.82036	1.93e-05	8.7e-05	rplI	50S ribosomal protein L9
Rv0057	189.324	199.18	126.775	136.337	0.677175	-0.5624	7.34699	9.88e-06	4.75e-05
Rv0058	636.327	729.361	472.607	467.128	0.688191	-0.53912	9.17054	1.44e-05	6.69e-05	dnaB	DNA helicase (contains intein)
Rv0059	99.1657	112.302	61.9883	62.0327	0.586781	-0.769107	6.38709	1.9e-07	1.31e-06
Rv0060	226.7	276.751	294.125	328.608	1.23716	0.307037	8.13839	0.0267	0.0522525	Rv0060	hypothetical protein
Rv0061c	450.707	521.372	589.101	640.654	1.26518	0.339345	9.10516	0.00825512	0.0188221
Rv0062	160.281	124.112	113.027	100.427	0.750362	-0.414341	6.96025	0.0064996	0.0153308	celA	cellulase/endoglucanase
Rv0063	124.841	104.595	134.987	109.988	1.06773	0.094541	6.89321	0.533301	0.624691	Rv0063	probable oxidoreductase
Rv0064	758.979	787.313	1062.68	1027.38	1.35172	0.434794	9.82882	0.00022671	0.000784635	Rv0064	possible membrane protein
Rv0065	27.3589	34.4312	40.6969	39.0716	1.29363	0.371429	5.15583	0.0381461	0.0707103	Rv0065	conserved hypothetical protein
Rv0066c	134.101	149.335	138.211	157.491	1.04324	0.061077	7.17911	0.649906	0.728508	icd2	isocitrate dehydrogenase
Rv0069c	303.642	326.095	112.358	107.127	0.348668	-1.52007	7.72691	2.3e-33	1.37e-31
Rv0070c	264.75	272.447	122.091	108.783	0.430025	-1.21751	7.58264	3.66e-22	1.28e-20	glyA2	serine hydroxymethyltransferase
Rv0072	148.243	177.761	150.378	158.695	0.948406	-0.0764229	7.31149	0.571822	0.660383	Rv0072	ABC-transporter transmembrane subunit
Rv0073	105.648	110.6	73.4248	92.221	0.765449	-0.385622	6.57635	0.0113227	0.0248161	Rv0073	ABC-transporter ATP-binding subunit
Rv0074	81.1508	77.6704	76.4664	70.7655	0.927188	-0.109067	6.26015	0.460558	0.555519	Rv0074	conserved hypothetical protein
Rv0075	88.1379	80.2727	72.8773	76.3364	0.885463	-0.175497	6.31292	0.237716	0.3262	Rv0075	probable aminotransferase
Rv0076c	32.6624	41.6377	31.6329	27.8545	0.802746	-0.316984	5.06461	0.0826546	0.134519
Rv0078A	110.53	118.607	226.844	249.712	2.07992	1.05653	7.46736	3.05e-16	6.77e-15
Rv0078B	36.1138	35.6323	45.4418	86.349	1.83443	0.875332	5.67875	0.00047457	0.00153708
Rv0079	1269.03	1176.17	1918.66	1493.68	1.39556	0.480849	10.5165	0.000460699	0.00150553	Rv0079	hypothetical protein
Rv0080	516.621	373.739	656.565	530.817	1.33343	0.415144	9.02201	0.0123275	0.0266975	Rv0080	hypothetical protein
Rv0081	31.3997	32.3293	27.8613	34.8558	0.982678	-0.0252094	4.98726	0.904167	0.929129	Rv0081	transcriptional regulator (ArsR family)
Rv0082	86.2017	62.3565	45.8677	49.837	0.643306	-0.636423	5.93162	0.000464437	0.00151323	Rv0082	probable oxidoreductase subunit
Rv0083	115.749	85.3773	71.904	63.0867	0.670968	-0.575684	6.39306	0.000868467	0.0025857	Rv0083	probable oxidoreductase subunit
Rv0084	199.931	180.463	205.857	196.638	1.05791	0.0812151	7.61427	0.510008	0.602787	hycD	formate hydrogenlyase subunit 4
Rv0085	49.4986	35.332	28.1046	24.3162	0.61764	-0.695161	5.10058	0.000477744	0.00154584	hycP	putative formate hydrogen lyase hycP
Rv0086	175.181	164.449	148.918	118.118	0.786662	-0.346184	7.24535	0.0138654	0.0296366	hycQ	probable formate hydrogenlyase subunit
Rv0087	110.362	98.6894	72.0865	71.5936	0.687051	-0.541512	6.46186	0.000158019	0.000567865
Rv0088	70.2914	66.4602	69.4707	82.2084	1.10804	0.148015	6.17593	0.338836	0.434048	Rv0088	hypothetical protein
Rv0089	51.6874	54.2491	54.2625	47.5032	0.961645	-0.0564238	5.70245	0.728347	0.795508	Rv0089	possible bioC biotin synthesis gene
Rv0091	96.3035	98.1889	80.238	76.7128	0.807243	-0.308925	6.45771	0.0270812	0.052889	Rv0091	conserved hypothetical protein
Rv0092	278.64	263.939	265.838	251.745	0.953927	-0.0680486	8.05087	0.579643	0.667301	ctpA	cation-transporting ATPase
Rv0093c	51.8557	49.1445	92.8912	69.8621	1.6123	0.68912	6.05362	7.03e-05	0.000274295	Rv0093c	hypothetical protein
Rv0097	31.3155	36.8334	42.7652	39.7491	1.21284	0.278391	5.24446	0.110391	0.171411	Rv0097	conserved hypothetical protein
Rv0099	53.9603	59.0535	62.7791	66.2486	1.14198	0.191542	5.92396	0.217707	0.304594	fadD10	acyl-CoA synthase
Rv0101	147.149	154.84	127.079	129.938	0.851167	-0.232487	7.12718	0.0656907	0.111156	nrp	unknown non-ribosomal peptide synthase
Rv0102	174.171	172.256	262.796	264.317	1.52147	0.605464	7.77342	6.46e-07	4.02e-06	Rv0102	membrane protein
Rv0103c	306.42	329.098	260.12	249.862	0.802633	-0.317188	8.16181	0.0102693	0.0228277	ctpB	cation transport ATPase
Rv0107c	865.384	798.824	611.974	569.738	0.710083	-0.493939	9.47462	5.42e-05	0.000216741	ctpI	probable magnesium transport ATPase
Rv0108c	304.4	420.781	273.624	317.165	0.814799	-0.295484	8.36161	0.062945	0.107235
Rv0109	47.4783	42.8388	43.4344	39.1469	0.914386	-0.129124	5.43852	0.445561	0.541238	PE_PGRS	PE_PGRS-family protein
Rv0111	153.631	162.647	84.1921	74.6802	0.502745	-0.992101	6.88934	1.85e-13	3.04e-12	Rv0111	possible acyltransferase
Rv0112	225.269	242.32	204.884	229.988	0.92995	-0.104775	7.8182	0.411979	0.507777	gca	probable GDP-mannose dehydratase
Rv0113	83.2554	86.9788	64.4824	74.0779	0.813568	-0.297665	6.27063	0.0484605	0.0864125	gmhA	phosphoheptose isomerase
Rv0114	65.914	80.7732	62.4141	78.2938	0.959186	-0.0601182	6.16799	0.728755	0.795689
Rv0115	58.4219	65.8597	53.1067	65.7216	0.955738	-0.0653133	5.92718	0.702341	0.774022	Rv0115	conserved hypothetical protein
Rv0116c	148.496	123.612	217.294	215.684	1.59021	0.669222	7.46542	6.33e-07	3.95e-06	Rv0116c	conserved hypothetical protein
Rv0117	55.4755	62.3565	74.5198	80.1005	1.31265	0.392478	6.09567	0.0105771	0.0234166	oxyS	transcriptional regulator (LysR family)
Rv0118c	52.6134	45.241	85.1046	76.2611	1.64801	0.720722	6.02852	5.47e-06	2.8e-05	oxcA	oxalyl-CoA decarboxylase
Rv0119	41.5856	41.0372	46.9627	43.2874	1.09275	0.127968	5.44083	0.441819	0.538487	fadD7	acyl-CoA synthase
Rv0120c	171.814	188.871	203.971	199.574	1.1192	0.162471	7.57945	0.187194	0.269024	fusA2	elongation factor G
Rv0121c	59.5162	55.2501	88.3287	70.7655	1.38676	0.471723	6.10556	0.00373538	0.00938422
Rv0125	344.807	296.469	310.306	322.661	0.986755	-0.0192363	8.3162	0.882994	0.916225	pepA	probable serine protease
Rv0126	337.062	390.254	369.192	377.918	1.02739	0.0389902	8.52648	0.761678	0.818829	Rv0126	probable glycosyl hydrolase
Rv0127	217.104	251.928	304.345	278.696	1.2436	0.314527	8.04055	0.0166819	0.0348621	Rv0127	conserved hypothetical protein
Rv0128	71.3016	79.5721	87.5379	88.0805	1.1646	0.219829	6.35483	0.136597	0.205397	Rv0128	hypothetical protein
Rv0129c	694.075	757.987	704.561	789.337	1.0288	0.0409648	9.52478	0.744042	0.805412	fbpC2	antigen 85C, mycolytransferase
Rv0130	30.9787	35.332	31.6329	29.5107	0.923643	-0.114592	4.99853	0.513228	0.606374	Rv0130	conserved hypothetical protein
Rv0131c	108.678	115.004	141.922	148.532	1.29862	0.376977	7.00927	0.00368045	0.00925329	fadE1	acyl-CoA dehydrogenase
Rv0132c	49.1619	27.625	67.7065	57.8169	1.63156	0.706248	5.67521	0.00239262	0.00640566	Rv0132c	putative oxidoreductase
Rv0133	103.038	89.1808	134.805	134.304	1.39906	0.484462	6.85434	0.000350052	0.00117164	Rv0133	possible puromycin N-acetyltransferase
Rv0134	250.187	221.1	241.14	266.5	1.07666	0.10656	7.93627	0.407649	0.503954	ephF	probable epoxide hydrolase
Rv0135c	632.539	777.504	1053.68	1030.39	1.47823	0.563873	9.77132	1.89e-05	8.52e-05	Rv0135c	putative transcriptional regulator
Rv0136	196.9	200.081	396.384	400.352	2.007	1.00504	8.22397	2.05e-16	4.61e-15	Rv0136	cytochrome p450
Rv0137c	137.889	158.744	275.024	238.645	1.73278	0.79309	7.66583	3.2e-09	3.03e-08	Rv0137c	putative peptide methionine sulfoxide
Rv0138	43.6059	43.5394	50.3693	51.3426	1.16697	0.222764	5.5683	0.164475	0.240805	Rv0138	conserved hypothetical protein
Rv0139	66.3349	65.5594	55.4792	49.6111	0.797282	-0.326837	5.88984	0.0368427	0.0687604	Rv0139	putative oxidoreductase
Rv0140	53.371	65.159	126.288	134.229	2.19996	1.13748	6.57461	3.5e-14	6.34e-13	Rv0140	conserved hypothetical protein
Rv0141c	115.16	127.516	122.76	158.771	1.15974	0.213807	7.03592	0.158894	0.234412	Rv0141c	hypothetical protein
Rv0142	54.2128	43.4394	73.9114	64.8182	1.41951	0.505389	5.89484	0.00291088	0.00754988	Rv0142	hypothetical protein
Rv0143c	298.675	303.475	329.347	327.78	1.09134	0.126098	8.29933	0.294854	0.387431	Rv0143c	probable chloride channel
Rv0144	618.396	666.103	558.32	617.316	0.91523	-0.127794	9.26468	0.299221	0.39207	Rv0144	putative transcriptional regulator
Rv0145	927.595	817.24	989.379	849.864	1.05411	0.0760244	9.80778	0.559335	0.648369	Rv0145	conserved hypothetical protein
Rv0146	206.581	199.681	228.973	209.887	1.08035	0.111502	7.72456	0.370536	0.467228	Rv0146	conserved hypothetical protein
Rv0147	304.231	333.002	399	381.682	1.22536	0.293208	8.47067	0.0177128	0.036782	Rv0147	aldehyde dehydrogenase
Rv0148	152.284	142.229	153.602	156.136	1.05137	0.072277	7.24087	0.559443	0.648369	Rv0148	steroid dehydrogenase
Rv0149	129.808	154.44	152.872	161.406	1.10609	0.145473	7.22693	0.279651	0.371171	Rv0149	putative oxidoreductase
Rv0151c	41.9223	41.5376	32.7887	34.6299	0.807426	-0.308598	5.23871	0.0636824	0.108316
Rv0152c	58.7586	60.2546	61.2583	73.4004	1.13067	0.177178	5.99106	0.26689	0.358292	PE	PE-family protein
Rv0153c	73.9954	72.6658	87.7812	95.3076	1.24781	0.319401	6.36993	0.0273333	0.0532229	Rv0153c	putative protein-tyrosine-phosphatase
Rv0154c	144.119	139.026	193.934	171.343	1.29029	0.367695	7.34381	0.00476589	0.0116259	fadE2	acyl-CoA dehydrogenase
Rv0157	139.236	143.03	96.7236	104.341	0.712174	-0.489698	6.91612	0.000177266	0.000632184	pntB	pyridine transhydrogenase subunit [beta]
Rv0157A	138.983	171.255	139.428	107.955	0.798251	-0.325086	7.12331	0.0405741	0.0743707
Rv0158	67.5976	82.1744	66.794	60.6777	0.852225	-0.230694	6.11587	0.147597	0.220021	Rv0158	transcriptional regulator (TetR/AcrR family)
Rv0159c	50.1721	44.2401	42.4002	38.2435	0.854124	-0.227483	5.45529	0.179569	0.259545	PE	PE-family protein
Rv0162c	39.8178	37.8343	35.7695	28.0051	0.822531	-0.281859	5.14796	0.117478	0.180453	adhE	alcohol dehydrogenase (Zn)
Rv0164	116.844	135.623	83.7055	95.9099	0.711409	-0.491249	6.75386	0.000653353	0.00201797	Rv0164	conserved hypothetical protein
Rv0165c	189.576	167.752	118.38	105.621	0.626965	-0.673542	7.18247	4.89e-07	3.15e-06
Rv0166	402.134	444.603	199.774	235.634	0.514122	-0.959818	8.32303	6.98e-13	1.1e-11	fadD5	acyl-CoA synthase
Rv0167	465.691	474.53	275.267	247.077	0.555686	-0.847657	8.51353	1.25e-11	1.71e-10
Rv0168	254.817	276.05	172.521	153.2	0.613875	-0.703984	7.74151	4.48e-08	3.52e-07
Rv0169	341.019	356.123	200.382	214.931	0.595691	-0.747364	8.1186	1.73e-09	1.69e-08	mce1	cell invasion protein
Rv0170	196.9	203.985	129.877	139.273	0.671301	-0.574967	7.38722	4.9e-06	2.54e-05	Rv0170	part of mce1 operon
Rv0171	498.943	479.935	305.257	316.412	0.635024	-0.655117	8.64392	5.79e-08	4.43e-07	Rv0171	part of mce1 operon
Rv0172	544.485	660.198	405.57	443.338	0.70472	-0.504879	9.00359	0.000190842	0.000674008	Rv0172	part of mce1 operon
Rv0173	311.387	349.316	225.688	219.448	0.673906	-0.569381	8.11036	5.84e-06	2.96e-05	lprK	part of mce1 operon
Rv0174	722.781	783.71	554.123	630.039	0.786005	-0.347389	9.39366	0.00574442	0.0138178	Rv0174	part of mce1 operon
Rv0175	1250.68	1361.73	1263.79	1273.33	0.971214	-0.0421386	10.3304	0.716098	0.785792	Rv0175	conserved hypothetical protein
Rv0176	187.219	168.453	99.5827	102.685	0.568472	-0.814839	7.12239	4.08e-10	4.48e-09	Rv0176	conserved hypothetical protein
Rv0177	239.917	254.731	145.694	153.802	0.60546	-0.723896	7.63204	2.53e-09	2.44e-08	Rv0177	conserved hypothetical protein
Rv0178	317.28	303.175	180.977	173.601	0.571515	-0.807136	7.92834	3.73e-11	4.8e-10	Rv0178	conserved hypothetical protein
Rv0179c	396.747	288.261	392.248	355.333	1.09109	0.125768	8.48558	0.417749	0.512962	lprO	lipoprotein
Rv0180c	137.973	140.828	162.483	162.083	1.16424	0.219393	7.23922	0.0728972	0.121455
Rv0181c	75.5107	72.4656	98.1227	102.836	1.35744	0.440893	6.45222	0.00177553	0.0048995	Rv0181c	conserved hypothetical protein
Rv0182c	313.491	341.009	456.183	450.34	1.38526	0.470162	8.60955	0.000120925	0.00044831	sigG	sigma-70 factors ECF subfamily
Rv0183	147.57	140.327	100.982	79.8747	0.628703	-0.669549	6.87181	5.16e-06	2.66e-05	Rv0183	Probable oxidoreductase
Rv0184	170.972	132.82	120.996	104.944	0.743612	-0.427378	7.04974	0.00542972	0.0131378	Rv0184	conserved hypothetical protein
Rv0185	87.8012	72.5657	58.9466	64.2159	0.767109	-0.382496	6.14801	0.0160526	0.0336325	Rv0185	conserved hypothetical protein
Rv0186	379.069	420.981	320.648	328.457	0.81142	-0.301479	8.50099	0.0152125	0.0320773	bglS	[beta]-glucosidase
Rv0186A	3097.03	3845.78	6109.59	8952.06	2.16939	1.11729	12.4256	1.23e-10	1.44e-09
Rv0187	48.8252	41.7378	60.7716	52.5472	1.25087	0.322931	5.68082	0.0559902	0.0973951	Rv0187	probable o-methyltransferase
Rv0188	133.343	147.534	443.773	492.121	3.33269	1.73669	8.25254	1.37e-39	1.02e-37	Rv0188	putative methyltransferase
Rv0189c	350.531	392.456	306.717	354.882	0.890419	-0.167443	8.45606	0.203659	0.28802	ilvD	dihydroxy-acid dehydratase
Rv0190	262.057	236.514	450.768	586.375	2.07948	1.05622	8.58671	5.81e-13	9.16e-12	Rv0190	conserved hypothetical protein
Rv0191	280.829	251.428	365.664	318.746	1.28583	0.362696	8.25041	0.00588892	0.0141136	Rv0191	probable chloramphenicol resistance protein
Rv0192	168.784	180.363	162.788	176.763	0.972484	-0.0402541	7.42865	0.754423	0.813428	Rv0192	conserved hypothetical protein
Rv0193c	36.5347	39.5358	30.6596	29.586	0.792758	-0.335048	5.092	0.0463379	0.0834438	Rv0193c	hypothetical protein
Rv0194	32.1573	33.2301	39.9669	43.438	1.27512	0.350632	5.2272	0.0379536	0.070433	Rv0194	Probable ABC transporter
Rv0197	128.545	107.798	163.153	141.305	1.28787	0.36499	7.08284	0.0105575	0.0234048	Rv0197	conserved hypothetical protein
Rv0198c	517.21	590.435	601.815	605.422	1.09005	0.124389	9.17718	0.315867	0.410114	Rv0198c	probable zinc metalloprotease
Rv0199	36.198	47.1427	27.9829	30.3388	0.700533	-0.513476	5.14277	0.00522396	0.012668
Rv0200	51.4348	47.443	34.5528	36.3614	0.716606	-0.480749	5.40725	0.00377208	0.00946193	Rv0200	probable membrane protein
Rv0201c	216.094	211.091	264.499	217.19	1.12791	0.173657	7.82966	0.19774	0.281224
Rv0202c	880.285	922.836	1542.47	1422.84	1.64463	0.717767	10.2199	1.4e-09	1.4e-08	mmpL11	conserved large membrane protein
Rv0204c	145.886	135.423	154.271	162.987	1.12729	0.172853	7.22759	0.169641	0.247046	Rv0204c	probable membrane protein
Rv0205	33.9251	32.9298	26.5229	22.5095	0.734517	-0.445132	4.85812	0.0109521	0.024133	Rv0205	probable membrane protein
Rv0206c	1019.44	1059.16	1153.69	1192.85	1.12891	0.174932	10.1118	0.135392	0.204053	mmpL3	conserved large membrane protein
Rv0207c	144.96	137.124	242.174	258.972	1.7759	0.828549	7.61688	1.27e-11	1.73e-10	Rv0207c	conserved hypothetical protein
Rv0208c	136.037	151.537	299.539	270.113	1.98187	0.986864	7.74735	3.44e-14	6.26e-13
Rv0209	73.6587	49.0444	91.1878	77.6915	1.37483	0.45925	6.19621	0.016801	0.0350439	Rv0209	hypothetical protein
Rv0210	39.1443	31.0281	39.1153	34.4041	1.04684	0.0660431	5.17629	0.719871	0.78835	Rv0210	hypothetical protein
Rv0211	839.878	899.515	1051.67	1192.55	1.29021	0.36761	9.96026	0.00318257	0.00815481	pckA	phosphoenolpyruvate carboxykinase
Rv0212c	86.2859	100.091	167.168	170.741	1.81413	0.859278	7.03941	2.3e-10	2.62e-09	nadR	similar to E.coli NadR
Rv0213c	31.6522	36.6332	34.9178	36.1356	1.0415	0.0586568	5.12852	0.736718	0.801919	Rv0213c	some similarity to methyltransferases
Rv0214	29.9686	34.6314	41.0619	38.5446	1.23426	0.303641	5.18205	0.0784862	0.128821	fadD4	acyl-CoA synthase
Rv0215c	62.7151	72.0653	54.7492	64.8182	0.886993	-0.173006	5.99143	0.290447	0.382369	fadE3	acyl-CoA dehydrogenase
Rv0216	30.8104	29.3266	26.7663	27.5534	0.902616	-0.147816	4.84413	0.389595	0.486957	Rv0216	conserved hypothetical protein
Rv0218	30.8946	26.7242	26.5229	30.113	0.980589	-0.02828	4.84361	0.892366	0.922159	Rv0218	some similarity with sulphitesulfite oxidases
Rv0220	357.939	356.923	286.703	310.314	0.835038	-0.260087	8.35756	0.0323139	0.0615404	lipC	probable esterase
Rv0221	101.775	116.606	77.1355	90.8659	0.769173	-0.378621	6.59311	0.0111298	0.0244587	Rv0221	conserved hypothetical protein
Rv0222	37.8816	39.5358	36.0736	39.448	0.975196	-0.0362353	5.26136	0.836503	0.878824	echA1	enoyl-CoA hydratase/isomerase superfamily
Rv0223c	41.2489	44.0399	40.3927	49.3853	1.05186	0.072938	5.45628	0.677735	0.753779	Rv0223c	aldehyde dehydrogenase (possible betB)
Rv0224c	65.3247	57.2519	39.3586	41.2548	0.657052	-0.60592	5.66529	0.000214843	0.000745927
Rv0225	166.006	152.138	119.657	127.378	0.776115	-0.365657	7.1427	0.00475566	0.0116096	Rv0225	possible involved in LPS synthesis
Rv0226c	106.91	84.4765	57.73	46.1481	0.543017	-0.88093	6.20391	4.05e-07	2.65e-06	Rv0226c	probable membrane protein
Rv0227c	338.072	341.009	159.077	157.943	0.466869	-1.09891	7.95844	1.42e-19	4.05e-18	Rv0227c	possible membrane protein
Rv0228	39.0602	30.5277	36.317	34.6299	1.01805	0.0258025	5.14343	0.892122	0.922159
Rv0229c	337.736	329.799	475.588	420.98	1.34322	0.425696	8.61247	0.000666287	0.00205074	Rv0229c	conserved hypothetical protein
Rv0230c	283.354	274.749	339.323	425.873	1.37066	0.454868	8.37125	0.000906014	0.00267564	Rv0230c	conserved hypothetical protein
Rv0231	148.159	170.354	93.9861	101.631	0.614225	-0.703161	7.00403	2.7e-07	1.81e-06	fadE4	acyl-CoA dehydrogenase
Rv0232	438.501	417.979	905.065	931.47	2.14408	1.10036	9.39631	5.57e-20	1.65e-18	Rv0232	transcriptional regulator (TetR/AcrR family)
Rv0233	221.144	237.415	355.687	352.924	1.54555	0.628121	8.19083	3.79e-07	2.49e-06	nrdB	ribonucleoside-diphosphate reductase B2
Rv0234c	141.593	137.925	124.524	119.247	0.872183	-0.197297	7.03242	0.123751	0.188674
Rv0235c	61.4524	52.0471	50.2476	57.5158	0.948002	-0.0770383	5.7931	0.653002	0.731017	Rv0235c	conserved hypothetical protein
Rv0236A	222.07	236.114	105.423	141.907	0.539457	-0.89042	7.46039	5.47e-09	5.04e-08
Rv0236c	485.137	344.212	244.242	213.2	0.551529	-0.858492	8.32913	1.46e-07	1.03e-06	Rv0236c	possible membrane protein
Rv0237	82.9186	71.9652	57.73	44.8683	0.662944	-0.593041	6.00816	0.000560009	0.00177697	lpqI	beta-hexosaminidase precursorBETA-HEXOSAMINIDASE A
Rv0238	85.1915	76.7695	111.628	123.84	1.45254	0.538579	6.63984	0.000135272	0.000494201	Rv0238	transcriptional regulator (TetR/AcrR family)
Rv0239	241.18	234.212	260.18	264.317	1.10318	0.141666	7.96688	0.240501	0.329584	Rv0239	conserved hypothetical protein
Rv0240	53.2868	52.6477	70.6265	60.9035	1.24234	0.313062	5.89895	0.0493493	0.0877113	Rv0240	hypothetical protein
Rv0241c	276.199	267.743	214.495	201.381	0.764637	-0.387154	7.90667	0.00155418	0.00436582	Rv0241c	hypothetical protein
Rv0242c	281.166	250.026	253.306	234.43	0.918123	-0.123241	7.99363	0.331955	0.426614	fabG4	3-oxoacyl-[ACP] reductase
Rv0243	1079.37	1260.24	1543.5	1574.16	1.33264	0.414285	10.4143	0.000704594	0.00215049	fadA2	acetyl-CoA C-acetyltransferase
Rv0244c	293.793	326.896	446.875	448.081	1.44213	0.528197	8.56709	1.88e-05	8.52e-05	fadE5	acyl-CoA dehydrogenase
Rv0245	111.793	122.511	163.457	182.485	1.47655	0.562228	7.18397	1.92e-05	8.64e-05	Rv0245	probable monooxygenase
Rv0246	118.696	118.708	102.807	117.29	0.926641	-0.109918	6.83873	0.416848	0.512431	Rv0246	probable membrane transport protein
Rv0247c	103.038	109.299	81.8805	97.7919	0.845762	-0.241676	6.61498	0.0964482	0.153243	Rv0247c	probable iron-sulphur protein
Rv0248c	325.108	347.815	283.114	287.654	0.848267	-0.237409	8.28058	0.0517258	0.0912924	Rv0248c	probable flavoprotein subunit of Rv0247c
Rv0249c	492.208	563.911	530.276	557.241	1.02982	0.0423925	9.06621	0.740192	0.803896
Rv0250c	272.327	326.596	377.344	392.523	1.28572	0.362576	8.41982	0.00614513	0.0146315	Rv0250c	hypothetical protein
Rv0251c	254.228	287.56	1845.84	1688.89	6.52569	2.70613	9.99468	3.68e-93	6.03e-91	hsp	possible heat shock protein
Rv0252	286.301	265.44	282.567	275.684	1.01169	0.0167709	8.11728	0.892678	0.92219	nirB	nitrite reductase flavoprotein
Rv0254c	40.9121	31.8288	50.6734	47.3527	1.34566	0.428318	5.42797	0.0166928	0.0348626
Rv0255c	100.849	100.691	91.857	93.275	0.918522	-0.122613	6.59651	0.365481	0.462185	cobQ	cobyric acid synthase
Rv0256c	123.326	110.2	89.7887	62.9361	0.654602	-0.611309	6.59319	0.000429249	0.00141402	PPE	PPE-family protein
Rv0258c	21.6346	25.3229	27.6179	27.6287	1.17847	0.236918	4.68717	0.180806	0.261217	Rv0258c	conserved hypothetical protein
Rv0262c	56.4015	47.7432	92.6478	87.8546	1.73155	0.792068	6.16296	3.18e-07	2.12e-06	Rv0262c	aminoglycoside 2'-N-acetyltransferase
Rv0263c	64.8197	62.0562	103.902	85.8973	1.49648	0.581572	6.31465	0.000209479	0.000729617	Rv0263c	conserved hypothetical protein
Rv0264c	36.7873	30.2274	48.2401	39.8244	1.31352	0.393442	5.29015	0.0325523	0.0618796	Rv0264c	conserved hypothetical protein
Rv0265c	117.18	112.001	100.191	84.8433	0.8078	-0.307929	6.69516	0.0295217	0.0567173	fecB2	iron transport protein FeIII dicitrate transporter
Rv0266c	275.526	237.815	263.77	236.688	0.974822	-0.0367896	7.98663	0.780768	0.834702
Rv0268c	159.86	122.911	134.379	152.598	1.0139	0.0199162	7.15611	0.893885	0.922856	Rv0268c	hypothetical protein
Rv0269c	52.7817	46.9425	52.9851	51.8696	1.05078	0.0714637	5.6823	0.657865	0.735169	Rv0269c	conserved hypothetical protein
Rv0270	708.639	808.733	884.2	899.023	1.1753	0.233034	9.68891	0.0577813	0.0999897	fadD2	acyl-CoA synthase
Rv0271c	277.799	280.254	292.847	275.76	1.01904	0.0272095	8.13874	0.826043	0.871462	fadE6	acyl-CoA dehydrogenase
Rv0272c	138.815	127.616	146.363	149.21	1.10895	0.149198	7.13678	0.242667	0.331884	Rv0272c	hypothetical protein
Rv0273c	46.2156	44.7405	36.9861	35.3828	0.79579	-0.32954	5.35329	0.045385	0.0819979	Rv0273c	putative transcriptional regulator
Rv0274	96.1351	89.8814	125.862	154.404	1.50539	0.590135	6.86951	4.43e-05	0.000182394	Rv0274	hypothetical protein
Rv0275c	1025.33	993	2656.67	1676.92	2.1472	1.10246	10.6336	6.83e-10	7.19e-09	fadD27	acyl-CoA synthase
Rv0276	1220.04	1165.96	1359.12	1361.86	1.14037	0.189496	10.3185	0.0973762	0.154444	Rv0276	conserved hypothetical protein
Rv0277A	819.253	706.04	701.216	584.493	0.842951	-0.246479	9.4571	0.0713334	0.119107
Rv0277c	379.742	363.629	480.759	451.619	1.25425	0.32683	8.71168	0.00713527	0.0166388
Rv0278c	42.0065	30.7278	25.1846	24.6174	0.683586	-0.548804	4.93841	0.0041411	0.0103029
Rv0279c	98.6606	58.2528	60.7108	46.0729	0.680359	-0.555632	6.04471	0.0156446	0.0328618
Rv0280	184.946	122.311	26.158	23.0364	0.160217	-2.6419	6.4686	1.09e-38	7.74e-37	PPE	PPE-family protein
Rv0281	187.472	160.045	178.422	194.379	1.07207	0.100397	7.49418	0.442878	0.539113	Rv0281	conserved hypothetical protein
Rv0282	2029.11	2175.47	1999.32	2213.08	1.00185	0.00267139	11.0392	0.982184	0.986393	Rv0282	conserved hypothetical protein
Rv0283	1190.66	1214.4	1449.45	1350.87	1.16439	0.219574	10.3461	0.0567972	0.0984542	Rv0283	conserved hypothetical protein
Rv0284	1917.06	1944.46	2443.64	2236.11	1.21192	0.277299	11.0604	0.0167939	0.0350439	Rv0284	conserved hypothetical protein
Rv0286	340.598	318.489	353.741	378.746	1.11114	0.152038	8.44341	0.218074	0.304727	PPE	PPE-family protein
Rv0287	140.078	135.923	204.275	188.959	1.42484	0.510802	7.38971	5.16e-05	0.000209207	Rv0287	conserved hypothetical protein
Rv0288	104.301	107.097	172.095	200.025	1.75979	0.815402	7.19304	8.16e-10	8.42e-09	Rv0288	conserved hypothetical protein
Rv0289	622.521	686.822	916.258	884.945	1.37579	0.460261	9.60359	0.000157246	0.000565707	Rv0289	conserved hypothetical protein
Rv0290	654.847	644.984	920.517	899.324	1.40005	0.485482	9.60787	4.02e-05	0.000167188
Rv0291	639.526	579.725	854.27	838.345	1.38813	0.47314	9.50848	0.000102765	0.000387554	Rv0291	secreted protease
Rv0292	237.307	250.627	408.368	353.225	1.56128	0.642726	8.28924	6.46e-07	4.02e-06	Rv0292	unknown possible membrane protein
Rv0293c	458.873	449.307	909.628	926.953	2.02217	1.0159	9.42368	1.82e-17	4.49e-16	Rv0293c	conserved hypothetical protein
Rv0295c	133.848	154.14	125.619	123.689	0.866138	-0.207331	7.07003	0.119783	0.183477	Rv0295c	hypothetical protein
Rv0296c	126.946	142.329	111.871	105.697	0.808489	-0.3067	6.92747	0.0214041	0.043484	atsG	proable arylsulfatase
Rv0297	485.221	278.252	376.492	289.461	0.872161	-0.197333	8.48216	0.361925	0.458308	PE_PGRS	PE_PGRS-family protein
Rv0298	112.55	111.301	110.046	145.145	1.13914	0.18795	6.90619	0.218547	0.30503	Rv0298	hypothetical protein
Rv0299	170.383	182.866	234.205	209.436	1.25644	0.329347	7.64043	0.00864981	0.0196266
Rv0300	202.119	227.306	229.703	263.564	1.14868	0.199975	7.8509	0.130067	0.196932
Rv0301	165.08	185.668	201.112	221.857	1.20604	0.270279	7.59736	0.0338982	0.0640668	Rv0301	conserved hypothetical protein
Rv0302	134.606	167.952	144.416	147.027	0.963814	-0.0531733	7.21515	0.702541	0.774022	Rv0302	transcriptional regulator (TetR/AcrR family)
Rv0303	64.6513	53.6486	58.5817	52.4719	0.938397	-0.0917302	5.84576	0.586734	0.672397
Rv0304c	47.5625	45.241	35.6478	46.9763	0.88873	-0.170182	5.45667	0.356135	0.452372	PPE	PPE-family protein
Rv0305c	60.5264	51.5467	52.6809	63.9901	1.03928	0.0555803	5.84189	0.743779	0.805412
Rv0307c	23.5708	19.1173	60.3458	63.3125	2.88859	1.53036	5.40104	9.58e-18	2.47e-16	Rv0307c	hypothetical protein
Rv0308	101.018	111.401	109.559	120.377	1.08253	0.11441	6.79122	0.401874	0.498883	Rv0308	conserved hypothetical protein
Rv0309	320.394	363.83	322.594	335.986	0.962654	-0.0549113	8.39145	0.660828	0.738228	Rv0309	hypothetical protein
Rv0311	42.9325	49.9452	138.88	130.69	2.90581	1.53894	6.51304	1.3e-24	5.61e-23	Rv0311	hypothetical protein
Rv0312	312.397	321.591	294.247	342.083	1.00352	0.00507019	8.31153	0.968771	0.975311	Rv0312	conserved hypothetical protein
Rv0313	317.953	302.174	706.995	686.877	2.24753	1.16834	8.9777	1.75e-21	5.61e-20	Rv0313	hypothetical protein
Rv0314c	179.98	172.056	137.177	121.506	0.735058	-0.44407	7.25436	0.000505896	0.00162094
Rv0315	367.199	427.587	215.955	244.969	0.579915	-0.786086	8.29323	4.79e-09	4.44e-08	Rv0315	probable [beta]-1,3-glucanase
Rv0316	104.722	84.5766	43.191	37.7165	0.427549	-1.22584	6.07297	3.29e-13	5.27e-12
Rv0317c	166.595	151.137	146.667	137.165	0.893232	-0.162894	7.23371	0.202971	0.287295	glpQ2	glycerophosphoryl diester phosphodiesterase
Rv0318c	38.2183	37.8343	34.7353	40.3514	0.986189	-0.020064	5.24453	0.916934	0.938385
Rv0321	56.149	71.0644	46.9627	51.1921	0.772067	-0.373202	5.81493	0.0294701	0.0567104
Rv0322	60.6948	59.7541	44.2252	64.9688	0.905205	-0.143683	5.84428	0.458676	0.553754	udgA	UDP-glucose dehydrogenase/GDP-mannose
Rv0323c	23.3182	29.9271	26.3405	25.1443	0.96949	-0.0447025	4.71652	0.804572	0.853476	Rv0323c	conserved hypothetical protein
Rv0325	17.5939	23.0209	26.2796	26.9511	1.31412	0.394095	4.56706	0.0364168	0.0681926	Rv0325	hypothetical protein
Rv0328	79.6356	95.2863	146.971	142.284	1.6551	0.726922	6.86383	2.02e-07	1.39e-06	Rv0328	transcriptional regulator (TetR/AcrR family)
Rv0331	29.8002	29.2265	38.9936	33.049	1.22168	0.288872	5.04674	0.0973923	0.154444	Rv0331	putative dehydrogenase
Rv0332	114.318	117.306	142.652	130.314	1.17894	0.237496	6.982	0.0702176	0.117543
Rv0333	69.7864	83.3755	99.8869	96.2863	1.28204	0.358445	6.45301	0.0163402	0.0341698
Rv0334	34.1776	34.6314	30.2337	36.7378	0.971988	-0.0409892	5.08973	0.825884	0.871462	rmlA	glucose-1-phosphate thymidyltransferase
Rv0336	338.998	293.466	470.113	424.367	1.4141	0.499881	8.578	0.000119939	0.000445159	Rv0336	conserved hypothetical protein
Rv0337c	289.584	336.405	286.46	300.302	0.937491	-0.0931233	8.24442	0.472029	0.567091	aspC	aspartate aminotransferase
Rv0338c	672.272	761.69	681.567	716.463	0.974999	-0.0365274	9.46781	0.769076	0.82516	Rv0338c	conserved hypothetical protein
Rv0339c	340.85	292.165	203.85	179.097	0.605003	-0.724986	7.98811	6.77e-08	5.03e-07	Rv0339c	conserved hypothetical protein
Rv0340	198.584	205.286	271.921	256.638	1.30898	0.388443	7.86686	0.00167116	0.00465456	Rv0340	hypothetical protein
Rv0341	2656.26	2007.12	2292.29	2144.27	0.951325	-0.0719901	11.1518	0.606752	0.689319	Rv0341	conserved hypothetical protein
Rv0342	1005.13	1018.92	909.688	960.529	0.923977	-0.114071	9.92727	0.334786	0.429579	Rv0342	conserved hypothetical protein
Rv0343	694.496	674.111	679.559	639.073	0.963509	-0.0536305	9.39223	0.653036	0.731017	Rv0343	conserved hypothetical protein
Rv0345	30.5578	26.7242	56.0267	53.5258	1.91025	0.933762	5.39973	4.15e-08	3.29e-07	Rv0345	unknown possible membrane protein
Rv0346c	359.875	376.341	276.97	294.505	0.776206	-0.365488	8.35271	0.00262609	0.00694294	aroP2	probable aromatic amino acid permease
Rv0347	42.5116	41.8379	59.6158	67.9801	1.51146	0.595945	5.73712	0.000213626	0.000742488	Rv0347	conserved hypothetical protein
Rv0348	21.6346	22.4203	27.5571	33.7265	1.38921	0.474263	4.73365	0.0094858	0.0212734
Rv0349	62.8835	77.4702	86.5037	96.0604	1.30149	0.380159	6.3395	0.0170839	0.0355702	Rv0349	hypothetical protein
Rv0350	1735.65	1840.77	2033.2	2249.14	1.19737	0.259874	10.9403	0.027659	0.0537295	dnaK	70 kD heat shock protein, chromosome replication
Rv0351	135.785	118.908	104.084	106.148	0.824993	-0.277547	6.86168	0.0392334	0.0723986	grpE	stimulates DnaK ATPase activity
Rv0352	858.818	874.792	713.443	687.479	0.808131	-0.307339	9.61408	0.00890384	0.0201195	dnaJ	acts with GrpE to stimulate DnaK ATPase
Rv0353	129.892	147.734	108.16	104.191	0.765342	-0.385824	6.93627	0.0038891	0.00972571	hspR	heat shock regulator
Rv0355c	205.739	186.569	190.345	215.985	1.03518	0.0498881	7.64264	0.69649	0.769163
Rv0357c	108.426	112.202	79.508	85.822	0.74921	-0.416558	6.59182	0.00241716	0.00645823	purA	adenylosuccinate synthase
Rv0359	35.1878	28.6259	30.2946	25.1443	0.868761	-0.202969	4.90496	0.275777	0.367665	Rv0359	conserved hypothetical protein
Rv0361	154.052	154.04	157.921	180.301	1.09741	0.134098	7.33775	0.303504	0.396257
Rv0362	81.6559	88.8805	60.5283	62.5597	0.721942	-0.470045	6.1968	0.00140845	0.0039803	mgtE	putative magnesium ion transporter
Rv0363c	198.079	245.222	227.696	236.914	1.04844	0.0682398	7.82726	0.620528	0.702295	fba	fructose bisphosphate aldolase
Rv0364	121.642	125.814	96.1153	104.868	0.812014	-0.300423	6.80892	0.0233818	0.0469209	Rv0364	conserved hypothetical protein
Rv0365c	102.449	97.4883	101.651	104.718	1.03181	0.0451741	6.66894	0.73808	0.802399	Rv0365c	conserved hypothetical protein
Rv0366c	54.8021	39.9362	41.4877	28.4568	0.73874	-0.436862	5.36736	0.0447544	0.0810371	Rv0366c	conserved hypothetical protein
Rv0367c	50.6772	29.2265	54.3842	33.9524	1.10504	0.144098	5.4071	0.590313	0.674715
Rv0373c	29.4635	28.2256	38.4461	43.7391	1.42268	0.508612	5.14089	0.00285397	0.00742576	Rv0373c	putative CO dehydrogenase gene cluster
Rv0376c	22.6448	19.6178	49.396	42.7604	2.1783	1.12321	5.09496	3.83e-10	4.24e-09
Rv0377	78.1203	59.0535	91.1878	81.6815	1.25916	0.332464	6.28288	0.0489111	0.087067	Rv0377	transcriptional regulator (LysR family)
Rv0379	112.466	117.206	56.3308	61.2046	0.511607	-0.966891	6.43566	1.51e-11	2.03e-10
Rv0380c	38.3867	31.2283	35.1612	23.9398	0.849961	-0.234531	5.01537	0.263025	0.3547	Rv0380c	some similarity with methyltransferases
Rv0381c	90.5792	88.8805	78.2914	69.7868	0.825536	-0.276597	6.3567	0.0595641	0.10249	Rv0381c	hypothetical protein
Rv0382c	213.063	158.644	214.434	161.406	1.01106	0.0158713	7.54812	0.926847	0.944992	umpA	probable uridine 5'-monophosphate synthase
Rv0383c	494.65	506.559	609.298	646.074	1.25382	0.326335	9.14064	0.00644716	0.0152181	Rv0383c	unknown possible membrane protein
Rv0384c	378.143	334.103	766.55	680.177	2.031	1.02219	9.0778	7.63e-15	1.52e-13	clpB	heat shock protein
Rv0385	102.785	97.6885	168.263	141.606	1.54599	0.628529	7.00046	6.34e-06	3.18e-05	Rv0385	similar to oxidoreductases
Rv0386	140.415	133.621	120.448	104.191	0.820063	-0.286193	6.96278	0.033462	0.063352	Rv0386	transcriptional regulator (LuxR/UhpA family)
Rv0388c	23.3182	25.8234	42.6435	39.8997	1.68203	0.750207	5.05882	1.23e-05	5.8e-05
Rv0389	82.6661	76.8696	120.448	109.536	1.44146	0.527533	6.61142	0.000149217	0.000540378	purT	phosphoribosylglycinamide formyltransferase II
Rv0390	45.7947	50.0453	37.1078	35.7592	0.760987	-0.394057	5.39836	0.0173482	0.0360707
Rv0391	65.7456	62.8569	42.9477	42.0076	0.660602	-0.598147	5.73694	0.000124898	0.000461477	metZ	o-succinylhomoserine sulfhydrylase
Rv0392c	163.985	171.055	169.053	182.485	1.04916	0.0692303	7.42464	0.58542	0.671126	Rv0392c	possible dehydrogenasedehydrogemase
Rv0394c	97.8188	104.094	76.8314	69.8621	0.727069	-0.459835	6.445	0.0013608	0.00385894	Rv0394c	hypothetical protein
Rv0397A	51.2665	51.4466	58.5817	84.0152	1.3867	0.471659	5.94465	0.0114442	0.025049
Rv0399c	35.6929	30.1273	44.7119	41.7065	1.31163	0.391356	5.26269	0.0242033	0.0482453	lpqK	possible PBP
Rv0400c	91.3368	80.1726	144.781	123.689	1.56504	0.646196	6.78742	7.26e-06	3.6e-05	fadE7	acyl-CoA dehydrogenase
Rv0402c	116.591	126.615	72.9381	78.7455	0.623652	-0.681187	6.62316	8.83e-07	5.34e-06	mmpL1	conserved large membrane protein
Rv0404	64.3987	74.2673	39.4194	43.7391	0.599729	-0.737617	5.78894	6.73e-06	3.36e-05
Rv0405	125.514	124.313	82.2455	91.4682	0.694985	-0.524947	6.7254	0.000106256	0.000399343	pks6	polyketide synthase
Rv0406c	35.8613	34.8316	58.9466	63.3878	1.72926	0.790151	5.60547	1.13e-06	6.7e-06
Rv0407	116.76	124.913	131.276	153.049	1.17624	0.234186	7.04121	0.0864903	0.139722	Rv0407	probable coenzyme F420-dependent enzyme
Rv0408	113.982	134.121	135.17	135.96	1.09342	0.128845	7.0222	0.346416	0.442672	pta	phosphate acetyltransferase
Rv0409	48.8252	50.5458	57.9125	60.4518	1.1911	0.252291	5.7727	0.106019	0.165721	ackA	acetate kinase
Rv0410c	1224.08	1287.67	763.143	742.511	0.599474	-0.738231	9.9718	4.34e-10	4.71e-09	pknG	serine-threonine protein kinase
Rv0411c	846.865	878.796	508.316	472.397	0.568375	-0.815085	9.40174	1.51e-11	2.03e-10	glnH	putative glutamine binding protein
Rv0412c	1438.91	1625.67	1162.26	1126.38	0.74685	-0.421109	10.3861	0.000414929	0.00137374	Rv0412c	unknown probable membrane protein
Rv0413	48.5727	33.9307	53.2284	42.0829	1.15431	0.207035	5.48485	0.311466	0.405202	mutT3	MutT homologue
Rv0415	85.6125	65.9598	91.0662	85.822	1.166	0.221566	6.36482	0.172661	0.250775	Rv0415	conserved hypothetical protein
Rv0417	28.5375	31.4285	30.3554	33.6513	1.06739	0.094085	4.96113	0.595092	0.678802	thiG	thiamine synthesis, thiazole moiety
Rv0418	119.453	129.718	89.3629	100.126	0.760349	-0.395266	6.77641	0.00386199	0.00967116	lpqL	probable aminopeptidase Y
Rv0419	520.073	478.033	498.826	424.292	0.924939	-0.11257	8.90827	0.388974	0.486366	lpqM	possible zinc metallopeptidase
Rv0420c	82.0768	90.7822	88.0854	85.4456	1.00449	0.00645912	6.43865	0.97016	0.976029
Rv0421c	103.122	84.3764	88.3287	74.0027	0.86575	-0.207977	6.45283	0.195374	0.278442	Rv0421c	hypothetical protein
Rv0422c	171.057	183.766	180.551	172.999	0.996741	-0.00471	7.46956	0.970377	0.976029	thiD	phosphomethylpyrimidine kinase
Rv0423c	734.903	793.819	786.746	814.481	1.04746	0.0669019	9.61222	0.575654	0.663644
Rv0424c	143.108	176.059	141.192	149.285	0.91049	-0.135285	7.25226	0.323802	0.4181
Rv0425c	1287.22	1180.87	1426.03	1297.19	1.10337	0.141917	10.3422	0.234254	0.322665	ctpH	C-terminal region putative cation-transporting
Rv0426c	49.7512	49.8452	85.6521	70.6902	1.57083	0.651529	6.0096	5.31e-05	0.000213122	Rv0426c	hypothetical protein
Rv0427c	85.5283	86.2782	81.2113	73.4757	0.900814	-0.150698	6.35285	0.304667	0.397618	xthA	exodeoxyribonuclease III
Rv0428c	50.5088	54.3492	35.7086	32.2209	0.648689	-0.624402	5.43039	0.000186507	0.000661544	Rv0428c	hypothetical protein
Rv0429c	45.2054	54.6495	32.1195	36.0603	0.682988	-0.550067	5.38925	0.00176613	0.00487768	def	polypeptide deformylase
Rv0430	111.961	95.6867	40.7577	42.0829	0.398693	-1.32665	6.1764	1.48e-17	3.7e-16	Rv0430	hypothetical protein
Rv0431	176.444	157.543	114.061	113.15	0.680109	-0.556162	7.13189	1.86e-05	8.42e-05	Rv0431	tuberculin related peptide (AT103)
Rv0432	240.759	254.23	186.086	150.264	0.679935	-0.55653	7.69888	4.83e-05	0.000196776	sodC	superoxide dismutase precursor (Cu-Zn)
Rv0433	262.393	308.179	194.36	187.98	0.670347	-0.577019	7.89547	9.54e-06	4.61e-05	Rv0433	conserved hypothetical protein
Rv0434	100.597	116.806	83.9488	89.5861	0.798459	-0.324709	6.61053	0.0233965	0.0469217
Rv0435c	329.149	315.586	242.417	201.531	0.688786	-0.537871	8.08819	5.13e-05	0.000208157	Rv0435c	ATPase of AAA-family
Rv0436c	153.126	167.051	113.209	111.192	0.701127	-0.512252	7.08823	6.9e-05	0.000269744	pssA	CDP-diacylglycerol-serine o-phosphatidyltransferase
Rv0437c	94.8724	58.8533	68.254	53.9775	0.794776	-0.33138	6.11157	0.121625	0.185692	psd	putative phosphatidylserine decarboxylase
Rv0438c	85.1074	78.9715	75.3714	72.7981	0.902885	-0.147387	6.28871	0.316176	0.410353	moaA3	molybdenum cofactor biosynthesis, protein A
Rv0439c	40.4071	39.0354	28.7129	27.7039	0.710289	-0.493521	5.08571	0.00318388	0.00815481	Rv0439c	Probable oxidoreductase
Rv0440	3921.17	4106.12	3611.32	3522.17	0.888665	-0.170289	11.8881	0.130724	0.197834	groEL2	60 kD chaperonin 2
Rv0441c	101.775	78.371	123.612	103.438	1.25978	0.333173	6.6748	0.039666	0.0729508	Rv0441c	65 kDa antigen
Rv0442c	159.271	175.559	245.885	233.903	1.43349	0.519536	7.67258	2.85e-05	0.000122541	PPE	PPE-family protein
Rv0443	115.749	115.004	114.669	139.8	1.10208	0.140226	6.9246	0.319148	0.413393	Rv0443	hypothetical protein
Rv0444c	233.435	171.756	301.79	229.386	1.31071	0.390346	7.87358	0.0226861	0.0457207	Rv0444c	conserved hypothetical protein
Rv0445c	221.902	237.115	511.114	485.497	2.17159	1.11875	8.50987	2.18e-19	6.18e-18	sigK	ECF-type sigma factor
Rv0446c	57.7484	62.8569	380.689	382.284	6.32949	2.66209	7.79396	6.73e-91	1e-88	Rv0446c	conserved hypothetical protein
Rv0447c	45.8788	47.3429	767.28	757.869	16.3624	4.03231	8.6648	1.66e-191	1.36e-188	ufaA1	unknown fatty acid methyltransferase
Rv0449c	65.5773	76.169	1735.18	1627.91	23.7464	4.56964	9.77732	1.53e-217	1.67e-214	Rv0449c	putative dehydrogenase
Rv0450c	424.527	458.015	645.189	727.078	1.5549	0.636823	9.13978	4.27e-07	2.79e-06	mmpL4	conserved large membrane protein
Rv0451c	96.8928	92.0834	164.369	189.712	1.87249	0.904957	7.09016	1.94e-11	2.56e-10
Rv0452	35.1878	28.8261	87.5379	89.0591	2.75316	1.46109	5.92691	1e-18	2.74e-17	Rv0452	putative transcriptional regulator
Rv0455c	340.766	474.13	360.736	384.844	0.915144	-0.127929	8.60784	0.410066	0.50604	Rv0455c	hypothetical protein
Rv0456A	20.2035	26.7242	40.1494	41.1042	1.73562	0.795454	5.0193	1.89e-05	8.54e-05
Rv0457c	78.8779	62.5567	105.97	83.5635	1.3397	0.421914	6.37762	0.0146056	0.0309967	Rv0457c	probable peptidase
Rv0458	132.165	131.419	189.797	188.131	1.43378	0.519819	7.32868	2.6e-05	0.000112506
Rv0459	26.4329	26.2238	52.6201	45.0942	1.85679	0.892812	5.2513	3.33e-07	2.21e-06	Rv0459	conserved hypothetical protein
Rv0460	119.706	145.031	89.302	115.86	0.774766	-0.368167	6.87525	0.021914	0.0444101
Rv0461	155.651	146.132	96.5411	95.6087	0.636633	-0.651467	6.94709	4.77e-07	3.08e-06	Rv0461	unknown possible membrane protein
Rv0462	298.928	306.077	234.266	223.514	0.756773	-0.402067	8.05356	0.000973451	0.00285935	Rv0462	probable dihydrolipoamide dehydrogenase
Rv0464c	93.6097	113.903	113.939	111.343	1.08653	0.119723	6.75983	0.406123	0.503017	Rv0464c	conserved hypothetical protein
Rv0465c	153.799	189.171	300.026	311.519	1.7839	0.835035	7.90141	8.24e-10	8.47e-09	Rv0465c	transcriptional regulator (PbsX/Xre family)
Rv0466	110.446	110.3	81.5763	86.5748	0.761537	-0.393013	6.60306	0.00389206	0.00972571	Rv0466	conserved hypothetical protein
Rv0467	188.314	193.075	489.64	480.98	2.54512	1.34773	8.40386	1.61e-28	7.99e-27	aceA	isocitrate lyase
Rv0468	90.2424	81.0734	161.936	141.155	1.76883	0.822798	6.89641	3.48e-09	3.29e-08
Rv0469	131.575	141.828	155.488	164.266	1.16965	0.226081	7.21446	0.0737585	0.122333
Rv0470c	493.134	610.253	641.417	625.597	1.14852	0.199773	9.21142	0.134243	0.202599	umaA2	unknown mycolic acid methyltransferase
Rv0471c	93.1046	86.8787	131.155	107.278	1.32512	0.406127	6.7139	0.00570279	0.0137378	Rv0471c	hypothetical protein
Rv0472c	136.037	157.042	182.315	187.98	1.26394	0.33793	7.37598	0.0100125	0.0223325	Rv0472c	transcriptional regulator (TetR/AcrR family)
Rv0473	120.8	136.724	184.809	206.349	1.51917	0.603287	7.34457	6.79e-06	3.39e-05	Rv0473	possible membrane protein
Rv0474	497.091	589.334	403.319	446.425	0.782186	-0.354416	8.91883	0.00765682	0.017704	Rv0474	transcriptional regulator (PbsX/Xre family)
Rv0475	635.99	762.291	596.219	496.111	0.781385	-0.355894	9.28226	0.0109268	0.0240932	Rv0475	possible exported protein
Rv0476	242.021	281.955	378.317	456.438	1.5932	0.671931	8.40962	1.53e-06	8.81e-06	Rv0476	unknownunkown hydrophobic protein
Rv0477	333.274	326.796	468.532	443.338	1.3815	0.46624	8.61969	0.00011255	0.000420111
Rv0478	141.004	125.814	142.226	120.377	0.984336	-0.0227778	7.05043	0.872578	0.908577	deoC	deoxyribose-phosphate aldolase
Rv0479c	250.608	237.015	269.184	252.573	1.07	0.0976044	7.98051	0.426286	0.521493	Rv0479c	unknown hydrophobic protein
Rv0480c	75.8474	77.6704	79.0822	51.719	0.853226	-0.229	6.15395	0.231681	0.320061
Rv0481c	56.0648	63.6577	61.5016	74.8308	1.13851	0.187147	6.00414	0.257848	0.349442
Rv0483	1565.02	1526.08	1780.44	1548.41	1.07695	0.106955	10.6486	0.373925	0.470485	Rv0483	conserved hypothetical protein
Rv0484c	99.0815	75.6685	105.788	92.5221	1.13417	0.181643	6.54791	0.265003	0.356927	Rv0484c	oxidoreductase
Rv0485	812.855	716.149	802.928	734.004	1.00515	0.00741637	9.58249	0.95349	0.962881	Rv0485	transcriptional regulator (ROK family)
Rv0486	757.801	633.974	881.401	679.951	1.12186	0.165892	9.52864	0.269777	0.361577	Rv0486	conserved hypothetical protein
Rv0487	185.62	206.887	293.456	288.482	1.48307	0.568584	7.93068	5.26e-06	2.7e-05	Rv0487	conserved hypothetical protein
Rv0489	86.7068	90.0816	97.4536	92.1457	1.0729	0.101516	6.52036	0.470828	0.566271	gpm	phosphoglycerate mutase I
Rv0490	641.715	726.658	745.258	757.492	1.0983	0.135269	9.48777	0.27382	0.365502
Rv0491	75.174	75.6685	64.0566	76.3364	0.930017	-0.104672	6.18769	0.501974	0.594686	regX3	two-component response regulator
Rv0492c	57.3275	39.0354	51.1601	42.384	0.96995	-0.044017	5.57629	0.834574	0.87764	Rv0492c	gmc-type oxidoreductase
Rv0495c	158.682	160.746	206.04	189.787	1.23947	0.309728	7.48472	0.0119817	0.0260344	Rv0495c	conserved hypothetical protein
Rv0496	209.022	179.262	262.188	247.077	1.3112	0.390885	7.81215	0.0026711	0.00702235	Rv0496	conserved hypothetical protein
Rv0497	167.773	140.127	116.372	111.794	0.740783	-0.432877	7.06652	0.00169356	0.00470895	Rv0497	probable membrane protein
Rv0498	101.944	95.4865	77.0139	79.8747	0.794313	-0.33222	6.46939	0.0186037	0.0383891
Rv0499	62.2942	66.7605	50.3693	40.7278	0.707022	-0.500173	5.78186	0.00288667	0.00749895	Rv0499	hypothetical protein
Rv0500	50.0879	47.6432	34.127	35.0816	0.707828	-0.498529	5.3825	0.00239358	0.00640566	proC	pyrroline-5-carboxylate reductase
Rv0500A	204.729	216.896	161.936	184.517	0.821541	-0.283596	7.58512	0.0251704	0.0498695
Rv0500B	217.946	204.085	162.423	165.847	0.77766	-0.362789	7.55143	0.00294458	0.00763126
Rv0501	562.079	694.129	553.21	503.263	0.841193	-0.249491	9.17539	0.0658783	0.111368	galE1	UDP-glucose 4-epimerase
Rv0502	562.5	593.938	428.443	429.035	0.741524	-0.431434	8.97566	0.000365299	0.00121803	Rv0502	conserved hypothetical protein
Rv0503c	405.502	507.159	311.645	334.555	0.708135	-0.497904	8.60582	0.000313416	0.00105794
Rv0504c	41.5856	41.7378	27.0704	24.9938	0.625457	-0.677017	5.07793	5.28e-05	0.000212382
Rv0505c	271.148	270.045	240.227	240.904	0.889011	-0.169727	7.99811	0.157753	0.233042	serB	probable phosphoserine phosphatase
Rv0506	38.1342	35.6323	31.8154	41.4054	0.990529	-0.0137285	5.20423	0.953397	0.962881	mmpS2	conserved small membrane protein
Rv0507	149.001	169.954	138.759	149.812	0.904893	-0.14418	7.24732	0.266802	0.358292	mmpL2	conserved large membrane protein
Rv0509	902.845	826.048	789.97	850.014	0.948477	-0.0763155	9.71827	0.529731	0.621842	hemA	glutamyl-tRNA reductase
Rv0510	580.767	482.537	405.266	396.212	0.753657	-0.40802	8.86487	0.00181599	0.00499854	hemC	porphobilinogen deaminase
Rv0511	1737.08	1542.8	1306.86	1142.71	0.746861	-0.421087	10.4842	0.000773186	0.00233379	cysG	uroporphyrin-III c-methyltransferase
Rv0512	505.593	505.358	358.242	357.441	0.707938	-0.498304	8.75355	3.04e-05	0.000129935	hemB	[delta]-aminolevulinic acid dehydratase
Rv0513	157.167	141.828	86.7471	98.8459	0.620212	-0.689167	6.91922	5.75e-07	3.64e-06	Rv0513	probable membrane protein
Rv0514	139.825	89.1808	68.0107	49.1594	0.511785	-0.966391	6.43417	7.62e-06	3.75e-05	Rv0514	possible membrane protein
Rv0515	354.319	288.361	473.033	442.661	1.42447	0.510422	8.60739	0.000162167	0.000580861
Rv0516c	168.784	196.578	296.862	321.004	1.69156	0.758351	7.9439	6.82e-09	6.2e-08	Rv0516c	conserved hypothetical protein
Rv0517	120.548	124.713	102.199	108.482	0.858917	-0.21941	6.83332	0.0941008	0.150314	Rv0517	possible acyltransferase
Rv0518	91.3368	92.8841	55.4184	48.3313	0.563746	-0.826883	6.16677	4.9e-08	3.8e-07	Rv0518	hypothetical protein
Rv0519c	87.1277	70.664	60.9541	52.9236	0.721643	-0.470643	6.08649	0.00454043	0.0111673	Rv0519c	conserved hypothetical protein
Rv0520	66.5875	79.9724	60.4066	62.8609	0.84162	-0.24876	6.07622	0.116581	0.17941	Rv0520	similar to methyltransferases
Rv0522	115.834	123.011	185.843	210.791	1.6605	0.731616	7.31548	2.24e-08	1.85e-07	gabP	probable 4-amino butyrate transporter
Rv0523c	23.8233	23.5213	25.9146	19.5734	0.963244	-0.054027	4.54768	0.774696	0.830375	Rv0523c	conserved hypothetical protein
Rv0524	406.259	377.542	444.442	332.824	0.991843	-0.0118158	8.60912	0.9366	0.951389	hemL	glutamate-1-semialdehyde aminotransferase
Rv0525	80.5616	61.3556	57	44.2661	0.713713	-0.486584	5.92735	0.00925233	0.0208066
Rv0526	100.513	112.001	82.2455	69.561	0.715147	-0.483689	6.50847	0.00136047	0.00385894	Rv0526	conserved hypothetical protein
Rv0527	74.248	52.8479	42.826	38.1682	0.636915	-0.650827	5.70105	0.000604175	0.00189512
Rv0528	224.343	218.098	139.367	123.388	0.594106	-0.751208	7.46081	5.18e-09	4.78e-08	Rv0528	probable membrane protein
Rv0529	93.273	58.453	47.9968	44.7931	0.611044	-0.710651	5.9337	0.000586153	0.00185098	ccsB	cytochrome c-type biogenesis protein
Rv0530	292.699	289.662	423.394	359.474	1.34452	0.427089	8.41651	0.00101643	0.00297495	Rv0530	conserved hypothetical protein
Rv0530A	77.531	68.3619	154.271	194.304	2.38653	1.25491	6.95667	1.3e-16	2.96e-15
Rv0531	62.1259	64.058	62.2316	68.3565	1.03458	0.0490468	6.00776	0.75067	0.810447	Rv0531	unknown, membrane protein.
Rv0533c	123.578	135.323	113.757	104.643	0.844127	-0.244469	6.89935	0.0661353	0.111678	fabH	[beta]-ketoacyl-ACP synthase III
Rv0535	50.3405	41.8379	48.2401	40.1256	0.958619	-0.0609702	5.50241	0.736905	0.801919	pnp	phosphorylase from Pnp/MtaP family 2
Rv0536	30.8104	24.1219	33.1537	28.2309	1.11645	0.158923	4.87528	0.396214	0.493351	galE2	UDP-glucose 4-epimerase
Rv0537c	521.419	530.681	487.511	424.744	0.867221	-0.205528	8.94009	0.103612	0.162578	Rv0537c	unknown, possible membrane protein,
Rv0538	91.421	69.9634	94.1078	91.0918	1.14647	0.197199	6.44182	0.217886	0.304594	Rv0538	possible transmembrane protein
Rv0539	32.3256	22.0199	29.0779	26.65	1.0232	0.0330912	4.79468	0.877903	0.912963
Rv0541c	198.331	197.879	140.036	143.413	0.715352	-0.483275	7.40825	0.000102288	0.000386198	Rv0541c	unknown membrane protein
Rv0542c	303.053	268.043	209.264	173.601	0.670549	-0.576586	7.8976	2.8e-05	0.000120642	menE	o-succinylbenzoic acid-CoA ligase
Rv0543c	434.713	504.057	467.193	476.689	1.00559	0.00804027	8.87893	0.950815	0.961363
Rv0544c	65.3247	47.5431	35.2828	32.2209	0.597698	-0.742511	5.49367	9.23e-05	0.000350983
Rv0545c	1019.18	1002.11	590.257	601.582	0.58963	-0.762118	9.64946	8.17e-11	9.89e-10	pitA	low-affinity inorganic phosphate transporter
Rv0546c	47.2257	46.5422	31.3287	29.8119	0.652339	-0.616306	5.2732	0.000211253	0.000735016	Rv0546c	conserved hypothetical protein
Rv0547c	137.384	133.521	177.083	145.596	1.19158	0.252881	7.21626	0.0646517	0.109794	Rv0547c	putative oxidoreductase
Rv0548c	188.314	215.395	250.508	256.939	1.25731	0.330344	7.83323	0.00970519	0.021706
Rv0549c	44.3636	46.0417	125.193	121.506	2.72952	1.44865	6.40883	2.57e-23	1.03e-21
Rv0550c	23.4024	25.3229	44.1035	55.2573	2.03807	1.0272	5.22765	2.52e-08	2.06e-07
Rv0551c	35.6929	38.635	39.8453	45.3953	1.14651	0.197255	5.32494	0.248353	0.33797	fadD8	acyl-CoA synthase
Rv0552	77.1101	61.0553	113.27	108.708	1.60491	0.682493	6.49988	1.09e-05	5.19e-05	Rv0552	putative transcriptional regulator
Rv0553	40.4071	33.6305	56.1484	69.1093	1.68818	0.75547	5.65063	2.41e-05	0.000105558
Rv0555	308.188	235.013	261.154	238.118	0.918903	-0.122015	8.02677	0.408239	0.504495	menD	2-succinyl-6-hydroxy-2,4-cyclohexadiene-1-carbox ylate
Rv0556	79.7198	96.2872	94.5336	100.276	1.10746	0.147255	6.5372	0.325955	0.420384	Rv0556	possible membrane protein
Rv0557	186.041	187.27	212.67	218.394	1.15465	0.207453	7.65342	0.0834108	0.135548	Rv0557	conserved hypothetical protein
Rv0558	155.567	156.542	222.464	219.825	1.41714	0.502987	7.56198	3.04e-05	0.000129935
Rv0559c	351.12	426.687	415.851	454.932	1.11969	0.1631	8.68761	0.227552	0.31542	Rv0559c	possible exported
Rv0560c	41.0805	40.3365	41.0619	34.3288	0.92701	-0.109344	5.29823	0.528764	0.620929	Rv0560c	methyl transferase
Rv0561c	54.4653	39.4357	56.3917	53.9775	1.17361	0.23095	5.68282	0.204849	0.289554	Rv0561c	similar to squalene monooxygenase
Rv0562	147.065	158.744	145.025	141.38	0.936879	-0.0940652	7.21099	0.453475	0.549632	grcC1	heptaprenyl diphosphate synthase II
Rv0563	329.738	337.005	787.415	852.95	2.46019	1.29877	9.17352	1.84e-26	8.85e-25	htpX	probable (transmembrane) heat shock protein
Rv0564c	54.8021	63.0571	66.6724	67.9048	1.14264	0.19237	5.98439	0.218224	0.304807	gpdA1	glycerol-3-phosphate dehydrogenase
Rv0565c	34.5985	33.7306	41.0619	41.1042	1.20218	0.265652	5.24326	0.110456	0.171418	Rv0565c	Probable monooxygenasemonoxygenase
Rv0567	358.192	395.759	246.432	250.239	0.658842	-0.601996	8.28785	1.26e-06	7.4e-06	Rv0567	Probable methyltransferase
Rv0568	1062.37	919.233	1411.43	1292.98	1.36469	0.448577	10.1946	0.000336555	0.00113139	Rv0568	similar too MTCY63.32c cytochrome P-450
Rv0569	154.389	122.411	230.433	279.448	1.84039	0.880009	7.62331	3.72e-09	3.51e-08	Rv0569	conserved hypothetical protein
Rv0570	1121.63	1038.54	1064.57	893.829	0.906634	-0.141407	10.0081	0.272135	0.364223	nrdZ	ribonucleotide reductase, class II
Rv0571c	256.837	239.417	364.995	358.721	1.45815	0.544139	8.25452	9.74e-06	4.69e-05	Rv0571c	conserved hypothetical protein
Rv0572c	90.2424	104.094	106.213	124.517	1.18733	0.247724	6.73426	0.0908249	0.145862	Rv0572c	hypothetical protein
Rv0573c	118.106	116.205	115.886	112.924	0.976554	-0.0342279	6.8571	0.792858	0.843231	Rv0573c	conserved hypothetical protein
Rv0574c	517.379	544.093	576.692	689.813	1.19306	0.254667	9.1854	0.0498245	0.0884121	Rv0574c	conserved hypothetical protein
Rv0575c	42.7641	46.2419	131.094	117.29	2.79285	1.48174	6.4105	8.58e-23	3.31e-21	Rv0575c	possible oxidoreductase
Rv0576	239.664	241.519	174.407	160.051	0.695277	-0.52434	7.67141	1.8e-05	8.19e-05	Rv0576	putative transcriptional regulator
Rv0577	132.501	129.617	91.1878	107.804	0.758626	-0.398538	6.84861	0.00402035	0.0100234	Rv0577	conserved hypothetical protein
Rv0578c	1811.16	1500.16	1215.92	1254.81	0.746094	-0.42257	10.4974	0.000859421	0.00256342	PE_PGRS	PE_PGRS-family protein
Rv0579	206.076	224.704	316.876	287.504	1.40348	0.489005	8.01769	0.000114138	0.000425554	Rv0579	conserved hypothetical protein
Rv0580c	62.2942	73.8669	97.9402	111.945	1.54204	0.624837	6.4406	5.14e-05	0.000208601	Rv0580c	hypothetical protein
Rv0581	44.9529	29.4267	42.2786	35.6086	1.04579	0.0645961	5.26079	0.761202	0.818585
Rv0582	35.6929	29.9271	36.1953	34.3288	1.07359	0.102449	5.09858	0.563097	0.651683
Rv0584	64.3987	80.1726	83.0363	88.3816	1.18656	0.246786	6.30745	0.123114	0.187878	Rv0584	hypothetical protein
Rv0585c	54.8021	51.7469	52.3159	59.9248	1.05229	0.0735391	5.77786	0.648496	0.727673	Rv0585c	possible membrane protein
Rv0586	573.443	456.714	645.189	523.74	1.13466	0.182258	9.10353	0.223235	0.310749	Rv0586	transcriptional regulator (GntR family)
Rv0587	363.748	375.44	302.094	307.604	0.824841	-0.277812	8.39766	0.0202015	0.0412709	Rv0587	part of mce2 operon
Rv0588	109.267	107.898	90.5795	104.492	0.89771	-0.155678	6.68831	0.265141	0.356967	Rv0588	part of mce2 operon
Rv0589	122.484	137.925	95.2028	103.965	0.764881	-0.386692	6.84363	0.00459848	0.0112955	mce2	cell invasion protein
Rv0590	88.1379	91.6831	64.3607	77.014	0.7857	-0.347949	6.32697	0.0237071	0.0473998	Rv0590	part of mce2 operon
Rv0592	28.9584	35.1318	27.4354	29.6613	0.891705	-0.165362	4.9237	0.358592	0.454614	Rv0592	part of mce2 operon
Rv0594	100.849	101.392	98.9136	98.9964	0.978607	-0.0311991	6.64644	0.818465	0.865136	Rv0594	part of mce2 operon
Rv0597c	165.585	172.056	138.759	124.743	0.780817	-0.356944	7.23171	0.00509683	0.012378	Rv0597c	conserved hypothetical protein
Rv0598c	91.7577	118.107	189.432	184.593	1.7839	0.835039	7.19412	8.01e-09	7.16e-08	Rv0598c	conserved hypothetical protein
Rv0599c	43.1009	41.2374	54.5059	64.0654	1.40429	0.489841	5.67354	0.00315905	0.00811022	Rv0599c	conserved hypothetical protein
Rv0604	52.7817	47.2428	42.3394	38.0176	0.803469	-0.315685	5.49732	0.0596838	0.102632	lpqO	lipoprotein
Rv0605	84.7706	99.39	159.199	171.268	1.79535	0.844262	7.01247	1.07e-09	1.08e-08	Rv0605	resolvase
Rv0606	73.1536	86.8787	138.15	130.465	1.68015	0.748587	6.74957	1.35e-07	9.53e-07	Rv0606	transposase
Rv0607	32.2415	37.7342	47.4493	43.1368	1.29676	0.374912	5.33717	0.0301036	0.0577603	Rv0607	hypothetical protein
Rv0608	83.6763	112.001	92.587	97.2649	0.970996	-0.0424621	6.5918	0.791846	0.842701	Rv0608	conserved hypothetical protein
Rv0609	85.1074	71.4647	88.9979	70.1633	1.01669	0.0238815	6.30691	0.891357	0.921697	Rv0609	conserved hypothetical protein
Rv0609A	29.2109	27.0245	30.2337	37.039	1.19365	0.255382	4.95869	0.156992	0.232022
Rv0610c	123.157	124.213	135.352	120.527	1.03485	0.0494212	6.97736	0.709735	0.780376	Rv0610c	possible monooxygenase
Rv0611c	97.482	113.603	95.3853	129.636	1.06568	0.0917716	6.76996	0.580108	0.667603	Rv0611c	hypothetical protein
Rv0612	84.2656	75.9688	102.746	105.17	1.29674	0.374892	6.52912	0.00791702	0.0181648	Rv0612	hypothetical protein
Rv0613c	421.917	293.065	268.271	211.92	0.671599	-0.574327	8.22317	0.00113052	0.00326516	Rv0613c	hypothetical protein
Rv0615	64.5671	49.5449	80.3597	79.1219	1.39569	0.480981	6.10397	0.00353448	0.008948	Rv0615	possible membrane protein
Rv0616A	49.1619	58.0526	58.9466	70.3138	1.20576	0.269942	5.89038	0.110253	0.17136
Rv0617	64.6513	57.8524	52.6809	54.8809	0.87732	-0.188825	5.84834	0.235006	0.323429	Rv0617	conserved hypothetical protein
Rv0618	52.8659	38.8352	29.8079	27.3275	0.622574	-0.683683	5.21706	0.000365743	0.00121828
Rv0621	75.6791	62.3565	90.8837	88.5322	1.29864	0.377	6.31656	0.0150228	0.0317589	Rv0621	membrane spanning ATP/GTP-binding protein
Rv0623	58.001	35.5322	98.8527	70.2385	1.80585	0.852675	6.05026	0.000201964	0.000708712
Rv0624	66.5033	56.7514	91.857	75.0566	1.35406	0.437288	6.18849	0.00776041	0.0178938
Rv0625c	89.1481	44.2401	57.9125	37.8671	0.717932	-0.478081	5.84458	0.0929812	0.148743	Rv0625c	probable integral membrane protein
Rv0626	45.2896	24.4221	37.412	29.9624	0.965078	-0.0512829	5.11021	0.847299	0.887608	Rv0626	conserved hypothetical protein
Rv0627	97.2295	70.664	89.0587	64.8935	0.916969	-0.125056	6.33415	0.523444	0.615563
Rv0628c	270.896	173.257	334.578	287.73	1.40057	0.486011	8.06114	0.00800763	0.0183343	Rv0628c	conserved hypothetical protein
Rv0629c	70.1231	50.6459	61.2583	55.9349	0.969454	-0.044756	5.89971	0.811835	0.860346	recD	exodeoxyribonuclease V
Rv0630c	95.1249	67.361	58.5208	52.6977	0.684088	-0.547747	6.09714	0.00267107	0.00702235	recB	exodeoxyribonuclease V
Rv0631c	107.331	79.0716	76.2231	66.625	0.766038	-0.384512	6.36457	0.0266117	0.0522207	recC	exodeoxyribonuclease V
Rv0632c	275.947	325.595	262.066	273.501	0.890501	-0.16731	8.15136	0.201782	0.285981	echA3	enoyl-CoA hydratase/isomerase superfamily
Rv0633c	80.6458	94.7859	92.2828	85.8973	1.01664	0.0238156	6.46842	0.879579	0.913622	Rv0633c	hypothetical protein
Rv0634B	61.1999	56.4511	36.317	41.2548	0.65852	-0.602701	5.60696	0.000272057	0.000925685
Rv0634c	209.948	250.026	230.677	249.411	1.04395	0.0620469	7.87742	0.643423	0.723464	Rv0634c	putative glyoxylase II
Rv0635	61.7049	56.5512	37.412	45.0942	0.696614	-0.521568	5.64799	0.00216885	0.00589562	Rv0635	conserved hypothetical protein
Rv0636	73.5745	72.3656	44.286	55.182	0.680726	-0.554855	5.93706	0.000768588	0.00232204	Rv0636	hypothetical protein
Rv0637	253.386	247.424	140.462	171.945	0.623452	-0.68165	7.66643	3.69e-07	2.43e-06	Rv0637	conserved hypothetical protein
Rv0638	446.666	350.818	318.945	331.393	0.815247	-0.294692	8.49997	0.0354674	0.0668017	secE	SecE preprotein translocase
Rv0639	526.891	481.736	420.535	464.192	0.876985	-0.189376	8.88696	0.131282	0.198587	nusG	transcription antitermination protein
Rv0640	523.692	595.139	412.748	410.214	0.735654	-0.442901	8.92298	0.000412736	0.00136786	rplK	50S ribosomal protein L11
Rv0641	1145.37	1352.22	1025.88	1011.42	0.815768	-0.293768	10.1468	0.0182019	0.037631	rplA	50S ribosomal protein L1
Rv0642c	674.966	720.953	430.329	483.313	0.654466	-0.61161	9.17305	8.3e-07	5.07e-06	mmaA4	methoxymycolic acid synthase 4
Rv0643c	271.064	287.56	170.574	170.289	0.610271	-0.712477	7.81196	6.17e-09	5.64e-08	mmaA3	methoxymycolic acid synthase 3
Rv0644c	241.011	284.458	171	175.634	0.659836	-0.599821	7.76743	4.79e-06	2.5e-05	mmaA2	methoxymycolic acid synthase 2
Rv0645c	76.1	79.472	71.6606	80.7781	0.979534	-0.0298326	6.26898	0.846215	0.887039	mmaA1	methoxymycolic acid synthase 1
Rv0646c	124.504	103.694	101.834	90.7154	0.843631	-0.245316	6.71835	0.0945114	0.15075	lipG	probable hydrolase
Rv0647c	182.674	193.776	158.529	142.811	0.800869	-0.320362	7.40491	0.0128	0.027575	Rv0647c	conserved hypothetical protein
Rv0648	75.0056	62.0562	56.0875	55.3326	0.81228	-0.29995	5.95883	0.0616846	0.105575	Rv0648	conserved hypothetical protein
Rv0651	305.747	295.468	249.231	212.899	0.768859	-0.379209	8.05454	0.00345879	0.00879031	rplJ	50S ribosomal protein L10
Rv0652	108.51	78.9715	51.7076	39.1469	0.484881	-1.0443	6.11798	6.38e-08	4.8e-07	rplL	50S ribosomal protein L7/L12
Rv0653c	27.4431	19.3175	40.0278	36.5873	1.63405	0.708451	4.96788	0.000305091	0.00103303	Rv0653c	putative transcriptional regulator
Rv0654	106.153	111.901	150.074	162.61	1.43393	0.519975	7.05557	6.45e-05	0.000254113	Rv0654	putative dioxygenase
Rv0655	1302.2	1583.53	1073.15	1075.71	0.7447	-0.425269	10.2976	0.000846224	0.00252758	Rv0655	ABC transporter
Rv0656c	27.5273	29.4267	43.2519	46.2234	1.57116	0.651834	5.20822	0.000130352	0.00047786	Rv0656c	similar to beta dioxygenases
Rv0657c	50.1721	58.9534	48.9093	69.9374	1.08844	0.122257	5.83553	0.527931	0.620617	Rv0657c	conserved hypothetical protein
Rv0658c	107.752	92.0834	92.1003	84.5422	0.883717	-0.178344	6.5584	0.220479	0.307071	Rv0658c	probable membrane protein
Rv0659c	313.912	301.673	330.685	324.392	1.06411	0.0896415	8.3123	0.457875	0.553736	Rv0659c	conserved hypothetical protein
Rv0660c	225.438	97.088	284.757	211.544	1.53815	0.621197	7.68166	0.0288847	0.0557802	Rv0660c	conserved hypothetical protein
Rv0663	156.325	160.545	157.86	171.343	1.03876	0.054866	7.33696	0.666569	0.743377	atsD	proable arylsulfatase
Rv0667	5149.21	5339.24	3321.63	3450.5	0.645675	-0.63112	12.0751	2.61e-08	2.13e-07	rpoB	[beta] subunit of RNA polymerase
Rv0668	3076.58	3242.24	1943.96	1895.39	0.607618	-0.718762	11.3103	2.14e-10	2.47e-09	rpoC	[beta]' subunit of RNA polymerase
Rv0669c	86.6226	100.191	54.8709	51.6438	0.570738	-0.8091	6.19275	1.25e-07	8.86e-07
Rv0670	321.068	364.23	616.537	544.367	1.69447	0.760831	8.85186	4.74e-09	4.41e-08	end	endonuclease IV (apurinase)
Rv0671	197.489	203.985	260.12	262.51	1.30185	0.380568	7.85383	0.00171856	0.00477038	lpqP	probable esterase
Rv0672	238.57	255.431	195.515	203.263	0.807292	-0.308838	7.80218	0.0124472	0.0269211	fadE8	acyl-CoA dehydrogenase (aka aidB)
Rv0673	97.5662	100.291	83.158	78.0679	0.81522	-0.294739	6.48883	0.035646	0.0670995	echA4	enoyl-CoA hydratase/isomerase superfamily
Rv0674	96.4718	91.8832	81.3938	75.3577	0.832359	-0.264721	6.43209	0.0646976	0.109815	Rv0674	hypothetical protein
Rv0676c	1193.27	1314.59	3645.26	3742.82	2.94608	1.5588	11.2731	4.86e-40	3.7e-38	mmpL5	conserved large membrane protein
Rv0677c	296.318	403.766	1841.15	1783.29	5.17878	2.37261	10.0797	5.56e-53	5.88e-51	mmpS5	conserved small membrane protein
Rv0678	101.691	95.4865	768.375	1163.72	9.79518	3.29207	9.05895	8.15e-68	9.9e-66	Rv0678	hypothetical protein
Rv0679c	75.8474	85.5775	51.8901	59.699	0.691133	-0.532964	6.09077	0.000734745	0.00222934
Rv0680c	54.3812	51.5467	49.8826	53.7517	0.977598	-0.0326866	5.71508	0.844114	0.885685
Rv0681	249.093	268.543	311.766	287.73	1.15846	0.21221	8.12686	0.0911949	0.146385	Rv0681	transcriptional regulator (TetR/AcrR family)
Rv0682	99.334	108.198	93.8645	90.4142	0.888433	-0.170665	6.61512	0.21179	0.297467	rpsL	30S ribosomal protein S12
Rv0683	302.632	317.187	223.742	221.029	0.717672	-0.478604	8.05577	8.33e-05	0.000318913	rpsG	30S ribosomal protein S7
Rv0684	1736.49	1905.53	1105.57	1236.66	0.643103	-0.636878	10.5468	1.7e-07	1.19e-06	fusA	elongation factor G
Rv0685	1048.9	1094.49	664.655	777.367	0.672723	-0.571914	9.80772	5.85e-06	2.96e-05	tuf	elongation factor EF-Tu
Rv0686	148.748	150.436	152.933	173.752	1.09155	0.126378	7.29139	0.320502	0.414656	Rv0686	potential membrane protein
Rv0687	34.5985	23.7215	42.1569	40.7278	1.41753	0.503384	5.15738	0.0098819	0.0220712	Rv0687	putative dehydrogenase, SDR family
Rv0688	139.068	153.539	144.112	159.222	1.03669	0.0519896	7.22037	0.691057	0.764965	Rv0688	putative oxidoreductase
Rv0690c	350.447	389.453	461.657	427.303	1.20174	0.265122	8.67059	0.0342391	0.0646367	Rv0690c	hypothetical protein
Rv0691c	170.467	185.768	235.178	267.554	1.41121	0.496937	7.74862	0.000129542	0.000475423	Rv0691c	transcriptional regulator (TetR/AcrR family)
Rv0692	79.5514	97.3882	162.423	139.649	1.70915	0.773276	6.90957	2.23e-07	1.53e-06	Rv0692	hypothetical protein
Rv0693	135.532	132.92	198.07	192.949	1.45652	0.542528	7.36856	1.31e-05	6.11e-05	pqqE	coenzyme pqq synthesis protein E
Rv0694	134.859	124.012	171.061	176.688	1.34273	0.425165	7.24786	0.000653794	0.00201797	lldD1	L-lactate dehydrogenase (cytochrome)
Rv0695	154.22	144.03	166.255	158.093	1.0874	0.120881	7.28427	0.330416	0.425131	Rv0695	conserved hypothetical protein
Rv0696	135.195	125.414	89.667	88.758	0.684516	-0.546844	6.77756	3.59e-05	0.000150843	Rv0696	glycosyltransferase
Rv0697	38.4709	40.837	32.7279	35.2322	0.856822	-0.222933	5.20441	0.187591	0.269413	Rv0697	gmc-type oxidoreductase
Rv0698	57.075	43.1391	53.7151	41.6312	0.951309	-0.0720139	5.61791	0.714771	0.78486
Rv0700	1022.89	1247.53	930.615	865.598	0.791233	-0.337826	9.98958	0.010465	0.0232154	rpsJ	30S ribosomal protein S10
Rv0701	1149.75	1128.22	623.228	643.138	0.555902	-0.847098	9.79097	7.54e-13	1.18e-11	rplC	50S ribosomal protein L3
Rv0702	870.014	645.885	374.85	292.096	0.440012	-1.18439	9.09141	1.34e-12	2.02e-11	rplD	50S ribosomal protein L4
Rv0703	389.255	409.871	177.266	171.418	0.436418	-1.19622	8.16295	5.48e-22	1.86e-20	rplW	50S ribosomal protein L23
Rv0704	856.798	875.393	518.597	476.99	0.574818	-0.798822	9.41313	4.38e-11	5.59e-10	rplB	50S ribosomal protein L2
Rv0705	516.789	588.133	302.763	362.334	0.601878	-0.732457	8.78885	6.87e-08	5.1e-07
Rv0706	475.877	354.021	248.136	197.165	0.53662	-0.898027	8.316	4.57e-08	3.58e-07
Rv0707	570.834	618.761	311.645	327.178	0.537015	-0.896964	8.83559	2.21e-13	3.58e-12	rpsC	30S ribosomal protein S3
Rv0708	206.413	237.715	110.654	114.053	0.506071	-0.982588	7.38306	8.56e-14	1.44e-12	rplP	50S ribosomal protein L16
Rv0709	116.928	121.61	66.4899	86.876	0.642352	-0.638565	6.6122	4.4e-05	0.000181529	rpmC	50S ribosomal protein L29
Rv0710	217.356	222.902	134.196	147.93	0.640659	-0.642371	7.49558	2.22e-07	1.52e-06	rpsQ	30S ribosomal protein S17
Rv0711	566.877	639.279	959.51	976.338	1.60513	0.682686	9.61825	2.53e-08	2.07e-07
Rv0712	154.641	157.743	232.806	222.987	1.4593	0.545278	7.58821	5.52e-06	2.82e-05	Rv0712	conserved hypothetical protein
Rv0713	48.6568	45.9416	31.3287	31.8445	0.66753	-0.583094	5.30007	0.000444849	0.00146101	Rv0713	potential membrane protein
Rv0714	633.381	776.604	576.448	654.129	0.872801	-0.196275	9.36663	0.151015	0.224301
Rv0715	237.055	271.746	151.534	189.11	0.669343	-0.579183	7.72934	5.76e-05	0.000227355	rplX	50S ribosomal protein L24
Rv0716	516.2	624.466	354.349	396.964	0.658686	-0.602338	8.88517	9.62e-06	4.64e-05	rplE	50S ribosomal protein L5
Rv0717	64.5671	66.1599	35.5262	42.6852	0.597644	-0.742641	5.7028	7.79e-06	3.83e-05	rpsN	30S ribosomal protein S14
Rv0718	291.352	352.019	164.978	197.692	0.563644	-0.827144	7.97297	8.06e-09	7.18e-08	rpsH	30S ribosomal protein S8
Rv0719	464.429	486.04	313.835	352.096	0.700559	-0.513422	8.65824	4.04e-05	0.000167638	rplF	50S ribosomal protein L6
Rv0720	132.417	97.3882	72.3298	49.9876	0.532609	-0.90885	6.45863	4.76e-06	2.49e-05	rplR	50S ribosomal protein L18
Rv0721	209.864	168.252	119.718	128.959	0.657213	-0.605567	7.29136	1.55e-05	7.12e-05	rpsE	30S ribosomal protein S5
Rv0723	566.288	593.237	386.347	429.637	0.703668	-0.507033	8.94775	4.7e-05	0.000192582	rplO	50S ribosomal protein L15
Rv0724	843.497	728.86	1173.58	1173.73	1.49271	0.57793	9.93715	3.78e-06	2e-05	sppA	protease IV, signal peptide peptidase
Rv0725c	39.6494	40.837	54.5059	53.9022	1.34722	0.429984	5.57092	0.00750093	0.0174049
Rv0726c	93.273	98.289	127.079	119.473	1.28764	0.364732	6.7792	0.00599308	0.014311	Rv0726c	conserved hypothetical protein
Rv0729	32.3256	20.5186	39.9061	27.3275	1.27108	0.346052	4.92684	0.149222	0.22214	xylB	xylulose kinase
Rv0730	149.506	136.924	165.647	148.306	1.09611	0.132387	7.23212	0.309271	0.402985	Rv0730	conserved hypothetical protein
Rv0731c	29.2109	24.9226	27.6179	22.2836	0.922343	-0.116624	4.71044	0.530369	0.622368	Rv0731c	conserved hypothetical protein
Rv0732	462.998	550.098	263.709	289.687	0.546259	-0.872342	8.61233	6.31e-11	7.73e-10	secY	SecY subunit of preprotein translocase
Rv0733	91.421	101.892	60.1025	69.6363	0.670947	-0.57573	6.33354	0.000185111	0.000657303	adk	probable adenylate kinase
Rv0734	218.198	188.271	133.041	135.433	0.66025	-0.598915	7.39811	5.44e-06	2.79e-05	map'	probable methionine aminopeptidase
Rv0735	66.2507	74.4675	83.4621	83.9399	1.1903	0.251325	6.27171	0.0916757	0.147085	sigL	sigma-70 factors ECF subfamily
Rv0736	34.5985	29.2265	26.158	28.7579	0.858553	-0.220021	4.89627	0.2205	0.307071	Rv0736	hypothetical protein
Rv0738	58.6744	28.3257	64.9691	58.5698	1.41742	0.50327	5.7306	0.0533282	0.0937171	Rv0738	possible membrane protein
Rv0739	28.3691	32.9298	33.3362	30.7152	1.04692	0.0661459	4.97753	0.723076	0.790804	Rv0739	conserved hypothetical protein
Rv0740	95.4617	118.407	230.251	258.746	2.28772	1.19391	7.4618	1.12e-16	2.57e-15	Rv0740	conserved hypothetical protein
Rv0741	47.5625	51.9471	41.3052	42.911	0.84659	-0.240265	5.52278	0.140687	0.21087	Rv0741	truncated copy of IS1557
Rv0743c	30.0527	38.3347	33.2145	34.1782	0.987013	-0.0188587	5.08956	0.918345	0.939243	Rv0743c	hypothetical protein
Rv0744c	29.4635	34.5313	34.127	36.6626	1.10703	0.146691	5.08178	0.407259	0.503663	Rv0744c	putative transcriptional regulator
Rv0747	102.785	41.4375	50.1259	49.0842	0.687215	-0.541166	5.93048	0.0736326	0.122261	PE_PGRS	PE_PGRS-family protein
Rv0749	66.5033	54.8497	61.9274	54.8809	0.962204	-0.055586	5.90037	0.743047	0.805131	Rv0749	conserved hypothetical protein
Rv0749A	88.8113	115.605	150.56	149.436	1.46893	0.55477	6.98235	0.000209118	0.000729135
Rv0750	99.5866	118.407	241.809	272.899	2.36217	1.24011	7.52175	8.44e-20	2.47e-18	Rv0750	conserved hypothetical protein
Rv0751c	111.877	101.692	117.893	102.61	1.03259	0.046261	6.76468	0.743974	0.805412	mmsB	methylmalmonate semialdehyde oxidoreductase
Rv0752c	67.4293	65.2591	69.1665	63.7642	1.00206	0.00297108	6.05704	0.989933	0.992959	fadE9	acyl-CoA dehydrogenase
Rv0753c	197.574	184.367	192.474	184.216	0.986174	-0.0200862	7.56853	0.871725	0.908266	mmsA	methylmalmonate semialdehyde dehydrogenase
Rv0754	58.0851	55.5503	75.9189	72.2712	1.30397	0.382906	6.03949	0.0108158	0.0238808	PE_PGRS	PE_PGRS-family protein
Rv0755A	174.003	179.262	145.085	184.743	0.933221	-0.0997091	7.41649	0.489393	0.58365
Rv0755c	51.8557	43.4394	48.1185	65.7969	1.19295	0.254534	5.71493	0.177836	0.25738	PPE	PPE-family protein
Rv0756c	129.892	126.715	196.306	189.26	1.50251	0.587375	7.33049	2.88e-06	1.57e-05
Rv0757	207.591	211.391	253.61	285.321	1.28606	0.362955	7.90544	0.00386434	0.00967116	phoP	two-component response regulator
Rv0758	219.798	224.203	269.549	268.984	1.21297	0.27854	7.94195	0.0207777	0.0423164	phoR	sensor histidine kinase
Rv0759c	127.787	163.148	146.728	151.995	1.02737	0.0389517	7.20488	0.789727	0.841517	Rv0759c	conserved hypothetical protein
Rv0760c	85.6966	94.7859	62.9616	67.6036	0.723488	-0.466959	6.27986	0.00174995	0.00484112	Rv0760c	conserved hypothetical protein
Rv0761c	111.288	123.712	82.7321	90.1131	0.735535	-0.443134	6.67103	0.00139934	0.00395797	adhB	zinc-containing alcohol dehydrogenase
Rv0762c	28.4533	31.0281	33.7012	39.8244	1.23553	0.305127	5.06486	0.0835458	0.135612	Rv0762c	hypothetical protein
Rv0764c	116.844	140.127	155.609	175.709	1.2897	0.367032	7.20284	0.00847337	0.0192662	Rv0764c	possible lanosterol 14-demethylase cytochrome P450
Rv0765c	54.9704	50.5458	76.8922	72.1959	1.4125	0.498247	6.0005	0.00113999	0.00328675	Rv0765c	short-chain alcohol dehydrogenase family
Rv0766c	165.416	167.752	325.514	361.281	2.06112	1.04343	7.99743	9.22e-17	2.13e-15	Rv0766c	cytochrome p-450
Rv0767c	66.7558	55.8506	157.313	168.03	2.64987	1.40592	6.81603	7.13e-23	2.79e-21	Rv0767c	hypothetical protein
Rv0768	123.494	118.207	253.428	242.259	2.05054	1.036	7.53088	3.17e-17	7.6e-16	aldA	aldehyde dehydrogenases
Rv0769	31.1471	24.2219	27.1921	32.8232	1.08027	0.111393	4.86027	0.561644	0.650461	Rv0769	similar to 7-alpha-hydroxysteroid dehydrogenase
Rv0772	111.204	104.495	107.308	92.8233	0.928134	-0.107594	6.70191	0.443057	0.539113	purD	phosphoribosylamine-glycine ligase
Rv0773c	125.935	141.628	81.4547	78.8207	0.599382	-0.738453	6.73871	6.71e-08	5e-07	ggtA	putative [gamma]-glutamyl transpeptidase
Rv0774c	100.176	94.7859	67.2199	62.108	0.663522	-0.591785	6.34017	5.18e-05	0.000209446	Rv0774c	conserved hypothetical protein
Rv0775	151.358	125.814	192.352	246.55	1.58212	0.661858	7.48719	1.32e-05	6.16e-05	Rv0775	conserved hypothetical protein
Rv0777	288.574	284.958	315.903	374.681	1.20379	0.267584	8.30499	0.0397006	0.0729734	purB	adenylosuccinate lyase
Rv0778	136.795	147.133	124.524	136.186	0.918178	-0.123155	7.08993	0.345879	0.442255	Rv0778	similar linalool 8-monooxygenase, cytochrome p-450
Rv0780	82.6661	94.886	57.9733	57.5158	0.65089	-0.619513	6.19267	4.13e-05	0.000171343
Rv0781	80.3932	93.3846	73.8506	87.4782	0.928303	-0.107332	6.38941	0.496987	0.590149	ptrBb	protease II, [beta] subunit
Rv0783c	188.482	240.118	253.975	243.539	1.16139	0.215858	7.85635	0.128187	0.194895	Rv0783c	multidrug resistance protein
Rv0784	72.4802	53.8488	142.895	114.203	2.03338	1.02388	6.59242	4.43e-09	4.13e-08	Rv0784	conserved hypothetical protein
Rv0785	62.1259	73.0662	62.7183	67.5284	0.96385	-0.0531194	6.05423	0.738397	0.802472	Rv0785	putative dehydrogenases
Rv0786c	35.6087	30.4276	35.222	28.8332	0.970281	-0.0435252	5.03205	0.817194	0.864561	Rv0786c	conserved hypothetical protein
Rv0788	182.589	180.664	205.37	205.446	1.13089	0.177459	7.59804	0.136579	0.205397	purQ	phosphoribosylformylglycinamidine synthase I
Rv0789c	55.0546	69.6631	103.902	105.998	1.68483	0.752603	6.39344	2.04e-06	1.15e-05	Rv0789c	hypothetical protein
Rv0790c	97.2295	101.592	93.317	100.502	0.974725	-0.0369324	6.61881	0.789964	0.841517	Rv0790c	hypothetical protein
Rv0791c	114.318	113.002	117.407	110.214	1.00152	0.00218621	6.83168	0.990739	0.993464
Rv0792c	191.26	216.396	265.229	248.056	1.25964	0.333011	7.84877	0.00914252	0.0206304
Rv0794c	67.1767	57.9525	132.189	127.077	2.07017	1.04975	6.59524	2.44e-13	3.94e-12
Rv0797	31.4838	40.4366	40.0886	37.6412	1.08301	0.115051	5.23188	0.536544	0.627594
Rv0798c	68.4395	72.7659	49.2135	54.4292	0.733796	-0.44655	5.93471	0.00416476	0.0103441	Rv0798c	similar to bacteriocins
Rv0799c	130.313	141.828	96.0544	109.536	0.75529	-0.404898	6.89946	0.00298928	0.00773489	Rv0799c	conserved hypothetical protein
Rv0800	35.8613	28.1255	34.0662	30.9411	1.01477	0.0211579	5.02078	0.915068	0.937352	pepC	aminopeptidase I
Rv0801	24.9177	28.3257	29.5646	33.7265	1.18885	0.249572	4.87445	0.160434	0.236221
Rv0802c	53.5394	57.1518	98.3052	106.826	1.85328	0.890081	6.31151	2.64e-09	2.54e-08	Rv0802c	acetyltransferase
Rv0803	317.195	293.266	244.121	224.793	0.768164	-0.380514	8.07611	0.00238659	0.00639739	purL	phosphoribosylformylglycinamidine synthase II
Rv0804	42.9325	33.0299	28.4088	25.2196	0.705576	-0.503127	5.01983	0.00701617	0.0164077	Rv0804	conserved hypothetical protein
Rv0805	517.631	591.736	724.454	782.034	1.35807	0.441557	9.35374	0.000457052	0.00149809	Rv0805	conserved hypothetical protein
Rv0806c	70.1231	78.6713	83.158	86.4243	1.14016	0.189235	6.31826	0.20494	0.289554	cpsY	probable UDP-glucose-4-epimerase
Rv0807	31.0629	22.5204	44.651	43.438	1.63962	0.713365	5.16447	0.000145964	0.000529179	Rv0807	conserved hypothetical protein
Rv0808	1680.18	1886.31	1839.94	1689.19	0.989587	-0.0151018	10.7928	0.899983	0.926687	purF	amidophosphoribosyltransferase
Rv0809	355.33	384.548	381.237	400.126	1.05613	0.0787839	8.57165	0.519673	0.612445	purM	5'-phosphoribosyl-5-aminoimidazole synthase
Rv0810c	282.26	316.086	457.703	504.167	1.60768	0.684983	8.60903	8.15e-08	5.97e-07	Rv0810c	hypothetical protein
Rv0811c	206.16	187.37	312.8	298.721	1.55363	0.635641	7.97562	3.2e-07	2.13e-06	Rv0811c	conserved hypothetical protein
Rv0812	45.963	39.0354	56.5133	51.9449	1.2751	0.350607	5.60555	0.0368818	0.0687943
Rv0813c	152.284	128.717	144.903	132.347	0.986398	-0.0197586	7.1268	0.888751	0.919291	Rv0813c	conserved hypothetical protein
Rv0814c	165.248	103.394	116.007	108.181	0.833981	-0.261914	6.94677	0.165722	0.242414	sseC2	thiosulfate sulfurtransferase
Rv0815c	390.433	458.515	340.844	365.873	0.832545	-0.2644	8.60329	0.0421456	0.0768221	cysA2	thiosulfate sulfurtransferase
Rv0818	320.815	263.939	278.734	276.362	0.949004	-0.0755134	8.15546	0.574674	0.662976	Rv0818	two-component response regulator
Rv0819	120.884	106.196	103.415	100.653	0.898311	-0.154712	6.75368	0.25886	0.350524	Rv0819	conserved hypothetical protein
Rv0820	73.8271	77.3701	49.031	55.1068	0.688454	-0.538567	5.99447	0.000479507	0.00154849	phoT	phosphate transport system ABC transporter
Rv0821c	820.937	1021.83	1493.19	1533.73	1.64277	0.716128	10.2501	5.97e-08	4.55e-07	phoY2	phosphate transport system regulator
Rv0822c	1200.51	1203.29	1007.69	903.088	0.794949	-0.331066	10.075	0.00595262	0.014241	Rv0822c	conserved hypothetical protein
Rv0823c	3209.41	3468.44	3105.25	2649.79	0.861845	-0.2145	11.6019	0.0818896	0.133539	Rv0823c	transcriptional regulator (NifR3/Smm1 family)
Rv0824c	7676.16	8952.31	7210.17	8421.85	0.940076	-0.0891514	12.9775	0.491314	0.585119	desA1	acyl-[ACP] desaturase
Rv0825c	79.2147	69.563	68.0715	58.7203	0.852356	-0.230472	6.10866	0.143339	0.214258	Rv0825c	conserved hypothetical protein
Rv0826	37.5449	42.9389	54.5667	49.9123	1.29993	0.378434	5.54014	0.0242035	0.0482453	Rv0826	conserved hypothetical protein
Rv0827c	59.1795	57.7523	143.2	133.476	2.366	1.24245	6.63008	2.62e-19	7.36e-18	Rv0827c	transcriptional regulator (ArsR family)
Rv0830	29.1268	31.7287	46.9018	49.4606	1.58402	0.663589	5.31007	8.24e-05	0.000315827	Rv0830	conserved hypothetical protein
Rv0831c	242.527	268.043	229.886	261.381	0.962153	-0.0556613	7.96893	0.667887	0.744593	Rv0831c	conserved hypothetical protein
Rv0832	150.011	119.208	98.2444	83.7894	0.676148	-0.564588	6.81782	0.000245209	0.00084156	PE_PGRS	PE_PGRS-family protein
Rv0834c	585.65	259.235	359.581	285.321	0.763206	-0.389857	8.54168	0.153472	0.227641	PE_PGRS	PE_PGRS-family protein
Rv0835	34.9353	45.241	74.9456	82.2084	1.96262	0.972777	5.90194	1.9e-08	1.6e-07	lpqQ	lipoprotein
Rv0838	51.4348	48.8442	55.9659	48.1055	1.03835	0.0542871	5.68082	0.747888	0.807838	lpqR	lipoprotein
Rv0839	541.37	526.277	374.728	343.514	0.672802	-0.571746	8.8022	2.65e-06	1.46e-05	Rv0839	conserved hypothetical protein
Rv0840c	45.2054	45.3411	98.9136	104.643	2.24741	1.16827	6.21143	3.86e-15	8.02e-14
Rv0842	34.4302	25.0227	25.9146	30.9411	0.953028	-0.069409	4.86948	0.742989	0.805131	Rv0842	Unknown integral membrane protein
Rv0844c	136.374	137.725	126.106	97.8672	0.8178	-0.290179	6.96107	0.0488028	0.0869284	narL	two-component response regulator
Rv0845	36.9556	38.3347	31.572	29.5107	0.812063	-0.300336	5.09363	0.0730261	0.121455	Rv0845	sensor histidine kinase
Rv0846c	231.246	215.595	477.656	492.648	2.17098	1.11835	8.47127	1.33e-19	3.84e-18	Rv0846c	similar to several L-ascorbate oxidases
Rv0847	761.926	782.409	2003.94	1910.37	2.5347	1.34181	10.4151	1.08e-30	5.73e-29	lpqS	lipoprotein
Rv0848	597.688	588.033	1057.45	990.04	1.72681	0.78811	9.65966	3.25e-11	4.19e-10
Rv0849	255.154	294.166	428.625	415.484	1.53708	0.62019	8.44609	1.27e-06	7.42e-06
Rv0850	50.0879	50.8461	77.4397	63.5384	1.39793	0.48329	5.92728	0.00316323	0.00811459	Rv0850	transposase fragment
Rv0851c	52.9501	63.0571	69.4707	80.7781	1.29554	0.373558	6.06192	0.0226706	0.0457174	Rv0851c	Short-chain dehydrogenases/reductase
Rv0852	74.3321	81.2736	59.19	61.7316	0.777279	-0.363496	6.11103	0.0148147	0.0313417	fadD16	acyl-CoA synthase
Rv0853c	91.0842	106.396	131.094	132.121	1.33371	0.415441	6.85138	0.00244651	0.00652071	pdc	pyruvate (or indolepyruvate) decarboxylase
Rv0855	54.7179	54.1491	59.0075	63.689	1.12649	0.171831	5.86046	0.270439	0.362167	far	fatty acyl-CoA racemase
Rv0857	94.1148	123.312	205.005	241.506	2.05476	1.03897	7.37921	2.65e-11	3.45e-10	Rv0857	conserved hypothetical protein
Rv0858c	40.6596	37.7342	24.5155	22.133	0.595479	-0.747878	4.96292	1.55e-05	7.1e-05	Rv0858c	possible aminotransferase
Rv0859	374.102	343.411	403.38	390.114	1.10579	0.145081	8.56221	0.233297	0.321887	fadA	[beta] oxidation complex, subunit (acetyl-CoA
Rv0860	589.775	619.361	664.351	614.757	1.05798	0.0813181	9.28137	0.50012	0.593237	fadB	hypothetical protein
Rv0861c	185.283	198.28	224.107	231.644	1.18834	0.248943	7.71472	0.0425467	0.0774242	Rv0861c	probable DNA helicase
Rv0862c	118.275	104.294	115.764	100.954	0.973729	-0.0384084	6.78149	0.788068	0.840589	Rv0862c	conserved hypothetical protein
Rv0863	121.474	99.9906	114.426	132.949	1.11578	0.15805	6.87574	0.283365	0.374969	Rv0863	conserved hypothetical protein
Rv0864	344.891	319.89	330.32	376.789	1.06337	0.0886412	8.42272	0.489548	0.58365
Rv0865	152.452	148.935	125.011	131.368	0.850446	-0.233708	7.12408	0.0647837	0.109904	mog	molybdopterin biosynthesis
Rv0866	41.3331	37.9344	28.6521	36.3614	0.818372	-0.289172	5.17408	0.1115	0.172725
Rv0867c	932.393	897.213	554.244	560.327	0.60917	-0.715084	9.52337	1.99e-09	1.94e-08	Rv0867c	probable exported protein
Rv0868c	61.284	66.0598	67.8282	60.9788	1.01244	0.0178297	6.0046	0.916122	0.937846	moaD2	molybdopterin converting factor subunit 1
Rv0869c	349.858	327.296	389.389	331.619	1.06487	0.0906753	8.4503	0.487973	0.582196	moaA2	molybdenum cofactor biosynthesis, protein A
Rv0870c	109.183	111.301	129.269	125.872	1.15738	0.210868	6.89663	0.101795	0.160264	Rv0870c	unknown hydrophobic protein
Rv0871	105.227	118.908	95.4461	103.062	0.885818	-0.174918	6.72392	0.206684	0.291669	cspB	probable cold shock protein
Rv0872c	436.396	248.725	329.529	279.448	0.888677	-0.170269	8.33875	0.415246	0.510845	PE_PGRS	PE_PGRS-family protein
Rv0873	194.291	211.592	288.893	313.326	1.48384	0.569331	7.9795	5.47e-06	2.8e-05	fadE10	acyl-CoA dehydrogenase
Rv0874c	117.517	84.0762	147.823	116.613	1.31114	0.390817	6.86944	0.0266362	0.0522375
Rv0875c	103.711	122.711	123.612	117.215	1.06447	0.0901294	6.87015	0.520967	0.613309	Rv0875c	possible exported protein
Rv0876c	637.59	714.848	805.422	755.836	1.15455	0.207333	9.5091	0.0949726	0.151412	Rv0876c	possible membrane protein
Rv0877	140.33	148.034	202.268	222.46	1.47281	0.558573	7.48083	8.06e-06	3.95e-05	Rv0877	conserved hypothetical protein
Rv0879c	53.8761	30.6277	34.0662	21.8319	0.661649	-0.595862	5.13789	0.0254376	0.0503078	Rv0879c	hypothetical protein
Rv0880	77.2785	94.6858	70.079	73.7015	0.836606	-0.257379	6.30268	0.101183	0.159377
Rv0881	46.4681	49.8452	38.9328	35.8345	0.777156	-0.363724	5.41922	0.0279391	0.0542094	Rv0881	possible rRNA methyltransferase
Rv0883c	253.302	235.714	167.593	172.849	0.696015	-0.52281	7.69566	2.19e-05	9.68e-05	Rv0883c	conserved hypothetical protein
Rv0884c	160.281	167.752	266.142	256.487	1.59354	0.672234	7.73539	4.81e-08	3.74e-07	serC	phosphoserine aminotransferase
Rv0885	293.709	321.992	439.149	482.034	1.49623	0.581329	8.58717	3.32e-06	1.78e-05	Rv0885	unknown transmembrane protein
Rv0886	207.591	182.766	200.625	162.234	0.929723	-0.105126	7.55826	0.454821	0.550855	fprB	ferredoxin, ferredoxin-NADP reductase
Rv0888	115.413	122.711	211.332	243.162	1.9085	0.932442	7.44	1.76e-12	2.63e-11	Rv0888	possible membrane protein
Rv0889c	324.519	322.893	400.582	372.272	1.19386	0.255632	8.47308	0.0362484	0.067985	citA	citrate synthase 2
Rv0890c	167.184	189.872	103.963	96.0604	0.560599	-0.834959	7.11962	4.2e-10	4.58e-09	Rv0890c	transcriptional regulator (LuxR/UhpA family)
Rv0891c	122.231	143.53	78.1089	87.7793	0.624214	-0.679888	6.75142	2.37e-06	1.32e-05	Rv0891c	putative transcriptional regulator
Rv0892	103.375	111.401	59.2508	60.6024	0.558161	-0.841247	6.38307	6.32e-09	5.76e-08	Rv0892	putative monooxygenase
Rv0896	631.444	732.664	529.668	563.564	0.801477	-0.319267	9.26282	0.0117751	0.0256704	gltA2	citrate synthase 1
Rv0897c	131.491	134.222	224.776	219.599	1.67257	0.74207	7.4756	9.77e-10	9.89e-09	Rv0897c	possible oxidoreductase
Rv0898c	53.1184	58.8533	137.968	153.049	2.59985	1.37843	6.66367	7.18e-22	2.38e-20	Rv0898c	hypothetical protein
Rv0899	121.053	114.404	122.517	146.048	1.13976	0.188734	6.97974	0.16998	0.247318	ompA	member of OmpA family
Rv0900	25.9279	24.0218	23.968	30.113	1.07976	0.110716	4.71011	0.541272	0.631773	Rv0900	hypothetical protein
Rv0901	35.272	29.827	27.9829	28.8332	0.871371	-0.198642	4.93496	0.260289	0.351733	Rv0901	conserved hypothetical protein
Rv0902c	298.255	279.353	370.105	321.908	1.19815	0.260805	8.31158	0.0420285	0.0766512	Rv0902c	sensor histidine kinase
Rv0903c	350.7	362.028	508.133	440.779	1.33162	0.413183	8.69963	0.00116195	0.00334125	Rv0903c	two-component response regulator
Rv0904c	62.2942	44.6404	42.2177	34.3288	0.715679	-0.482615	5.52174	0.0148003	0.0313417	accD3	acetyl/propionyl CoA carboxylase [beta] subunit
Rv0905	110.53	125.113	117.102	112.246	0.973909	-0.0381409	6.86258	0.775838	0.830784	echA6	enoyl-CoA hydratase/isomerase superfamily (aka
Rv0906	105.9	107.698	115.034	106.675	1.03836	0.0543033	6.76838	0.685893	0.760019	Rv0906	probable membrane protein
Rv0907	83.5079	94.3855	75.0672	77.9173	0.860298	-0.217092	6.37081	0.14057	0.210791	Rv0907	probable penicillin binding protein
Rv0908	102.954	119.909	81.3938	91.0918	0.774029	-0.369541	6.62633	0.0111237	0.0244587
Rv0909	51.2665	48.7442	39.8453	51.1168	0.908079	-0.139111	5.57943	0.437197	0.533846	Rv0909	hypothetical protein
Rv0910	187.556	224.704	180.247	197.918	0.917481	-0.12425	7.62684	0.349963	0.445647	Rv0910	conserved hypothetical protein
Rv0911	93.5255	117.006	75.9797	74.5296	0.715518	-0.482941	6.49467	0.00173321	0.00480291	Rv0911	conserved hypothetical protein
Rv0912	40.5754	40.4366	32.4237	29.5107	0.765178	-0.386133	5.16062	0.0210202	0.0427837	Rv0912	conserved hypothetical protein
Rv0913c	27.5273	28.5258	34.0053	37.9424	1.28284	0.359346	5.01144	0.0362614	0.067985	Rv0913c	probable dioxygenase
Rv0914c	189.324	146.333	241.079	200.101	1.31401	0.393977	7.60446	0.00929808	0.0208952	Rv0914c	lipid transfer protein
Rv0916c	23.5708	30.0272	26.5229	30.7152	1.06889	0.0961121	4.79896	0.620351	0.702295	PE	PE-family protein
Rv0917	110.278	124.713	97.1494	110.214	0.882413	-0.180474	6.78951	0.19799	0.281458	betP	glycine betaine transport
Rv0919	45.5421	51.5467	66.1857	71.2172	1.41582	0.50164	5.88106	0.00163254	0.00456249	Rv0919	conserved hypothetical protein
Rv0920c	101.607	105.095	68.8015	78.0679	0.710214	-0.493674	6.46476	0.000635029	0.00197304	Rv0920c	probable transposase, related to IS1081
Rv0922	725.812	853.173	1027.34	817.041	1.16828	0.224386	9.74165	0.11717	0.180127	Rv0922	transposase
Rv0923c	58.1693	61.5558	47.0235	38.921	0.718952	-0.476033	5.68394	0.00425971	0.010556	Rv0923c	hypothetical protein
Rv0924c	43.4376	44.9407	26.6446	25.596	0.591576	-0.757364	5.13109	5.3e-06	2.72e-05	nramp	transmembrane protein belonging to Nramp family
Rv0925c	71.5542	75.6685	44.0427	51.1168	0.645974	-0.630452	5.91834	7.65e-05	0.000296452	Rv0925c	hypothetical protein
Rv0926c	74.9214	86.3782	73.7289	70.8408	0.897025	-0.15678	6.25812	0.300439	0.392921	Rv0926c	conserved hypothetical protein
Rv0927c	61.0315	61.3556	44.0427	35.2322	0.648741	-0.624284	5.65439	0.000258798	0.000885418	Rv0927c	short-chain alcohol dehydrogenase family
Rv0928	127.366	138.626	119.414	134.078	0.95292	-0.0695735	7.02192	0.606486	0.689256
Rv0929	60.358	55.15	40.8186	42.1582	0.71789	-0.478165	5.63261	0.00309775	0.0079778	pstC2	membrane-bound component of phosphate transport
Rv0930	43.6059	52.3474	54.1409	55.2573	1.14126	0.190622	5.68737	0.253002	0.343443	pstA1	PstA component of phosphate uptake
Rv0931c	1693.48	1787.52	1234.66	1288.84	0.724935	-0.464076	10.5518	5.5e-05	0.000219651	pknD	serine-threonine protein kinase
Rv0932c	1286.12	1334.41	1087.32	1198.05	0.872075	-0.197476	10.2604	0.0958953	0.152586	pstS	PstS component of phosphate uptake
Rv0933	94.704	99.8905	70.9915	70.4644	0.727144	-0.459687	6.39188	0.00130843	0.00372329	pstB	ABC transport component of phosphate uptake
Rv0934	171.898	169.854	113.513	109.009	0.65123	-0.61876	7.13933	8.58e-07	5.21e-06	phoS1	PstS component of phosphate uptake
Rv0935	183.431	194.977	137.238	156.964	0.777292	-0.363471	7.39335	0.00545297	0.0131844	pstC	PstC component of phosphate uptake
Rv0936	64.7355	60.1545	42.826	43.0616	0.687456	-0.54066	5.71866	0.00060937	0.00190959	pstA2	PstA component of phosphate uptake
Rv0937c	53.0343	50.0453	57.1217	71.5183	1.24635	0.317706	5.86228	0.0602143	0.103469	Rv0937c	conserved hypothetical protein
Rv0938	309.114	314.885	382.332	374.38	1.21275	0.278281	8.43234	0.0213414	0.0433836	Rv0938	conserved hypothetical protein
Rv0939	318.542	302.674	585.269	536.388	1.80554	0.852427	8.76904	5.28e-12	7.54e-11	Rv0939	probable dehydrase
Rv0940c	77.9519	88.7804	94.047	97.9425	1.15199	0.204123	6.49004	0.159548	0.235164	Rv0940c	probable monooxygenase
Rv0941c	63.7253	62.8569	94.777	95.7593	1.50497	0.589739	6.31588	4.71e-05	0.000192603
Rv0945	78.3729	80.8733	64.2391	70.6902	0.847024	-0.239524	6.2013	0.104675	0.164088	Rv0945	ketoacyl reductase
Rv0946c	100.513	125.614	121.3	128.131	1.10372	0.142375	6.89544	0.328455	0.422944	pgi	glucose-6-phosphate isomerase
Rv0947c	35.4404	39.9362	26.8271	26.8758	0.713171	-0.48768	5.0105	0.0043533	0.0107392
Rv0948c	265.087	291.464	172.825	200.778	0.671172	-0.575245	7.86051	1.49e-05	6.87e-05	Rv0948c	hypothetical protein
Rv0949	193.617	226.005	310.185	296.387	1.44612	0.532188	8.00513	3.96e-05	0.000165269	uvrD	DNA-dependent ATPase I and helicase II
Rv0950c	394.39	356.623	88.3287	75.7342	0.218615	-2.19354	7.83402	2.18e-57	2.47e-55	Rv0950c	conserved hypothetical protein
Rv0951	308.272	318.088	199.044	234.731	0.692342	-0.530444	8.04948	4.75e-05	0.000194222	sucC	succinyl-CoA synthase [beta] chain
Rv0952	217.104	214.694	123.247	110.74	0.542122	-0.88331	7.37728	5.7e-12	8.09e-11	sucD	succinyl-CoA synthase [alpha] chain
Rv0954	377.553	401.263	446.024	494.606	1.20773	0.272301	8.74853	0.0286078	0.0553759	Rv0954	cell envelope antigen
Rv0955	411.984	360.627	432.64	326.575	0.982782	-0.0250569	8.58188	0.867731	0.904967	Rv0955	possible membrane protein
Rv0956	62.3784	65.9598	61.0149	50.8909	0.873033	-0.195892	5.9107	0.226866	0.314683	purN	phosphoribosylglycinamide formyltransferase I
Rv0957	152.873	160.445	115.886	108.407	0.716182	-0.481603	7.06995	0.000189579	0.000670992	purH	phosphoribosylaminoimidazolecarboxamide
Rv0958	175.687	156.742	212.427	187.303	1.20238	0.265897	7.51847	0.0405155	0.0743049	Rv0958	similar to magnesium-chelatase subunit
Rv0959	229.984	182.866	325.393	286.299	1.48119	0.566753	8.00334	7.44e-05	0.000289077	Rv0959	hypothetical protein
Rv0960	41.3331	36.2328	64.1174	59.0214	1.58645	0.665804	5.66138	5.55e-05	0.0002214	Rv0960	conserved hypothetical protein
Rv0961	117.854	121.21	107.673	130.69	0.996547	-0.00498959	6.9005	0.976498	0.981283	Rv0961	hypothetical protein
Rv0964c	29.8844	23.9217	25.6713	20.9285	0.866105	-0.207386	4.65832	0.275717	0.367665	Rv0964c	hypothetical protein
Rv0965c	63.3886	61.5558	59.555	63.3878	0.983482	-0.0240295	5.95681	0.879937	0.913622	Rv0965c	conserved hypothetical protein
Rv0966c	297.581	348.316	357.634	326.801	1.06004	0.0841199	8.37834	0.519965	0.612569	Rv0966c	conserved hypothetical protein
Rv0967	195.638	186.069	310.55	393.501	1.84376	0.882653	8.08698	4.16e-10	4.55e-09	Rv0967	conserved hypothetical protein
Rv0968	353.141	321.491	482.158	518.094	1.48232	0.567862	8.71121	5.15e-06	2.65e-05	Rv0968	conserved hypothetical protein
Rv0969	1807.12	1632.08	2149.58	1976.84	1.1998	0.262797	10.8855	0.0275875	0.0536224	ctpV	cation transport ATPase
Rv0970	295.056	312.483	348.144	364.668	1.17332	0.230595	8.36773	0.0568039	0.0984542	Rv0970	hypothetical protein
Rv0972c	82.161	90.8823	56.0875	58.7956	0.664042	-0.590653	6.16748	7.87e-05	0.000304117	fadE12	acyl-CoA dehydrogenase
Rv0973c	167.437	133.621	94.047	87.8546	0.60404	-0.727284	6.91486	7.2e-07	4.44e-06
Rv0974c	93.1888	100.691	49.5176	46.9763	0.498084	-1.00554	6.17698	1.48e-11	2.01e-10	accD2	acetyl/propionyl-CoA carboxylase, [beta] subunit
Rv0975c	81.0667	72.7659	51.2209	44.8683	0.624904	-0.678294	5.96389	1.73e-05	7.91e-05	fadE13	acyl-CoA dehydrogenase
Rv0976c	165.332	149.035	108.768	104.567	0.678533	-0.55951	7.0431	2.11e-05	9.4e-05	Rv0976c	hypothetical protein
Rv0977	193.533	151.537	132.25	118.344	0.726056	-0.461847	7.21871	0.00166183	0.00463251
Rv0979A	64.8197	60.5549	37.5336	31.3928	0.550395	-0.86146	5.59848	3.63e-07	2.39e-06
Rv0981	192.186	168.152	505.031	503.941	2.79894	1.48488	8.42242	1.22e-30	6.37e-29	Rv0981	two-component response regulator
Rv0982	668.568	708.842	1477.5	1587.56	2.22527	1.15398	10.1179	3.19e-22	1.13e-20	Rv0982	sensor histidine kinase
Rv0983	1064.31	1123.02	1609.63	1661.71	1.49561	0.580738	10.4147	4.54e-07	2.94e-06
Rv0984	312.734	289.362	490.735	505.522	1.65434	0.726257	8.64405	2.87e-09	2.73e-08	moaB2	molybdenum cofactor biosynthesis, protein B
Rv0985c	30.642	36.5331	26.0971	31.5434	0.857921	-0.221084	4.96465	0.232089	0.32049	mscL	highly similar to large-conductance mechanosensitive
Rv0986	43.7743	51.2464	32.7279	29.059	0.651518	-0.618123	5.28981	0.000420673	0.00138996	Rv0986	Probable ABC transporter
Rv0987	90.4108	106.597	71.3565	73.3251	0.734784	-0.444608	6.4155	0.00302881	0.00782482	Rv0987	potential integral membrane protein
Rv0989c	54.1286	56.7514	60.7108	57.4405	1.06619	0.0924697	5.84423	0.556889	0.646322	grcC2	heptaprenyl diphosphate synthase II
Rv0990c	158.177	166.151	231.893	226.149	1.41258	0.498336	7.61436	3.33e-05	0.000141255	Rv0990c	hypothetical protein
Rv0991c	231.33	239.717	469.14	568.081	2.2017	1.13862	8.56085	1.48e-17	3.7e-16
Rv0992c	28.79	14.7133	27.1313	28.7579	1.27934	0.355403	4.65488	0.15075	0.224008	Rv0992c	conserved hypothetical protein
Rv0993	114.487	105.696	96.6019	103.438	0.907975	-0.139276	6.71642	0.306736	0.400001	galU	UTP-glucose-1-phosphate uridylyltransferase
Rv0994	231.162	209.89	188.155	218.169	0.920779	-0.119073	7.72753	0.368556	0.465448	moeA	molybdopterin biosynthesis
Rv0995	53.4552	51.1463	37.2295	36.1356	0.701407	-0.511676	5.47483	0.00165266	0.00461478	rimJ	acetylation of 30S S5 subunit
Rv0996	714.111	622.064	431.545	472.924	0.676781	-0.563238	9.12953	1.15e-05	5.46e-05	Rv0996	hypothetical protein
Rv0997	39.5652	43.9398	89.1195	79.8747	2.02598	1.01862	5.99253	1.16e-10	1.36e-09
Rv0998	62.3784	50.6459	72.0256	86.8007	1.40283	0.488341	6.09382	0.00390507	0.0097508	Rv0998	hypothetical protein
Rv0999	57.1591	56.251	55.4792	57.1394	0.992759	-0.010485	5.82416	0.951753	0.961719	Rv0999	hypothetical protein
Rv1000c	165.585	170.955	253.61	256.788	1.5167	0.600934	7.72882	8.76e-07	5.32e-06
Rv1001	282.765	321.491	472.242	504.543	1.61674	0.693084	8.62816	4.83e-08	3.75e-07	arcA	arginine deiminase
Rv1002c	196.227	197.079	223.438	212.824	1.10935	0.149719	7.69779	0.218901	0.305363
Rv1004c	69.8705	48.6441	111.384	97.7919	1.76275	0.817829	6.36582	6.4e-06	3.2e-05	Rv1004c	possible exported protein
Rv1005c	96.8086	82.8751	137.116	115.483	1.40553	0.491115	6.76135	0.000887842	0.00263144	pabB	p-aminobenzoate synthase
Rv1006	563.342	601.645	420.778	422.335	0.723757	-0.466422	8.97144	0.000125297	0.000462015	Rv1006	hypothetical protein
Rv1007c	216.262	228.907	216.868	231.945	1.00817	0.0117436	7.80498	0.926223	0.944649	metS	methionyl-tRNA synthase
Rv1009	371.745	369.735	179.942	171.042	0.473435	-1.07876	8.0919	1.5e-18	4.04e-17	Rv1009	conserved hypothetical protein
Rv1010	231.667	233.912	151.229	126.399	0.596674	-0.744986	7.53661	1.36e-08	1.17e-07	ksgA	16S rRNA dimethyltransferase
Rv1011	143.866	146.333	83.523	92.9738	0.607939	-0.718002	6.86445	6.66e-08	4.98e-07	Rv1011	conserved hypothetical protein
Rv1013	1601.97	1565.92	598.409	567.931	0.368194	-1.44146	10.081	1.48e-33	9.17e-32	pks16	polyketide synthase
Rv1014c	72.2276	74.6676	49.5176	44.7178	0.642091	-0.639151	5.91171	4.02e-05	0.000167376	pth	peptidyl-tRNA hydrolase
Rv1015c	333.527	324.194	287.008	272.899	0.851325	-0.232219	8.25019	0.0573332	0.0992667	rplY	50S ribosomal protein L25
Rv1016c	73.322	85.3773	58.7641	62.2586	0.762901	-0.390432	6.12707	0.0111424	0.02447	lpqT	similar to M. kansasii Q49597
Rv1017c	281.502	283.657	212.305	221.105	0.766826	-0.383029	7.96363	0.00150606	0.0042379	prsA	ribose-phosphate pyrophosphokinase
Rv1018c	422.085	449.407	367.306	324.467	0.793979	-0.332827	8.61041	0.00835094	0.0190274
Rv1019	86.4543	100.391	180.49	203.714	2.05701	1.04055	7.16271	6.53e-14	1.13e-12	Rv1019	transcriptional regulator (TetR/AcrR family)
Rv1020	302.632	258.134	296.376	264.241	0.999647	-0.000508973	8.13213	0.998523	0.998827	mfd	transcription-repair coupling factor
Rv1021	89.569	111.801	110.35	115.408	1.12187	0.165906	6.74088	0.262352	0.354083	Rv1021	conserved hypothetical protein
Rv1022	32.0731	25.9235	28.8954	26.0477	0.946502	-0.0793233	4.82844	0.672755	0.749256	lpqU	lipoprotein
Rv1023	116.339	114.003	81.8196	97.6414	0.778499	-0.361233	6.67859	0.0114812	0.0250965	eno	enolase
Rv1024	72.9011	73.6667	65.8207	63.0114	0.879268	-0.185625	6.10721	0.206275	0.291217	Rv1024	hypothetical protein
Rv1025	49.5828	48.8442	38.6894	44.8683	0.848056	-0.237768	5.50918	0.156107	0.231028	Rv1025	hypothetical protein
Rv1026	52.7817	48.2437	36.7428	34.1782	0.702082	-0.510289	5.42571	0.00217277	0.00590137
Rv1027c	23.2341	24.8225	36.2561	34.7052	1.47802	0.563663	4.91161	0.00104256	0.00304599	kdpE	two-component response regulator
Rv1028c	109.857	104.695	143.26	139.423	1.31735	0.397644	6.96162	0.00194432	0.00531166	kdpD	sensor histidine kinase
Rv1029	34.6827	39.6359	26.4621	30.3388	0.764185	-0.388007	5.03373	0.0272747	0.0531403	kdpA	potassium-transporting ATPase A chain
Rv1030	37.6291	40.837	29.1996	28.2309	0.732659	-0.448785	5.08582	0.00774206	0.0178759	kdpB	potassium-transporting ATPase B chain
Rv1031	29.9686	28.6259	35.0395	30.2635	1.11528	0.157401	4.96414	0.369948	0.466666	kdpC	potassium-transporting ATPase C chain
Rv1032c	41.5014	44.3402	46.9018	51.1168	1.14177	0.191273	5.52873	0.244479	0.333667	Rv1032c	sensor histidine kinase
Rv1037c	69.7022	77.3701	67.8282	82.886	1.02441	0.0347902	6.22035	0.829522	0.874008	Rv1037c	conserved hypothetical protein
Rv1038c	47.8992	44.0399	35.952	44.4919	0.873431	-0.195235	5.43168	0.27275	0.364223	Rv1038c	conserved hypothetical protein
Rv1041c	80.8983	79.8724	164.795	152.296	1.97251	0.98003	6.90722	1.22e-13	2.02e-12
Rv1042c	23.655	27.1246	28.2263	32.0703	1.1877	0.248171	4.80565	0.167456	0.244514
Rv1043c	105.563	112.702	215.59	241.28	2.09321	1.06572	7.40369	4.86e-16	1.06e-14	Rv1043c	hypothetical protein
Rv1044	39.3969	42.8388	51.7684	47.1268	1.20391	0.26773	5.50907	0.107168	0.167278	Rv1044	conserved hypothetical protein
Rv1045	51.9399	57.6522	60.3458	55.7843	1.06073	0.085061	5.82308	0.600132	0.683455	Rv1045	hypothetical protein
Rv1046c	702.746	752.582	1011.83	1102.66	1.45294	0.538974	9.80221	8.89e-06	4.31e-05	Rv1046c	hypothetical protein
Rv1048c	44.2794	51.847	93.7428	109.31	2.1133	1.07949	6.23459	1.24e-11	1.7e-10	Rv1048c	hypothetical protein
Rv1052	53.1184	62.8569	121.787	127.453	2.15085	1.1049	6.52121	1.17e-13	1.95e-12	Rv1052	hypothetical protein
Rv1054	53.7919	64.8588	57.4867	74.6802	1.11374	0.155407	5.97362	0.383297	0.480366	Rv1054	integrase-a
Rv1056	47.815	55.3501	71.2956	63.8395	1.31162	0.391344	5.90396	0.0159566	0.0334742	Rv1056	conserved hypothetical protein
Rv1057	39.0602	45.4412	287.677	287.203	6.81182	2.76804	7.37406	4.37e-88	6.23e-86	Rv1057	conserved hypothetical protein
Rv1058	40.9963	42.9389	97.9402	94.7806	2.29693	1.19971	6.12441	1.09e-15	2.34e-14
Rv1059	51.0139	56.5512	71.6606	76.8634	1.38118	0.465899	6.00734	0.00257953	0.00684191	Rv1059	conserved hypothetical protein
Rv1060	34.5985	28.6259	26.6446	31.0917	0.910753	-0.134869	4.92397	0.47485	0.569783	Rv1060	hypothetical protein
Rv1061	90.2424	106.296	139.185	146.801	1.45587	0.541886	6.91849	8.91e-05	0.000339512
Rv1062	39.902	43.2392	45.6852	38.6952	1.01648	0.0235846	5.3943	0.902368	0.928109	Rv1062	conserved hypothetical protein
Rv1063c	141.846	135.423	243.695	203.037	1.61147	0.688379	7.50372	2.3e-07	1.57e-06	Rv1063c	conserved hypothetical protein
Rv1065	535.225	504.757	479.36	470.139	0.912958	-0.13138	8.95851	0.278094	0.369703	Rv1065	conserved hypothetical protein
Rv1066	85.2757	48.6441	57.73	46.4493	0.777434	-0.363208	5.89924	0.119986	0.183702
Rv1069c	117.854	126.615	106.153	110.364	0.88578	-0.174979	6.84935	0.182394	0.262932	Rv1069c	conserved hypothetical protein
Rv1070c	57.4117	54.7496	41.9136	37.4907	0.708371	-0.497424	5.58156	0.0023169	0.00623605
Rv1071c	72.7327	82.4747	67.3415	63.0867	0.841136	-0.249589	6.15888	0.0992236	0.156817	echA9	enoyl-CoA hydratase/isomerase superfamily
Rv1072	1871.18	1957.17	3361.36	3859.96	1.88625	0.915524	11.432	2.93e-14	5.4e-13	Rv1072	probable transmembrane protein
Rv1073	355.414	415.777	613.678	639.073	1.6247	0.700174	8.98414	6.36e-08	4.8e-07	Rv1073	conserved hypothetical protein
Rv1074c	480.423	547.796	489.884	508.608	0.971183	-0.0421852	8.98522	0.738636	0.802472	fadA3	acetyl-CoA C-acetyltransferase
Rv1075c	28.8742	27.5249	43.6777	41.4806	1.50956	0.594126	5.16056	0.00037605	0.00125007	Rv1075c	conserved hypothetical protein
Rv1076	47.815	54.049	113.757	124.592	2.34096	1.2271	6.4201	3.46e-16	7.62e-15	lipU	probable esterase
Rv1077	255.996	280.054	284.088	299.699	1.08915	0.123198	8.13	0.325375	0.419802	cysM2	cystathionine [beta]-synthase
Rv1078	536.993	369.935	228.243	227.202	0.502072	-0.994035	8.41125	1.65e-09	1.63e-08	pra	MLPRAG (64.8% id) proline rich Ag
Rv1079	400.198	359.025	231.224	205.747	0.575616	-0.79682	8.22359	9.46e-10	9.61e-09	metB	cystathionine [gamma]-synthase
Rv1080c	625.131	623.265	717.154	720.98	1.15198	0.20411	9.39205	0.0824854	0.134377	greA	transcription elongation factor G
Rv1081c	70.2073	42.0381	38.4461	35.3075	0.656367	-0.607425	5.5406	0.00627031	0.0148541	Rv1081c	hypothetical protein
Rv1082	242.19	244.221	233.11	245.346	0.983556	-0.0239214	7.91499	0.845524	0.886598	Rv1082	similar to S. lincolnensis lmbE
Rv1083	84.5181	102.193	90.7012	88.758	0.961965	-0.0559442	6.51794	0.707727	0.778429	Rv1083	conserved hypothetical protein
Rv1084	298.339	245.022	228.061	184.593	0.759515	-0.39685	7.90129	0.00726804	0.0169364	Rv1084	conserved hypothetical protein
Rv1085c	131.239	116.305	105.848	102.685	0.84215	-0.247851	6.8342	0.0654098	0.110795	Rv1085c	possible hemolysin
Rv1086	343.881	330.399	612.096	527.128	1.68963	0.756706	8.82621	2.53e-09	2.44e-08	Rv1086	conserved hypothetical protein
Rv1087	69.4496	40.2364	55.1142	57.1394	1.02163	0.0308762	5.8006	0.887808	0.918606
Rv1091	69.8705	22.6205	32.667	24.6926	0.619734	-0.69028	5.2332	0.0617729	0.105671	PE_PGRS	PE_PGRS-family protein
Rv1092c	123.157	145.832	97.4536	90.6401	0.699859	-0.514864	6.83528	0.000244665	0.00084057	coaA	pantothenate kinase
Rv1093	545.664	583.729	814.303	832.925	1.45858	0.544564	9.43989	5.92e-06	2.99e-05	glyA	serine hydroxymethyltransferase
Rv1094	5152.24	5790.75	5870.76	6915.97	1.16849	0.22464	12.5345	0.0766019	0.126234	desA2	acyl-[ACP] desaturase
Rv1095	1341.94	1408.88	1193.41	1154.76	0.853661	-0.228264	10.316	0.0469389	0.0841565	phoH2	PhoH-like protein
Rv1096	553.577	647.286	561.24	607.831	0.973592	-0.0386104	9.21085	0.763534	0.820333	Rv1096	carbohydrate degrading enzyme
Rv1097c	187.977	215.095	143.686	128.658	0.676126	-0.564637	7.39882	2.54e-05	0.000110387	Rv1097c	probable membrane spanning protein
Rv1098c	158.598	167.652	93.4386	86.6501	0.552322	-0.856418	6.98175	4.52e-11	5.73e-10	fum	fumarase
Rv1099c	89.7373	65.5594	39.4803	37.4154	0.494862	-1.0149	5.85568	2.64e-08	2.15e-07	Rv1099c	conserved hypothetical protein
Rv1100	69.7864	71.3646	113.635	121.732	1.66721	0.737437	6.56311	1.03e-07	7.48e-07	Rv1100	conserved hypothetical protein
Rv1101c	343.376	423.283	435.013	423.539	1.12017	0.163713	8.66709	0.223668	0.311219	Rv1101c	putative membrane protein
Rv1102c	156.241	157.643	226.418	234.881	1.46955	0.55537	7.60119	3.64e-06	1.94e-05	Rv1102c	conserved hypothetical protein
Rv1103c	182.084	165.95	318.64	297.667	1.77048	0.824142	7.91654	5.43e-11	6.73e-10
Rv1104	53.4552	55.9507	64.7257	70.0127	1.23138	0.300281	5.93745	0.0516541	0.0912147
Rv1106c	148.833	168.252	137.177	124.216	0.824943	-0.277633	7.17641	0.0360751	0.0677518	Rv1106c	probable cholesterol dehydrogenase
Rv1107c	40.4071	32.3293	30.1121	33.4254	0.871549	-0.198346	5.09494	0.277176	0.369231	xseB	exonuclease VII small subunit
Rv1108c	306.168	263.539	235.178	215.91	0.791728	-0.336923	7.99581	0.00971549	0.0217143	xseA	exonuclease VII large subunit
Rv1109c	305.578	345.013	271.374	292.773	0.86719	-0.20558	8.24656	0.108716	0.169365	Rv1109c	hypothetical protein
Rv1110	267.36	261.036	485.26	503.941	1.87188	0.904486	8.56957	7.08e-14	1.21e-12	lytB'	very similar to LytB
Rv1111c	224.933	250.727	182.072	164.492	0.728976	-0.456056	7.68306	0.000337873	0.00113466	Rv1111c	hypothetical protein
Rv1112	36.9556	32.029	29.6862	29.3602	0.855078	-0.225872	5.00498	0.191267	0.274097	Rv1112	conserved hypothetical protein
Rv1116A	59.6004	69.2627	42.5827	45.9976	0.68761	-0.540338	5.76208	0.000928521	0.00273227
Rv1117	270.475	313.084	343.338	368.884	1.22066	0.287667	8.34066	0.0257845	0.0509019	Rv1117	conserved hypothetical protein
Rv1118c	31.9889	30.7278	32.0587	37.2648	1.10366	0.142299	5.05294	0.404571	0.501749	Rv1118c	hypothetical protein
Rv1121	384.12	455.613	482.401	488.809	1.15679	0.210127	8.8232	0.100914	0.159029	zwf	glucose-6-phosphate 1-dehydrogenase
Rv1122	99.0815	88.6803	58.5817	58.1181	0.621316	-0.686602	6.24848	3.3e-06	1.78e-05	gnd2	6-phosphogluconate dehydrogenase (Gram +)
Rv1123c	75.174	81.5739	87.4162	80.6275	1.07284	0.10143	6.34684	0.497079	0.590149	bpoB	probable non-heme bromoperoxidase
Rv1124	39.1443	31.1282	49.1526	35.3075	1.20206	0.265503	5.28634	0.1942	0.277392	ephC	probable epoxide hydrolase
Rv1125	28.9584	28.9262	30.5379	28.6073	1.02238	0.0319264	4.87939	0.862629	0.900218
Rv1126c	55.223	55.7505	61.5624	64.7429	1.1379	0.186375	5.89568	0.225171	0.312648
Rv1127c	171.898	203.484	250.143	257.692	1.35334	0.43652	7.78861	0.000886573	0.00263144	ppdK	similar to pyruvate, phosphate dikinase
Rv1128c	40.9121	41.0372	72.4514	75.5836	1.80593	0.852745	5.85693	4.39e-08	3.46e-07	Rv1128c	REP-family protein
Rv1129c	28.1166	29.4267	118.137	117.29	4.09243	2.03296	6.21103	2.06e-39	1.5e-37	Rv1129c	transcriptional regulator (PbsX/Xre family)
Rv1130	131.744	129.918	1204.42	1107.63	8.8353	3.14328	9.33228	3.8e-128	9.58e-126	Rv1130	conserved hypothetical protein
Rv1131	61.0315	64.8588	612.644	583.815	9.50749	3.24906	8.37398	1.29e-132	3.52e-130	gltA1	citrate synthase 3
Rv1132	80.5616	94.6858	165.89	175.182	1.94739	0.961539	7.01773	3.83e-12	5.51e-11	Rv1132	possible transporter
Rv1133c	3144.34	2815.75	1958.62	1658.02	0.606826	-0.720645	11.2253	1.15e-08	1.01e-07	metE	5-methyltetrahydropteroyltriglutamate-homocystei ne
Rv1135c	31.2313	24.5222	21.8997	28.0051	0.891757	-0.165277	4.72891	0.409822	0.50604	PPE	PPE-family protein
Rv1138c	23.5708	21.6196	28.5913	24.9185	1.18442	0.244182	4.64058	0.171941	0.249951	Rv1138c	conserved hypothetical protein
Rv1140	199.005	241.118	253.55	226.675	1.09173	0.126617	7.84725	0.358762	0.454654	Rv1140	conserved hypothetical protein
Rv1141c	170.046	156.742	219.788	201.531	1.28918	0.366452	7.54973	0.00348532	0.00883721	echA11	enoyl-CoA hydratase/isomerase superfamily
Rv1142c	151.695	130.718	158.408	129.561	1.01976	0.0282349	7.15813	0.848104	0.888167	echA10	enoyl-CoA hydratase/isomerase superfamily
Rv1143	90.495	102.393	88.6937	98.5447	0.970805	-0.0427459	6.57178	0.768898	0.82516	mcr	[alpha]-methyl acyl-CoA racemase
Rv1144	37.2082	38.4348	31.7545	31.7692	0.840038	-0.251474	5.12318	0.128622	0.195284	Rv1144	short-chain alcohol dehydrogenase
Rv1146	43.9427	43.4394	41.2444	43.5133	0.969541	-0.0446262	5.43186	0.791706	0.842701
Rv1148c	190.839	194.076	384.765	361.808	1.93978	0.955896	8.14687	1.2e-14	2.27e-13	Rv1148c	REP-family protein
Rv1152	81.5717	65.9598	180.368	167.353	2.35453	1.23544	6.95989	1.21e-17	3.1e-16	Rv1152	transcriptional regulator (GntR family)
Rv1153c	42.0065	52.948	51.4034	53.6011	1.10706	0.146735	5.6483	0.400593	0.497858	omt	PKS o-methyltransferase
Rv1154c	34.6827	39.1355	56.1484	64.8182	1.63894	0.712767	5.61665	2.66e-05	0.000115119	Rv1154c	hypothetical protein
Rv1155	84.3497	86.5784	98.8527	107.955	1.20963	0.274564	6.56496	0.0476296	0.0852086	Rv1155	hypothetical protein
Rv1156	277.378	311.983	370.652	395.007	1.29929	0.377725	8.4053	0.00272024	0.00710598	Rv1156	hypothetical protein
Rv1157c	146.055	129.117	144.903	127.227	0.988943	-0.0160403	7.09826	0.908651	0.931943	Rv1157c	conserved hypothetical protein
Rv1158c	116.002	86.7786	101.164	81.9826	0.902999	-0.147203	6.595	0.391768	0.488927	Rv1158c	conserved hypothetical protein
Rv1159	71.8067	74.8678	62.9616	74.6802	0.937865	-0.0925472	6.15302	0.554172	0.644128	Rv1159	probable membrane protein
Rv1159A	65.914	73.1663	120.144	140.929	1.87723	0.908603	6.65103	6.01e-10	6.42e-09
Rv1161	4140.88	4509.28	3777.39	4004.35	0.899609	-0.152629	12.0042	0.187629	0.269413	narG	nitrate reductase [alpha] subunit
Rv1162	853.347	945.757	681.202	712.925	0.774927	-0.367867	9.64074	0.00237835	0.00638267	narH	nitrate reductase [beta] chain
Rv1163	295.224	220.5	156.826	145.069	0.585254	-0.772866	7.67471	2.63e-07	1.78e-06	narJ	nitrate reductase [delta] chain
Rv1164	152.621	160.846	108.586	116.989	0.719537	-0.47486	7.07357	0.000246401	0.000844767	narI	nitrate reductase [gamma] chain
Rv1165	267.023	272.247	186.086	200.628	0.717008	-0.479938	7.85445	0.000111797	0.00041825	Rv1165	conserved hypothetical protein
Rv1166	564.689	547.996	518.353	551.745	0.961639	-0.0564333	9.09228	0.639539	0.719838	lpqW	lipoprotein
Rv1167c	254.059	259.635	297.227	243.463	1.05292	0.0743935	8.04339	0.581229	0.668423
Rv1168c	659.308	678.114	691.847	691.771	1.03457	0.0490255	9.4103	0.678495	0.754336	PPE	PPE-family protein
Rv1169c	237.644	236.114	362.014	413.527	1.63668	0.710774	8.28886	2.27e-08	1.87e-07	PE	PE-family protein
Rv1170	244.547	278.853	194.056	210.339	0.772692	-0.372035	7.85738	0.00423791	0.0105099	Rv1170	similar to S. lincolnensis lmbE
Rv1171	394.726	423.183	324.359	339.524	0.811706	-0.30097	8.53314	0.0142266	0.0303297	Rv1171	hypothetical protein
Rv1172c	893.417	1025.23	819.656	768.559	0.827876	-0.272513	9.77599	0.0291434	0.0561806	PE	PE-family protein
Rv1173	610.062	633.374	667.149	653.979	1.06254	0.0875122	9.32492	0.458325	0.553754	Rv1173	conserved hypothetical protein
Rv1174c	868.752	928.741	1411.43	1522.81	1.63243	0.707021	10.2087	2.83e-09	2.7e-08
Rv1175c	326.203	327.497	230.372	223.514	0.694396	-0.526169	8.11287	1.37e-05	6.38e-05	fadH	2,4-Dienoyl-CoA Reductase
Rv1176c	47.4783	42.9389	36.1345	36.7378	0.805362	-0.31229	5.35334	0.0613909	0.105182	Rv1176c	conserved hypothetical protein
Rv1177	632.791	622.764	461.597	585.396	0.833729	-0.26235	9.16903	0.0548853	0.0959397	fdxC	ferredoxin 4Fe-4S
Rv1178	1097.14	948.159	938.949	749.889	0.825754	-0.276216	9.86672	0.0505333	0.0894765	Rv1178	possible aminotransferase
Rv1179c	417.287	408.87	404.11	351.945	0.915285	-0.127708	8.6282	0.310434	0.40418	Rv1179c	hypothetical protein
Rv1180	398.262	468.524	506.065	629.437	1.31002	0.389587	8.96815	0.00700228	0.0163869	pks3	polyketide synthase
Rv1181	808.478	817.34	1213.12	1156.94	1.4578	0.543796	9.96487	4.47e-06	2.34e-05
Rv1182	308.02	351.318	524.132	554.305	1.63587	0.71006	8.76443	2.22e-08	1.84e-07	papA3	PKS-associated protein, unknown function
Rv1183	396.999	469.025	642.147	665.873	1.51061	0.595135	9.08716	3.96e-06	2.1e-05	mmpL10	conserved large membrane protein
Rv1184c	1351.28	1559.51	1262.58	1305.1	0.88216	-0.180888	10.4196	0.136061	0.204872	Rv1184c	conserved hypothetical protein
Rv1185c	709.312	792.318	721.29	829.613	1.0328	0.0465663	9.57603	0.718226	0.786811	fadD21	acyl-CoA synthase
Rv1186c	91.9261	81.674	98.9136	94.6301	1.11445	0.156336	6.52408	0.272618	0.364223	Rv1186c	hypothetical protein
Rv1187	208.854	187.87	274.902	293.075	1.43109	0.517118	7.91619	3.96e-05	0.000165269	rocA	pyrroline-5-carboxylate dehydrogenase
Rv1188	30.8104	23.7215	28.6521	26.9511	1.01787	0.0255523	4.79422	0.893517	0.922767	Rv1188	probable dehydrogenase
Rv1189	38.3025	42.7387	52.3767	43.8144	1.1889	0.249625	5.47798	0.153198	0.227337
Rv1191	39.2285	41.4375	38.0811	34.2535	0.897799	-0.155535	5.26137	0.357459	0.453353
Rv1192	683.974	695.33	672.503	632.297	0.946046	-0.080017	9.3905	0.500927	0.593765	Rv1192	hypothetical protein
Rv1193	223.586	188.07	203.059	161.029	0.884562	-0.176965	7.6006	0.226925	0.314683	fadD36	acyl-CoA synthase
Rv1194c	1210.53	1274.85	1276.08	1421.18	1.08523	0.118002	10.3397	0.319401	0.413557	Rv1194c	conserved hypothetical protein
Rv1195	954.364	883.1	819.413	784.519	0.872889	-0.196131	9.74894	0.100426	0.158489	PE	PE-family protein
Rv1196	1911.09	1332.41	1283.75	1342.89	0.809749	-0.304453	10.5193	0.0517829	0.091344	PPE	PPE-family protein
Rv1197	179.222	168.653	115.582	154.705	0.776323	-0.365272	7.27157	0.0153944	0.03244
Rv1198	558.88	579.725	427.591	554.531	0.862422	-0.213533	9.05037	0.135015	0.203577	Rv1198	conserved hypothetical protein
Rv1200	455.253	491.645	427.165	440.101	0.915957	-0.126649	8.82534	0.292601	0.384778	Rv1200	probable sugar transporter
Rv1201c	214.242	176.36	124.342	107.503	0.593612	-0.752409	7.28102	1.12e-07	8.04e-07	Rv1201c	conserved hypothetical protein
Rv1202	134.522	144.831	138.759	130.239	0.963392	-0.0538057	7.10031	0.676674	0.752854	dapE	succinyl-diaminopimelate desuccinylase
Rv1203c	24.4968	22.9208	42.2177	30.7905	1.54135	0.624195	4.93252	0.00142067	0.00401138	Rv1203c	hypothetical protein
Rv1204c	166.09	128.516	182.072	145.897	1.11306	0.154528	7.28497	0.326503	0.420925	Rv1204c	conserved hypothetical protein
Rv1206	100.344	91.3828	75.1281	75.5083	0.785378	-0.348542	6.41997	0.0155674	0.0327415	fadD6	acyl-CoA synthase
Rv1207	111.288	99.5902	127.566	102.685	1.09214	0.12716	6.78855	0.394735	0.492257	folP2	dihydropteroate synthase
Rv1208	112.214	114.203	110.107	107.503	0.961273	-0.0569811	6.79622	0.662748	0.739618	Rv1208	conserved hypothetical protein
Rv1209	85.1074	55.7505	91.9178	92.6727	1.30863	0.388056	6.3529	0.0393355	0.0725055	Rv1209	conserved hypothetical protein
Rv1210	137.637	136.323	139.306	119.549	0.945307	-0.0811449	7.05912	0.545537	0.635752	tagA	DNA-3-methyladenine glycosidase I
Rv1211	106.995	135.523	137.481	152.673	1.19698	0.259401	7.05926	0.0795284	0.130401
Rv1212c	58.4219	61.7559	77.8047	69.1846	1.22409	0.29171	6.06766	0.0585785	0.100996	Rv1212c	possible involved in LPS synthesis
Rv1213	162.891	190.172	224.715	242.56	1.32384	0.404726	7.68206	0.00184447	0.00506418	glgC	glucose-1-phosphate adenylyltransferase
Rv1214c	27.1064	26.9244	27.2529	24.0151	0.950011	-0.0739838	4.72654	0.682069	0.75706
Rv1215c	194.627	156.742	214.13	193.1	1.1586	0.212378	7.56951	0.12554	0.191135	Rv1215c	conserved hypothetical protein
Rv1216c	70.9649	87.179	309.698	317.993	3.97312	1.99027	7.62436	8.57e-48	8.27e-46	Rv1216c	conserved hypothetical protein
Rv1217c	114.571	104.795	790.214	707.279	6.82377	2.77057	8.74932	1.55e-93	2.68e-91	Rv1217c	probable integral membrane protein
Rv1218c	41.4172	44.14	336.403	326.726	7.75471	2.95507	7.55663	6.32e-111	1.38e-108	Rv1218c	probable ABC transmembrane transport proteinportein
Rv1219c	28.0324	35.2319	429.538	438.294	13.749	3.78126	7.87018	1.01e-135	3.01e-133	Rv1219c	putative transcriptional regulator
Rv1220c	116.423	82.3746	69.714	70.8408	0.70635	-0.501544	6.40713	0.00419753	0.0104176	Rv1220c	probable methyltransferase
Rv1221	752.834	727.359	2475.21	2972.45	3.68013	1.87976	10.7589	1.25e-47	1.17e-45	sigE	ECF subfamily sigma subunit
Rv1222	347.585	328.498	580.767	523.59	1.63345	0.707925	8.7996	1.14e-08	1.01e-07	Rv1222	hypothetical protein
Rv1223	1206.99	1164.35	1396.1	1325.27	1.14761	0.198633	10.3145	0.0846188	0.137036	htrA	serine protease
Rv1224	166.847	180.063	162.666	187.529	1.00932	0.0133808	7.44622	0.920597	0.940959	Rv1224	conserved hypothetical protein
Rv1225c	47.815	44.6404	56.1484	51.4932	1.16424	0.21939	5.65214	0.176206	0.255133	Rv1225c	conserved hypothetical protein
Rv1226c	71.3016	49.8452	50.7951	40.2008	0.750975	-0.413164	5.73172	0.0387639	0.0716935	Rv1226c	possible membrane protein
Rv1227c	39.0602	30.7278	33.1537	26.65	0.856955	-0.222709	5.02449	0.248207	0.337911
Rv1229c	465.86	461.818	771.355	795.359	1.68879	0.755987	9.28556	1.77e-10	2.04e-09	mrp	similar to MRP/NBP35 ATP-binding proteins
Rv1230c	181.242	152.838	118.684	108.256	0.679231	-0.558026	7.1317	5.28e-05	0.000212382	Rv1230c	possible membrane protein
Rv1231c	38.5551	33.8306	29.1387	29.3602	0.807325	-0.308778	5.03522	0.0710292	0.118659	Rv1231c	hypothetical protein
Rv1232c	277.799	257.333	248.987	246.926	0.926586	-0.110004	8.0106	0.369318	0.466156	Rv1232c	hypothetical protein
Rv1233c	229.563	208.689	115.521	110.515	0.515765	-0.955215	7.37391	9.49e-14	1.59e-12	Rv1233c	hypothetical protein
Rv1234	117.18	139.026	170.453	189.185	1.40416	0.489708	7.26929	0.000307632	0.00103949
Rv1235	95.2933	102.593	117.589	115.784	1.17979	0.238529	6.75565	0.0730356	0.121455	lpqY	possible role in sugar transport
Rv1236	47.7308	60.0544	52.8026	54.3539	0.995234	-0.00689208	5.75067	0.968695	0.975311	sugA	membrane protein probably involved in sugar
Rv1237	60.5264	64.3583	63.3874	64.1407	1.02146	0.0306323	5.98315	0.844704	0.886021
Rv1238	87.5486	86.9788	90.397	101.104	1.09673	0.133203	6.51879	0.349439	0.445247	sugC	ABC transporter component of sugar uptake system
Rv1239c	59.6846	67.9616	93.3778	98.4695	1.50369	0.588509	6.32604	8.7e-05	0.000332196
Rv1240	166.763	161.646	108.403	96.9638	0.625599	-0.676689	7.05904	2.48e-07	1.68e-06	mdh	malate dehydrogenase
Rv1241	43.6901	48.7442	27.9829	27.9298	0.605405	-0.724027	5.20807	2.12e-05	9.43e-05	Rv1241	conserved hypothetical protein
Rv1242	53.2026	61.5558	30.6596	32.3715	0.549495	-0.863822	5.46768	3.6e-07	2.38e-06
Rv1244	152.2	127.916	73.4856	66.3991	0.499424	-1.00166	6.71174	7.1e-12	9.87e-11	lpqZ	lipoprotein
Rv1245c	149.338	146.733	177.631	161.782	1.14661	0.19738	7.31406	0.118793	0.182386	Rv1245c	putative dehydrogenase
Rv1246c	30.0527	36.7333	47.6318	40.3514	1.32038	0.400951	5.28511	0.0287375	0.0555287
Rv1247c	38.6392	55.5503	72.2081	61.8822	1.42662	0.512603	5.8429	0.00783353	0.0180111
Rv1248c	678.249	738.669	726.096	825.246	1.09485	0.130736	9.53573	0.29995	0.392556	sucA	2-oxoglutarate dehydrogenase
Rv1249c	124.673	117.306	126.896	113.601	0.99404	-0.00862446	6.9165	0.950468	0.961309	Rv1249c	possible membrane protein
Rv1250	62.7151	55.8506	55.2967	58.5698	0.959466	-0.0596969	5.86423	0.713587	0.784069	Rv1250	probable drug efflux protein
Rv1251c	272.411	261.237	164.126	147.855	0.584773	-0.774052	7.72292	6.79e-10	7.17e-09	Rv1251c	hypothetical protein
Rv1252c	111.961	101.992	61.6841	63.162	0.583275	-0.777753	6.40206	8.42e-08	6.15e-07	lprE	lipoprotein
Rv1253	121.895	124.213	138.637	118.344	1.04479	0.0632167	6.97703	0.643248	0.723464	deaD	ATP-dependent DNA/RNA helicase
Rv1254	86.2859	95.2863	98.9744	103.363	1.11467	0.156619	6.58751	0.263475	0.355161	Rv1254	acyltransferase
Rv1255c	35.6929	40.6368	48.301	42.3087	1.18905	0.249809	5.39177	0.149899	0.222878	Rv1255c	transcriptional regulator (TetR/AcrR family)
Rv1256c	99.1657	95.4865	104.267	88.9839	0.99325	-0.009771	6.60232	0.946911	0.958893	Rv1256c	Probable cytochrome P-450
Rv1257c	289.079	318.689	423.09	384.016	1.32834	0.409629	8.46782	0.00121821	0.00348774	Rv1257c	similar to many dehydrogenases
Rv1258c	85.865	93.5848	109.316	103.137	1.18465	0.244456	6.61803	0.0763679	0.125911	Rv1258c	probable multidrug resistance pump
Rv1259	31.1471	21.2192	37.6553	24.5421	1.1874	0.24781	4.85812	0.300469	0.392921
Rv1260	76.7734	82.0744	55.8442	72.0453	0.804449	-0.313927	6.16316	0.0582739	0.100577	Rv1260	probable oxidoreductase
Rv1261c	65.914	68.6622	66.2465	77.3904	1.06679	0.093277	6.12329	0.54565	0.635752	Rv1261c	conserved hypothetical protein
Rv1262c	65.9982	65.7596	77.9872	69.8621	1.12266	0.166926	6.13222	0.267445	0.358744	Rv1262c	conserved hypothetical protein
Rv1263	40.7438	33.5304	35.3437	32.2962	0.910043	-0.135994	5.15511	0.442016	0.538527	amiB2	putative amidase AMI2_MYCTU Q11056
Rv1264	182.168	174.558	169.479	170.816	0.953796	-0.0682478	7.44617	0.582746	0.669464	Rv1264	similar to adenylate cyclases
Rv1265	424.022	476.732	2908.7	2789.67	6.32711	2.66155	10.689	6.99e-99	1.27e-96	Rv1265	hypothetical protein
Rv1266c	165.669	181.564	208.108	221.857	1.23841	0.308492	7.60403	0.0125337	0.0270726
Rv1267c	38.3867	38.7351	42.9477	44.7931	1.13742	0.185764	5.37259	0.259316	0.350851	embR	regulator of embAB genes (AfsR/DndI/RedD family)
Rv1269c	38.976	43.2392	33.3362	34.1782	0.821674	-0.283362	5.22742	0.0952637	0.151802	Rv1269c	conserved hypothetical protein
Rv1270c	100.092	116.806	89.302	92.5221	0.838676	-0.253814	6.63945	0.073825	0.122333	lprA	lipoprotein
Rv1272c	114.571	118.207	136.386	134.906	1.16565	0.22113	6.98025	0.0817303	0.133345	Rv1272c	probable ABC transporter
Rv1273c	38.7234	43.7396	28.5304	28.6073	0.693542	-0.527944	5.12293	0.00185392	0.00508162	Rv1273c	ABC transporter
Rv1274	130.986	132.02	163.335	183.689	1.31905	0.399494	7.25552	0.00165707	0.00462317
Rv1275	75.0898	74.3674	80.238	83.5635	1.09571	0.131868	6.29492	0.36555	0.462185	lprC	lipoprotein
Rv1277	391.275	412.173	352.828	354.355	0.880247	-0.184019	8.56118	0.124252	0.189262	Rv1277	hypothetical protein
Rv1278	567.046	409.271	356.174	305.045	0.677213	-0.562319	8.67737	0.000462302	0.00150927	Rv1278	hypothetical protein
Rv1279	384.12	440.699	346.137	344.643	0.837648	-0.255585	8.56573	0.0419986	0.0766392	Rv1279	probable choline dehydrogenase
Rv1280c	172.824	179.062	222.464	226.901	1.27709	0.352859	7.64822	0.00331776	0.00844497	oppA	probable oligopeptide transport protein
Rv1281c	79.2147	80.6731	89.9104	85.5209	1.09754	0.134272	6.39308	0.350025	0.445647	oppD	probable peptide transport protein
Rv1282c	37.7133	42.9389	26.6446	29.3602	0.694492	-0.52597	5.09162	0.00241037	0.00644534	oppC	oligopeptide transport system permease
Rv1283c	71.8067	75.6685	53.5934	65.7969	0.80896	-0.305859	6.05984	0.058945	0.101522	oppB	oligopeptide transport protein
Rv1284	56.2332	53.8488	31.937	35.7592	0.614324	-0.702927	5.47051	2.39e-05	0.000104824	Rv1284	conserved hypothetical protein
Rv1285	197.069	225.104	269.184	281.406	1.30449	0.383481	7.92763	0.00255232	0.00678069
Rv1286	325.866	380.244	314.017	342.535	0.929904	-0.104846	8.41247	0.424229	0.51917	cysN	ATP:sulphurylase subunit 1
Rv1287	93.6939	109.099	87.8421	85.6714	0.856247	-0.223902	6.55634	0.11632	0.179092	Rv1287	conserved hypothetical protein
Rv1288	76.1	76.2691	50.0043	57.2147	0.703158	-0.50808	6.01873	0.000942219	0.00277009	Rv1288	conserved hypothetical protein
Rv1289	122.652	162.247	182.68	169.16	1.23601	0.305691	7.31681	0.0419652	0.0766209	Rv1289	hypothetical protein
Rv1290c	52.3608	59.0535	51.8292	57.7416	0.983552	-0.0239268	5.79058	0.886873	0.918165	Rv1290c	hypothetical protein
Rv1292	326.034	354.621	327.644	319.649	0.951154	-0.0722492	8.37547	0.552493	0.642584	argS	arginyl-tRNA synthase
Rv1293	365.263	416.577	403.867	428.282	1.06446	0.0901185	8.65697	0.477336	0.572002	lysA	diaminopimelate decarboxylase
Rv1294	287.227	289.262	247.223	238.118	0.841976	-0.248148	8.05263	0.0403708	0.0741638	thrA	homoserine dehydrogenase
Rv1295	237.055	241.118	188.763	204.241	0.821763	-0.283206	7.76695	0.021894	0.044397	thrC	homoserine synthase
Rv1296	91.7577	87.179	122.577	108.331	1.29066	0.368111	6.68367	0.00794743	0.0182219	thrB	homoserine kinase
Rv1297	4683.01	5521.3	3231.97	3272.45	0.63743	-0.649662	12.0283	1.1e-07	7.89e-07	rho	transcription termination factor rho
Rv1298	252.881	238.416	183.167	260.402	0.902374	-0.148203	7.86888	0.359261	0.45511	rpmE	50S ribosomal protein L31
Rv1299	513.675	568.815	370.348	394.932	0.706981	-0.500256	8.85128	5.29e-05	0.000212475
Rv1300	575.127	673.91	516.893	558.295	0.860868	-0.216135	9.18257	0.0925782	0.148203	hemK	protoporphyrinogen oxidase
Rv1301	255.575	300.072	273.442	275.007	0.987318	-0.0184129	8.10924	0.88673	0.918165	Rv1301	conserved hypothetical protein
Rv1302	375.028	404.767	325.393	307.604	0.811912	-0.300605	8.46441	0.0145588	0.0309175	rfe	hypothetical protein
Rv1303	240.254	249.726	229.582	265.145	1.0095	0.0136338	7.94429	0.915649	0.937654
Rv1304	197.826	198.48	133.162	146.575	0.705656	-0.502963	7.40038	7.74e-05	0.000299311
Rv1305	222.239	210.591	138.394	148.909	0.663534	-0.591758	7.49141	1.62e-06	9.29e-06	atpE	ATP synthase c chain
Rv1306	697.358	812.536	490.31	509.587	0.662279	-0.594488	9.29302	2.67e-06	1.47e-05	atpF	ATP synthase b chain
Rv1307	1413.57	1708.95	1066.45	1084.29	0.688826	-0.537789	10.3643	2.15e-05	9.54e-05	atpH	ATP synthase [delta] chain
Rv1308	1533.11	1762.2	1085.19	1087.08	0.659234	-0.601138	10.4165	6.66e-07	4.13e-06	atpA	ATP synthase [alpha] chain
Rv1309	596.004	695.33	414.147	451.318	0.670234	-0.577262	9.07429	1.09e-05	5.2e-05	atpG	ATP synthase [gamma] chain
Rv1310	734.819	788.214	474.25	503.339	0.641867	-0.639653	9.28774	1.21e-07	8.6e-07	atpD	ATP synthase [beta] chain
Rv1311	284.112	356.223	196.367	250.088	0.697165	-0.520427	8.08503	0.00083503	0.00250204	atpC	ATP synthase [epsilon] chain
Rv1312	139.152	161.847	120.266	116.086	0.785697	-0.347954	7.06955	0.00964657	0.0215896	Rv1312	conserved hypothetical protein
Rv1313c	283.86	332.601	424.611	444.468	1.41007	0.495763	8.53805	0.000115251	0.000428425	Rv1313c	transposase
Rv1314c	44.7845	46.1418	57.1217	53.9022	1.22163	0.28881	5.66553	0.0707178	0.11832	Rv1314c	conserved hypothetical protein
Rv1315	292.025	318.188	260.728	277.265	0.881685	-0.181665	8.16541	0.146689	0.218788	murA	UDP-N-acetylglucosamine-1-carboxyvinyltransferase
Rv1316c	39.7336	45.5413	72.3906	64.2159	1.60416	0.681818	5.80441	3.38e-05	0.000143097	ogt	methylated-DNA-protein-cysteine methyltransferase
Rv1317c	240.506	197.879	479.299	375.659	1.94995	0.963438	8.33974	2.69e-10	3.05e-09
Rv1318c	58.5061	68.462	52.5592	51.5685	0.820875	-0.284766	5.8528	0.076354	0.125911	Rv1318c	similar at C-term to adenylate cyclases
Rv1319c	78.2887	77.7705	63.6916	67.152	0.838175	-0.254676	6.16538	0.0830026	0.134951	Rv1319c	similar at C-term to adenylate cyclases
Rv1320c	198.668	231.61	154.636	162.761	0.737821	-0.438658	7.54571	0.000700048	0.0021386	Rv1320c	similar at C-term to adenylate cyclases
Rv1321	221.734	268.743	198.192	215.76	0.844138	-0.244449	7.82083	0.0718322	0.119844
Rv1322	58.0851	51.7469	55.8442	54.1281	1.00077	0.00110949	5.78483	0.998033	0.998827	Rv1322	hypothetical protein
Rv1322A	933.235	945.557	1124.43	1242.61	1.25983	0.333224	10.0522	0.00552783	0.0133457
Rv1323	494.397	481.937	573.65	592.849	1.1947	0.25665	9.06601	0.0336598	0.0636896	fadA4	acetyl-CoA C-acetyltransferase (aka thiL)
Rv1324	881.126	1050.65	901.294	968.434	0.967932	-0.0470218	9.89248	0.716852	0.785839	Rv1324	hypothetical protein
Rv1325c	67.766	50.6459	56.4525	55.4832	0.944165	-0.0828886	5.85215	0.644343	0.724003
Rv1326c	323.509	330.099	382.028	396.212	1.19066	0.251761	8.48468	0.0369205	0.0688274	glgB	1,4-[alpha]-glucan branching enzyme
Rv1327c	507.277	449.107	529.486	490.616	1.06656	0.0929621	8.94941	0.463611	0.558409	Rv1327c	probable glycosyl hydrolase, [alpha]-amylase family
Rv1328	315.764	317.087	275.449	270.716	0.863061	-0.212466	8.20369	0.0803487	0.131483	glgP	probable glycogen phosphorylase
Rv1329c	114.655	115.805	120.996	110.816	1.00624	0.00898022	6.85475	0.950148	0.961281	dinG	probable ATP-dependent helicase
Rv1330c	55.1388	57.8524	82.4888	68.8835	1.34096	0.42327	6.05392	0.00799436	0.0183167	Rv1330c	conserved hypothetical protein
Rv1331	138.815	140.527	315.842	401.933	2.56883	1.36111	7.96525	1.29e-21	4.2e-20	Rv1331	conserved hypothetical protein
Rv1332	230.404	288.561	526.809	586.225	2.14529	1.10117	8.67437	5.92e-15	1.19e-13	Rv1332	putative transcriptional regulator
Rv1333	239.243	183.266	275.389	239.172	1.21752	0.283951	7.87418	0.0583471	0.10065	Rv1333	probable hydrolase
Rv1334	95.63	101.292	117.528	132.271	1.26832	0.342918	6.8066	0.0114324	0.0250398
Rv1335	50.7614	50.4457	53.7151	64.8935	1.1708	0.227496	5.7856	0.16795	0.244908	Rv1335	conserved hypothetical protein
Rv1336	229.478	232.511	280.438	256.036	1.16145	0.215929	7.96508	0.0799126	0.1309	cysM	cysteine synthase B
Rv1337	222.407	220.6	257.686	278.922	1.21107	0.276282	7.93759	0.0241633	0.0482237	Rv1337	conserved hypothetical protein
Rv1338	166.847	165.55	139.915	117.742	0.775581	-0.36665	7.20502	0.0059551	0.014241	murI	glutamate racemase
Rv1339	458.283	540.79	465.125	499.65	0.965761	-0.0502611	8.93972	0.700693	0.773265	Rv1339	conserved hypothetical protein
Rv1340	216.767	250.327	202.39	217.491	0.899058	-0.153513	7.79305	0.2374	0.325951	rphA	ribonuclease PH
Rv1341	121.642	107.798	94.1078	74.8308	0.736691	-0.440868	6.63855	0.00427156	0.0105773	Rv1341	conserved hypothetical protein
Rv1342c	23.655	25.0227	42.0961	44.2661	1.77436	0.827302	5.09505	1.15e-06	6.77e-06	pks14	polyketide synthase (chalcone synthase-like)
Rv1343c	38.5551	42.8388	68.9232	67.7542	1.68054	0.748928	5.77978	2.49e-06	1.38e-05	Rv1343c	conserved hypothetical protein
Rv1344	22.8132	25.3229	38.2636	61.1294	2.06274	1.04456	5.22039	2.98e-06	1.62e-05
Rv1345	291.352	239.817	449.065	347.579	1.4997	0.584675	8.37697	0.000129359	0.000475282	fadD33	acyl-CoA synthase
Rv1346	182.842	206.687	298.87	312.874	1.57083	0.651531	7.96991	2.63e-07	1.78e-06	fadE14	acyl-CoA dehydrogenase
Rv1347c	77.1943	90.3819	93.1953	104.191	1.17822	0.236606	6.51478	0.115397	0.178005	Rv1347c	possible aminoglycoside 6'-N-acetyltransferase
Rv1348	359.034	375.64	607.838	626.726	1.68048	0.748873	8.94476	6.71e-10	7.1e-09	Rv1348	heavy metal tolerance protein
Rv1349	158.514	150.737	328.739	283.213	1.97889	0.984693	7.85113	4.97e-14	8.77e-13	Rv1349	probable membrane protein
Rv1350	29.0426	28.1255	58.5208	62.0327	2.1071	1.07526	5.49034	9.36e-11	1.13e-09	fabG2	3-oxoacyl-[ACP] reductase
Rv1351	23.2341	22.5204	29.9904	33.2748	1.38084	0.465547	4.78397	0.00711352	0.0166236	Rv1351	hypothetical protein
Rv1352	75.4265	101.892	103.719	109.762	1.20501	0.269043	6.61325	0.0963012	0.153104
Rv1354c	38.2183	41.938	25.1238	29.6613	0.682967	-0.550112	5.07295	0.00168418	0.00468685	Rv1354c	conserved hypothetical protein
Rv1355c	67.766	87.4792	97.9402	87.1018	1.19353	0.255241	6.4146	0.120872	0.1848	moeY	weak similarity to E. coli MoeB
Rv1358	24.1601	26.1237	27.4354	28.8332	1.11938	0.162705	4.74567	0.350497	0.446074	Rv1358	transcriptional regulator (LuxR/UhpA family)
Rv1360	173.414	155.741	136.934	133.626	0.821791	-0.283156	7.22875	0.0262632	0.0516604	Rv1360	coenzyme F420-dependent
Rv1361c	2080.96	1597.65	1514.91	1443.09	0.804069	-0.314608	10.6963	0.0225591	0.0455767	PPE	PPE-family protein
Rv1362c	31.9047	41.2374	36.1953	37.7165	1.012	0.0172039	5.20462	0.936092	0.951389	Rv1362c	conserved hypothetical protein
Rv1363c	68.3553	62.0562	61.3799	66.1733	0.977208	-0.0332629	6.01432	0.835732	0.878295
Rv1364c	181.495	177.961	226.114	239.474	1.295	0.372951	7.69045	0.00228932	0.00617313	rsbU	SigB regulation protein
Rv1365c	57.8326	65.5594	61.3799	65.7969	1.03102	0.044068	5.97223	0.782497	0.836005	Rv1365c	conserved hypothetical protein
Rv1367c	82.2452	86.7786	111.688	109.084	1.30661	0.385827	6.6111	0.00459945	0.0112955	Rv1367c	probable penicillin binding protein
Rv1368	189.156	185.668	137.299	150.791	0.768338	-0.380187	7.37255	0.00275017	0.00717844	lprF	lipoprotein
Rv1369c	24.7493	28.3257	26.9488	27.7039	1.03084	0.0438197	4.759	0.816867	0.864561
Rv1372	33.9251	29.1264	45.4418	64.6676	1.74226	0.800959	5.44879	6.65e-05	0.000261088	pks18	polyketide synthase
Rv1373	92.0944	106.196	163.578	166.374	1.66492	0.73545	7.04972	4.64e-08	3.63e-07	Rv1373	slight similarity to sulfotransferases
Rv1375	370.987	455.713	526.627	569.587	1.32622	0.407321	8.90991	0.00271109	0.00708772	Rv1375	conserved hypothetical protein
Rv1376	81.0667	69.2627	51.1601	52.1707	0.686837	-0.54196	5.98625	0.000567669	0.00179607	Rv1376	conserved hypothetical protein
Rv1377c	115.665	122.411	138.515	144.392	1.18841	0.249029	7.02774	0.0539663	0.0946357	Rv1377c	some similarity to methyltransferases
Rv1378c	373.681	273.348	445.172	376.488	1.26965	0.344427	8.52186	0.0307095	0.0588196	Rv1378c	conserved hypothetical protein
Rv1379	396.578	500.353	244.607	223.965	0.522614	-0.936181	8.41401	4.47e-11	5.69e-10	pyrR	regulatory protein pyrimidine biosynthesis
Rv1380	185.536	155.241	89.9712	67.6789	0.462971	-1.11101	6.95888	7e-12	9.78e-11	pyrB	aspartate carbamoyltransferase
Rv1381	317.869	260.336	178.117	158.244	0.581734	-0.781569	7.83629	2.13e-08	1.77e-07	pyrC	dihydroorotase
Rv1383	240.085	227.806	119.657	120.151	0.512479	-0.964437	7.46517	1.13e-14	2.15e-13	carA	carbamoyl-phosphate synthase subunit
Rv1384	594.826	627.168	354.957	336.663	0.566056	-0.820983	8.90149	1.68e-11	2.24e-10	carB	carbamoyl-phosphate synthase subunit
Rv1385	46.9732	32.2292	27.2529	18.9712	0.584136	-0.775623	4.97103	0.000636934	0.00197709	pyrF	orotidine 5'-phosphate decarboxylase
Rv1386	129.387	91.0825	27.9829	26.8006	0.248434	-2.00907	6.09566	4.14e-26	1.91e-24	PE	PE-family protein
Rv1387	1360.29	1308.19	345.102	372.874	0.269029	-1.89416	9.7246	2.48e-53	2.71e-51	PPE	PPE-family protein
Rv1388	424.863	499.352	325.94	343.589	0.72451	-0.464923	8.63788	0.000326421	0.0011007
Rv1389	579.084	569.716	749.638	554.38	1.13528	0.183047	9.26092	0.216947	0.30367
Rv1390	734.482	804.629	937.611	1133.68	1.34573	0.428393	9.8184	0.00119775	0.00343514	Rv1390	hypothetical protein
Rv1391	634.559	510.462	646.041	590.064	1.07943	0.110267	9.21807	0.418636	0.513667
Rv1392	644.156	625.667	729.503	702.912	1.12804	0.173821	9.40046	0.142721	0.213626	metK	S-adenosylmethionine synthase
Rv1393c	77.6994	102.893	126.714	131.293	1.43001	0.516021	6.78085	0.000846635	0.00252758	Rv1393c	FAD-containing monooxygenase
Rv1394c	62.1259	62.7569	87.8421	91.3176	1.43441	0.520459	6.25473	0.000302062	0.00102383	Rv1394c	possible cytochrome p450
Rv1395	33.1675	32.1291	69.2882	65.7969	2.06837	1.04849	5.66223	9.26e-11	1.12e-09	Rv1395	transcriptional regulator (AraC/XylS family)
Rv1396c	401.377	192.074	274.476	222.686	0.837577	-0.255706	8.09217	0.31363	0.407694
Rv1397c	1428.47	1761.7	3993.1	3576.44	2.37294	1.24668	11.3937	8.45e-21	2.61e-19	Rv1397c	conserved hypothetical protein
Rv1398c	8189	8213.84	14863.6	18271.1	2.02005	1.01439	13.5963	3.95e-15	8.1e-14	Rv1398c	conserved hypothetical protein
Rv1399c	47.3099	45.3411	45.2593	44.4919	0.968539	-0.0461179	5.51566	0.780232	0.8344	lipH	probable lipase
Rv1400c	131.155	115.004	146.606	88.6075	0.956091	-0.0647808	6.9139	0.745401	0.806085	lipI	probable lipase
Rv1401	70.8807	62.7569	80.3597	67.7542	1.10843	0.148524	6.1437	0.351162	0.446575	Rv1401	possible membrane protein
Rv1402	74.7531	64.5585	67.8282	62.4092	0.934588	-0.0975983	6.07779	0.536543	0.627594
Rv1403c	24.0759	22.4203	87.9029	92.5221	3.87521	1.95427	5.84603	2.38e-32	1.37e-30
Rv1404	135.869	139.426	175.988	180.151	1.29369	0.371489	7.30523	0.00269328	0.00705241	Rv1404	transcriptional regulator (MarR family)
Rv1405c	171.646	188.771	485.26	559.048	2.89777	1.53494	8.45898	8.83e-31	4.77e-29	Rv1405c	similar to phosphatidylethanolamine N-methyltransferase
Rv1406	144.119	119.608	166.985	148.909	1.19743	0.259936	7.18213	0.0629488	0.107235	fmt	methionyl-tRNA formyltransferase
Rv1407	115.834	82.8751	109.255	91.3929	1.00929	0.0133459	6.64522	0.939863	0.953817	fmu	similar to Fmu protein
Rv1408	152.368	163.148	143.808	138.068	0.893716	-0.162112	7.22331	0.195453	0.278442	rpe	ribulose-phosphate 3-epimerase
Rv1409	145.55	122.911	97.1494	91.1671	0.701296	-0.511905	6.83528	0.000257862	0.000883136	ribG	riboflavin biosynthesis
Rv1410c	855.199	860.279	1108.43	1105.22	1.2904	0.367821	9.94045	0.00170531	0.00473761	Rv1410c	probable drug efflux protein
Rv1411c	387.318	374.739	466.402	482.034	1.24446	0.315518	8.74117	0.00865637	0.0196279	lprG	lipoprotein
Rv1412	49.0777	50.1454	73.0598	68.8835	1.43107	0.517092	5.92248	0.000765817	0.0023158	ribC	riboflavin synthase [alpha] chain
Rv1413	34.0935	31.1282	30.1729	24.9185	0.845511	-0.242104	4.91613	0.17869	0.258502
Rv1415	389.76	389.253	451.377	543.012	1.27625	0.351916	8.79317	0.00697719	0.0163399	ribA2	probable GTP cyclohydrolase II
Rv1416	97.2295	100.591	122.942	113.3	1.19475	0.256712	6.76534	0.0546905	0.0956501	ribH	riboflavin synthase [beta] chain
Rv1417	34.5144	32.6296	32.7887	31.8445	0.96239	-0.055306	5.04848	0.748007	0.807838	Rv1417	hypothetical protein
Rv1418	135.869	137.825	113.878	129.862	0.890203	-0.167793	7.01591	0.210948	0.296411	lprH	lipoprotein
Rv1419	107.921	128.516	168.323	183.689	1.48944	0.574767	7.20415	2.55e-05	0.0001106	Rv1419	hypothetical protein
Rv1420	266.855	295.267	335.248	301.13	1.13247	0.179476	8.22814	0.162909	0.239259	uvrC	excinuclease ABC subunit C
Rv1421	133.933	152.638	156.644	157.867	1.09796	0.134826	7.23319	0.297299	0.390175	Rv1421	conserved hypothetical protein
Rv1422	114.571	116.305	111.993	102.459	0.929259	-0.105848	6.80033	0.424182	0.51917	Rv1422	conserved hypothetical protein
Rv1423	37.3765	27.625	29.9296	27.2523	0.878505	-0.186877	4.94018	0.330543	0.425131	Rv1423	putative transcriptional regulator
Rv1424c	58.7586	58.553	62.1099	59.8496	1.0398	0.056307	5.90693	0.717099	0.785839
Rv1425	167.942	215.996	212.549	221.33	1.1306	0.17709	7.67687	0.210245	0.295677	Rv1425	conserved hypothetical protein
Rv1426c	59.432	54.6495	55.2967	45.9976	0.88843	-0.170671	5.75433	0.305263	0.398238	lipO	probable esterase
Rv1427c	74.5847	76.8696	61.5624	53.3753	0.759623	-0.396645	6.05775	0.0103228	0.0229154	fadD12	acyl-CoA synthase
Rv1428c	62.21	63.6577	43.2519	47.3527	0.719533	-0.474866	5.75692	0.00262357	0.00694189	Rv1428c	conserved hypothetical protein
Rv1429	36.198	33.6305	35.0395	38.8457	1.05665	0.0794911	5.17419	0.645103	0.724362	Rv1429	conserved hypothetical protein
Rv1430	66.5033	68.2618	66.1857	61.8822	0.950785	-0.0728084	6.04092	0.628927	0.709598	PE	PE-family protein
Rv1431	95.8826	110	113.696	110.063	1.08758	0.12112	6.74947	0.380929	0.478128	Rv1431	possible transporter
Rv1432	27.0222	26.3238	32.0587	30.64	1.17541	0.233159	4.87068	0.172478	0.25062	Rv1432	putative dehydrogenase
Rv1433	59.0953	63.4575	65.5774	65.1193	1.06692	0.0934541	5.98851	0.541522	0.631839	Rv1433	possible membrane protein
Rv1435c	345.733	327.497	546.884	525.17	1.59231	0.671118	8.77076	2.95e-08	2.39e-07	Rv1435c	conserved hypothetical protein
Rv1436	304.568	313.584	207.499	186.55	0.637675	-0.649107	7.98266	1.83e-07	1.26e-06	gap	glyceraldehyde 3-phosphate dehydrogenase
Rv1437	166.679	148.234	82.5496	89.285	0.545293	-0.874897	6.92495	1.03e-10	1.22e-09
Rv1438	136.458	156.742	91.0053	95.0065	0.634597	-0.656088	6.90272	1.32e-06	7.7e-06	tpi	triosephosphate isomerase
Rv1439c	40.7438	43.9398	39.3586	54.0528	1.10188	0.139963	5.48103	0.459359	0.554305	Rv1439c	hypothetical protein
Rv1440	101.439	124.513	66.3682	90.6401	0.694568	-0.525811	6.57884	0.00266299	0.00701225
Rv1442	316.354	329.799	534.535	464.794	1.54687	0.629354	8.68586	7.79e-07	4.78e-06	bisC	biotin sulfoxide reductase
Rv1443c	141.677	179.262	243.999	208.683	1.41162	0.49735	7.59815	0.000633609	0.0019705	Rv1443c	hypothetical protein
Rv1444c	26.012	27.1246	25.7321	28.3062	1.01646	0.0235471	4.75145	0.901759	0.927774	Rv1444c	hypothetical protein
Rv1445c	123.157	122.111	127.14	113.375	0.980998	-0.0276775	6.92614	0.835069	0.87788	devB	glucose-6-phosphate 1-dehydrogenase
Rv1446c	163.985	163.548	153.724	138.219	0.891646	-0.165458	7.27588	0.188032	0.269874	opcA	unknown function, may aid G6PDH
Rv1447c	299.012	337.005	267.054	300.001	0.891575	-0.165571	8.23269	0.205008	0.289554	zwf2	glucose-6-phosphate 1-dehydrogenase
Rv1448c	138.983	150.536	133.71	126.324	0.898588	-0.154268	7.103	0.230418	0.31845	tal	transaldolase
Rv1449c	758.727	677.113	606.439	590.214	0.833365	-0.26298	9.36237	0.0312406	0.0596973	tkt	transketolase
Rv1451	415.183	409.571	532.771	535.032	1.29466	0.372569	8.88709	0.00181326	0.00499523	ctaB	cytochrome c oxidase assembly factor
Rv1453	51.6032	52.1472	30.7812	36.4367	0.647143	-0.627844	5.41433	0.000230184	0.000794148
Rv1454c	100.597	93.9851	113.392	124.216	1.22032	0.28726	6.75906	0.03317	0.0628368	qor	Probable quinone oxidoreductase
Rv1456c	76.4367	66.8606	56.8783	61.9575	0.828419	-0.271567	6.03554	0.0827339	0.134581	Rv1456c	probable membrane protein
Rv1457c	68.3553	71.1645	54.5059	52.1707	0.764994	-0.38648	5.94377	0.0112304	0.0246469	Rv1457c	probable membrane protein
Rv1458c	85.2757	91.1826	76.5272	65.4205	0.805237	-0.312515	6.31548	0.0409699	0.0749706
Rv1459c	177.202	172.756	190.71	170.063	1.03114	0.0442397	7.47478	0.726626	0.793893	Rv1459c	conserved hypothetical protein
Rv1460	145.55	104.294	297.167	273.2	2.28101	1.18967	7.68471	5.75e-14	1e-12	Rv1460	putative transcriptional regulator
Rv1461	450.707	457.014	1092.73	1098.75	2.41427	1.27159	9.59893	2.05e-26	9.61e-25	Rv1461	conserved hypothetical protein
Rv1462	234.782	208.889	562.274	478.646	2.34584	1.2301	8.53861	5.35e-20	1.6e-18
Rv1463	206.665	238.616	498.583	460.428	2.15451	1.10736	8.45813	2.5e-17	6.04e-16	Rv1463	ABC-type transporter
Rv1464	243.705	190.473	449.613	375.208	1.89919	0.925386	8.30088	9.19e-10	9.43e-09	Rv1464	NifS-like protein
Rv1465	60.9473	67.0607	137.968	148.984	2.24236	1.16502	6.70477	5.85e-17	1.37e-15	Rv1465	conserved hypothetical protein
Rv1466	63.2202	68.462	160.05	155.759	2.39954	1.26276	6.81391	4.04e-21	1.26e-19	Rv1466	conserved hypothetical protein
Rv1467c	150.432	173.657	201.842	200.628	1.24241	0.31314	7.50701	0.0138298	0.0295843	fadE15	acyl-CoA dehydrogenase
Rv1468c	87.717	50.0453	66.4899	48.6325	0.835321	-0.259598	5.98713	0.281533	0.372915	PE_PGRS	PE_PGRS-family protein
Rv1469	116.844	121.21	148.127	136.111	1.19449	0.256395	7.0317	0.0494733	0.0878841	ctpD	probable cadmium-transporting ATPase
Rv1470	65.4089	73.0662	84.9221	100.201	1.33677	0.418755	6.34286	0.00728674	0.0169679	trxA	thioredoxin
Rv1471	84.939	107.097	175.076	170.364	1.80055	0.848436	7.07509	4.21e-09	3.93e-08	trxB	thioredoxin reductase
Rv1472	269.97	305.076	294.977	311.519	1.05483	0.0770069	8.2072	0.546703	0.636752	echA12	enoyl-CoA hydratase/isomerase superfamily
Rv1473	356.592	391.254	428.747	370.691	1.06929	0.0966527	8.59629	0.457471	0.553656	Rv1473	ABC transporter, possible in EF-3 subfamily
Rv1473A	27.5273	31.2283	32.6062	31.3175	1.08957	0.123756	4.94742	0.4814	0.57603
Rv1474c	35.7771	41.2374	44.651	43.5885	1.14709	0.19798	5.37582	0.244298	0.333559	Rv1474c	transcriptional regulator (TetR/AcrR family)
Rv1475c	309.03	352.019	292.543	324.769	0.933878	-0.0986944	8.32038	0.446491	0.542167	acn	aconitate hydratase
Rv1476	50.1721	51.2464	34.5528	33.576	0.672068	-0.57332	5.40372	0.000458405	0.00150103	Rv1476	hypothetical protein
Rv1477	350.279	365.931	347.414	313.25	0.922647	-0.11615	8.42766	0.352005	0.447473	Rv1477	putative exported p60 protein homologue
Rv1478	168.868	173.857	180.551	173.978	1.03464	0.0491268	7.447	0.694394	0.767365
Rv1479	331.506	335.204	370.713	402.987	1.16036	0.214578	8.49318	0.0801391	0.131206	moxR	transcriptional regulator, MoxR homologue
Rv1480	487.578	439.798	477.717	416.764	0.964556	-0.052063	8.83176	0.684572	0.759324	Rv1480	conserved hypothetical protein
Rv1481	462.156	492.346	454.662	449.737	0.947594	-0.0776589	8.86058	0.518306	0.611463	Rv1481	possible membrane protein
Rv1483	102.196	113.603	78.6564	88.9086	0.776396	-0.365135	6.58207	0.0113155	0.0248161	fabG1	3-oxoacyl-[ACP] reductase (aka MabA)
Rv1484	244.379	265.541	178.482	169.837	0.683314	-0.54938	7.74465	1.07e-05	5.11e-05	inhA	enoyl-[ACP] reductase
Rv1485	73.2378	73.5666	43.7994	44.1908	0.599397	-0.738415	5.87216	1.49e-06	8.62e-06	hemZ	ferrochelatase
Rv1486c	152.958	137.124	214.252	186.324	1.38082	0.465526	7.43513	0.000562039	0.00178169
Rv1487	62.3784	58.3529	73.1206	83.4882	1.2959	0.373952	6.12144	0.0143965	0.0306323
Rv1488	232.509	206.087	256.591	261.757	1.18145	0.240555	7.90395	0.0555318	0.0968632	Rv1488	conserved hypothetical protein
Rv1489	120.8	132.92	155.549	176.688	1.30945	0.388964	7.19734	0.00328006	0.00837499
Rv1489A	61.8733	71.1645	89.0587	105.621	1.46348	0.549399	6.36183	0.000485557	0.00156648
Rv1491c	235.792	279.353	259.998	277.341	1.0433	0.0611479	8.04032	0.644905	0.724362	Rv1491c	probable membrane protein
Rv1492	338.83	281.155	347.475	330.114	1.09267	0.127859	8.34274	0.333308	0.427931	mutA	methylmalonyl-CoA mutase, [beta] subunit
Rv1493	330.496	320.791	282.08	249.938	0.817014	-0.291568	8.20889	0.0212133	0.0431499	mutB	methylmalonyl-CoA mutase, [alpha] subunit
Rv1494	58.3377	65.159	51.4643	52.773	0.844452	-0.243912	5.83213	0.121436	0.185576	Rv1494	hypothetical protein
Rv1496	83.3396	72.3656	79.873	78.2938	1.01523	0.0218098	6.29758	0.886589	0.918165
Rv1497	220.387	200.482	410.862	423.69	1.98234	0.987203	8.29656	2.58e-15	5.42e-14	lipL	esterase
Rv1498A	29.4635	28.5258	34.2487	42.0829	1.31407	0.394042	5.08065	0.0269576	0.0527103
Rv1498c	104.637	111.901	98.7311	106.901	0.949595	-0.0746163	6.72302	0.58318	0.669728	Rv1498c	methyltransferase
Rv1500	94.2831	115.304	88.3287	88.3816	0.84376	-0.245095	6.59379	0.0963141	0.153104	Rv1500	similarity to B. subtilis glycosyltransferase
Rv1501	81.8243	95.4865	99.6436	112.999	1.19952	0.262462	6.61026	0.0751854	0.124399	Rv1501	conserved hypothetical protein
Rv1502	56.5699	65.8597	46.1718	51.4179	0.797255	-0.326888	5.78108	0.0470022	0.0842241	Rv1502	hypothetical protein
Rv1506c	41.4172	45.4412	24.8196	26.9511	0.596013	-0.746585	5.10954	1.23e-05	5.8e-05	Rv1506c	hypothetical protein
Rv1507c	117.686	134.121	66.6115	65.1193	0.523473	-0.933813	6.57959	5.4e-11	6.71e-10	Rv1507c	hypothetical protein
Rv1508A	45.963	49.8452	47.2668	54.5045	1.06193	0.0866838	5.63065	0.605721	0.688625
Rv1508c	227.29	234.012	163.761	178.344	0.741484	-0.431512	7.64966	0.000421902	0.00139122	Rv1508c	probable membrane protein
Rv1510	48.8252	37.2337	39.7844	36.5873	0.886545	-0.173735	5.34909	0.347762	0.443791	Rv1510	probable membrane proteinvery similar to
Rv1511	173.414	193.475	165.464	192.573	0.975789	-0.0353588	7.50241	0.790739	0.842069	gmdA	GDP-mannose 4,6 dehydratase
Rv1512	155.651	136.924	143.382	130.841	0.937165	-0.0936251	7.1483	0.485217	0.579333	epiA	nucleotide sugar epimerase
Rv1513	91.2526	98.0889	83.5838	77.7668	0.852735	-0.229831	6.45505	0.105697	0.165375	Rv1513	conserved hypothetical protein
Rv1516c	145.886	176.26	124.159	118.946	0.75515	-0.405165	7.14226	0.00329693	0.00840499	Rv1516c	probable glucosyltransferase
Rv1518	31.3155	39.1355	27.9829	31.0164	0.838147	-0.254724	5.01684	0.162587	0.238893	Rv1518	involved in exopolysaccharide synthesis
Rv1519	93.273	103.494	82.2455	112.547	0.989406	-0.0153649	6.61418	0.930949	0.947996	Rv1519	conserved hypothetical protein
Rv1520	186.041	207.088	281.533	294.957	1.46669	0.552567	7.92341	1.03e-05	4.95e-05	Rv1520	glycosyltransferase
Rv1521	284.365	325.395	271.617	302.109	0.940953	-0.0878062	8.20917	0.504244	0.596834	fadD25	acyl-CoA synthase
Rv1522c	271.232	296.669	294.247	313.175	1.06966	0.0971508	8.19966	0.439884	0.536727	mmpL12	conserved large membrane protein
Rv1523	68.2711	78.7714	47.0843	45.0942	0.627514	-0.672281	5.89915	2.31e-05	0.00010172	Rv1523	possible methyl-sterol transferase
Rv1524	47.6467	53.0481	32.7887	25.8972	0.584275	-0.775279	5.31214	1.83e-05	8.3e-05	Rv1524	possible rhamnosyl/glycosyl transferase
Rv1525	37.3765	36.8334	28.7737	31.6186	0.813071	-0.298546	5.07426	0.0777024	0.127726	wbbl2	dTDP-rhamnosyl transferase
Rv1526c	59.853	67.2609	99.0352	109.988	1.64478	0.717892	6.39968	1.81e-06	1.03e-05	Rv1526c	possible rhamnosyl/glycosyl transferase
Rv1527c	229.142	197.879	169.966	168.181	0.791628	-0.337105	7.57999	0.00808108	0.0184767
Rv1529	103.038	119.508	154.697	178.796	1.4988	0.583812	7.12256	3.1e-05	0.000132301	fadD24	acyl-CoA synthase
Rv1531	32.3256	28.6259	38.8719	42.384	1.3308	0.412299	5.16403	0.0155201	0.032663	Rv1531	conserved hypothetical protein
Rv1533	150.432	123.912	203.18	189.712	1.43141	0.517441	7.38564	0.000166163	0.00059388
Rv1534	117.265	132.42	123.003	118.871	0.969277	-0.0450191	6.94261	0.735015	0.800722	Rv1534	transcriptional regulator (TetR/AcrR family)
Rv1535	362.906	402.064	726.887	768.935	1.95559	0.967602	9.14397	3.99e-15	8.12e-14	Rv1535	hypothetical protein
Rv1536	455.842	399.662	813.269	769.688	1.85006	0.887576	9.25308	1.69e-12	2.54e-11	ileS	isoleucyl-tRNA synthase
Rv1537	48.9094	42.3384	70.444	62.7856	1.45936	0.545332	5.82078	0.000895285	0.00264872	dinX	probable DNA-damage-inducible protein
Rv1538c	61.7891	42.5385	51.4034	35.6839	0.834852	-0.260408	5.58604	0.240583	0.329584	ansA	L-asparaginase
Rv1539	200.773	221.501	269.427	282.836	1.30803	0.387394	7.9303	0.00184403	0.00506418	lspA	lipoprotein signal peptidase
Rv1540	145.97	127.916	177.083	149.36	1.19189	0.253246	7.23266	0.0676548	0.11395	Rv1540	conserved hypothetical protein
Rv1543	145.634	163.048	145.207	152.146	0.963519	-0.0536143	7.24422	0.673624	0.749715
Rv1544	108.089	114.504	132.98	125.119	1.16003	0.214163	6.9119	0.102873	0.161728	Rv1544	probable ketoacyl reductase
Rv1545	37.4607	37.2337	46.3543	45.0189	1.22341	0.290904	5.38487	0.075976	0.125511
Rv1546	53.6235	48.544	42.7652	49.0842	0.89777	-0.155583	5.60281	0.356747	0.452708	Rv1546	conserved hypothetical protein
Rv1547	666.885	745.175	523.402	555.359	0.76399	-0.388374	9.28229	0.00161401	0.00451841	dnaE1	DNA polymerase III, [alpha] subunit
Rv1548c	40.1545	37.7342	31.9979	36.7378	0.881186	-0.182481	5.19913	0.289558	0.381542	PPE	PPE-family protein
Rv1556	48.6568	48.0435	71.6606	62.9361	1.39253	0.477707	5.86264	0.00275606	0.00718811	Rv1556	putative transcriptional regulator
Rv1557	108.341	111.701	177.692	212.522	1.77281	0.826036	7.25746	7.77e-10	8.04e-09	mmpL6	conserved large membrane protein
Rv1558	93.1046	103.894	111.628	113.677	1.14416	0.194283	6.72501	0.153635	0.227739	Rv1558	conserved hypothetical protein
Rv1559	517.21	536.886	435.804	456.965	0.846941	-0.239666	8.92704	0.0474616	0.0849544	ilvA	threonine deaminase
Rv1560	65.3247	65.4593	60.8325	75.1319	1.03866	0.0547298	6.06234	0.735124	0.800722	Rv1560	conserved hypothetical protein
Rv1561	80.7299	91.8832	92.7087	101.857	1.12742	0.173025	6.52323	0.235208	0.323541
Rv1562c	40.828	37.4339	43.0694	42.5346	1.09317	0.128513	5.36402	0.439818	0.536727	glgZ	maltooligosyltrehalose trehalohydrolase
Rv1563c	90.6633	79.3719	87.5379	73.3251	0.946213	-0.0797626	6.37336	0.612269	0.694625	glgY	putative [alpha]-amylase
Rv1564c	145.55	166.551	146.18	163.438	0.99214	-0.0113839	7.28108	0.93304	0.949242	glgX	probable glycogen debranching enzyme
Rv1565c	506.183	577.723	535.204	502.812	0.957836	-0.0621502	9.05146	0.625078	0.706713	Rv1565c	Unknown membrane protein
Rv1566c	223.754	197.479	187.546	171.042	0.851236	-0.232369	7.60774	0.0682792	0.114825	Rv1566c	putative exported p60 protein homologue
Rv1567c	43.1009	45.8415	32.4237	35.985	0.768872	-0.379185	5.29755	0.0246231	0.0490222	Rv1567c	hypothetical protein
Rv1568	83.8446	78.4711	102.32	90.4895	1.18802	0.248565	6.47688	0.0875395	0.141208	bioA	adenosylmethionine-8-amino-7-oxononanoate
Rv1569	52.7817	27.9253	29.9296	26.1983	0.694514	-0.525924	5.10072	0.0364988	0.0682741	bioF	8-amino-7-oxononanoate synthase
Rv1576c	257.511	234.512	221.673	227.579	0.912837	-0.131572	7.87917	0.290535	0.382369	Rv1576c	phiRV1 phage related protein
Rv1577c	241.18	253.73	715.025	669.788	2.79849	1.48465	8.87863	6.07e-33	3.56e-31
Rv1578c	33.9251	29.5267	75.8581	64.7429	2.21431	1.14685	5.69008	2.27e-11	2.98e-10	Rv1578c	phiRV1 phage related protein
Rv1582c	60.358	61.5558	65.699	63.162	1.05732	0.0804097	5.97461	0.597871	0.681353	Rv1582c	phiRV1 phage related protein
Rv1583c	32.494	15.2138	43.7994	30.5647	1.55532	0.637207	4.95614	0.027577	0.0536224
Rv1584c	114.908	115.605	174.467	225.772	1.73547	0.795326	7.30475	5.37e-08	4.15e-07	Rv1584c	phiRV1 phage related protein
Rv1585c	57.5801	78.5712	171.061	168.332	2.4963	1.31979	6.90106	7.94e-17	1.85e-15
Rv1586c	151.442	112.102	270.339	204.392	1.80068	0.848546	7.53277	7.15e-07	4.42e-06	Rv1586c	phiRV1 integrase
Rv1588c	77.8678	69.2627	110.472	107.503	1.48066	0.56624	6.51853	7.47e-05	0.000289871	Rv1588c	REP-family protein
Rv1589	161.376	162.147	129.816	123.614	0.783517	-0.351963	7.17247	0.00496109	0.0120662	bioB	biotin synthase
Rv1590	51.2665	50.746	44.0427	49.7617	0.918806	-0.122167	5.61606	0.458733	0.553754	Rv1590	conserved hypothetical protein
Rv1591	81.235	79.6722	58.1558	56.5371	0.71288	-0.488268	6.10588	0.00086202	0.00256884	Rv1591	conserved hypothetical protein
Rv1592c	496.502	568.515	337.012	349.16	0.644344	-0.634098	8.77361	4.87e-07	3.14e-06	Rv1592c	conserved hypothetical protein
Rv1593c	450.707	530.38	849.099	861.156	1.74349	0.801979	9.39511	3.34e-10	3.76e-09	Rv1593c	conserved hypothetical protein
Rv1594	1894.59	2145.24	2302.87	2005.9	1.06664	0.0930738	11.0275	0.458068	0.553754	nadA	quinolinate synthase
Rv1595	1406.5	985.293	1101.55	891.947	0.833451	-0.262831	10.0987	0.119422	0.18304	nadB	L-aspartate oxidase
Rv1596	469.816	480.035	384.4	412.021	0.838419	-0.254257	8.77016	0.0357082	0.067178	nadC	nicotinate-nucleotide pyrophosphatase
Rv1597	222.239	264.44	204.945	184.818	0.801308	-0.319571	7.7755	0.0177564	0.0368494	Rv1597	hypothetical protein
Rv1598c	89.9057	100.291	127.748	133.777	1.37549	0.459945	6.8233	0.000616769	0.00192646	Rv1598c	conserved hypothetical protein
Rv1599	532.531	454.211	563.187	506.802	1.08429	0.11675	9.00686	0.377407	0.474036	hisD	histidinol dehydrogenase
Rv1600	448.939	501.755	511.418	493.552	1.05726	0.0803288	8.93396	0.51924	0.612155	hisC	histidinol-phosphate aminotransferase
Rv1601	139.152	159.645	149.344	152.823	1.01166	0.0167307	7.23239	0.901294	0.927586	hisB	imidazole glycerol-phosphate dehydratase
Rv1602	25.507	21.6196	27.1921	31.3928	1.23949	0.309749	4.73788	0.0882606	0.142092	hisH	amidotransferase
Rv1603	132.501	154.54	129.999	133.175	0.917237	-0.124634	7.10456	0.350666	0.446117	hisA	phosphoribosylformimino-5-aminoimidazole
Rv1604	135.7	139.226	104.145	96.211	0.729103	-0.455805	6.89234	0.000479368	0.00154849	impA	impA, inositol monophosphatasemonophosphtase
Rv1605	88.7272	92.5839	72.9381	74.3791	0.812605	-0.299374	6.36073	0.0366399	0.0684989	hisF	imidazole glycerol-phosphate synthase
Rv1606	37.124	35.9326	31.4504	32.8232	0.879256	-0.185645	5.10524	0.272474	0.364223	hisI2	probable phosphoribosyl-AMP 1,6 cyclohydrolase
Rv1607	84.939	88.3801	85.2263	82.9613	0.970695	-0.0429097	6.41805	0.764196	0.820596	chaA	putative calcium/proton antiporter
Rv1608c	63.0518	82.1744	74.2764	77.6162	1.04687	0.0660879	6.21734	0.694392	0.767365	bcpB	probable bacterioferritin comigratory protein
Rv1609	215.673	207.888	186.695	174.279	0.852327	-0.230521	7.61626	0.0564828	0.0980011	trpE	anthranilate synthase component I
Rv1610	39.902	28.2256	28.5913	29.9624	0.857366	-0.222017	4.99096	0.259002	0.350572	Rv1610	possible membrane protein
Rv1611	395.568	335.704	193.447	201.832	0.540381	-0.887952	8.1368	1.69e-11	2.25e-10	trpC	indole-3-glycerol phosphate synthase
Rv1612	296.234	319.089	116.677	126.324	0.394864	-1.34057	7.74264	6.52e-26	2.93e-24	trpB	tryptophan synthase [beta] chain
Rv1614	338.83	322.392	221.126	235.182	0.689959	-0.535418	8.12574	1.49e-05	6.89e-05	lgt	prolipoprotein diacylglyceryl transferase
Rv1615	365.768	457.214	520.482	557.09	1.30959	0.389112	8.89302	0.00467946	0.0114577
Rv1616	120.211	147.233	187.486	169.386	1.33551	0.417395	7.28904	0.0026485	0.00698424	Rv1616	conserved hypothetical protein
Rv1617	510.644	563.41	532.101	525.321	0.984624	-0.0223546	9.05798	0.856444	0.894993	pykA	pyruvate kinase
Rv1618	181.832	203.785	154.028	160.803	0.816585	-0.292324	7.45214	0.0226534	0.0457108	tesB1	thioesterase II
Rv1619	99.7549	94.4856	99.8869	87.5535	0.965288	-0.050969	6.57876	0.721078	0.789409	Rv1619	conserved hypothetical protein
Rv1620c	574.033	421.982	493.899	390.189	0.887592	-0.172031	8.87717	0.2977	0.390546	cydC	ABC transporter
Rv1621c	1164.82	1211.6	1012.25	845.046	0.781639	-0.355426	10.0477	0.00559411	0.0134958	cydD	ABC transporter
Rv1622c	565.53	647.687	499.13	530.29	0.848558	-0.236915	9.13101	0.0603584	0.103629	cydB	cytochrome d ubiquinol oxidase subunit II
Rv1623c	1898.12	2225.72	2062.4	2183.79	1.0297	0.0422245	11.0311	0.732362	0.799095	appC	cytochrome bd-II oxidase subunit I
Rv1624c	83.3396	81.3737	86.5646	89.9625	1.07141	0.0995116	6.41789	0.484458	0.579227	Rv1624c	possible membrane protein
Rv1625c	484.969	448.406	548.283	547.454	1.17384	0.231236	8.9874	0.0582151	0.100538	Rv1625c	C-term similar eukaryotic adenylate/guanylate cyclases
Rv1626	214.662	207.688	133.041	159.222	0.691585	-0.532021	7.48033	5.58e-05	0.000221859	Rv1626	two-component response regulator
Rv1627c	322.583	297.269	418.466	369.411	1.27108	0.346058	8.46056	0.0068138	0.0159686	Rv1627c	lipid carrier protein
Rv1628c	254.48	285.459	400.338	452.448	1.57951	0.65948	8.4453	4.31e-07	2.81e-06	Rv1628c	conserved hypothetical protein
Rv1629	244.463	230.509	223.194	219.825	0.932635	-0.100615	7.84314	0.411152	0.507139	polA	DNA polymerase I
Rv1630	1714.86	1835.46	1137.75	1252.7	0.673293	-0.570693	10.5363	1.61e-06	9.26e-06	rpsA	30S ribosomal protein S1
Rv1631	566.709	556.104	364.934	292.999	0.586128	-0.770712	8.79783	1.24e-08	1.08e-07	Rv1631	conserved hypothetical protein
Rv1632c	169.541	154.34	85.2871	86.2737	0.529549	-0.917164	6.95037	2.77e-12	4.09e-11	Rv1632c	hypothetical protein
Rv1633	362.822	318.489	352.767	382.811	1.07933	0.110139	8.46937	0.388941	0.486366	uvrB	excinuclease ABC subunit B
Rv1634	180.737	172.056	208.655	207.478	1.17936	0.238003	7.58869	0.0467546	0.0839639	Rv1634	probable drug efflux protein
Rv1635c	240.085	237.615	319.37	296.236	1.28881	0.366034	8.09621	0.00286319	0.00744383	Rv1635c	unknown membrane protein
Rv1636	173.835	178.362	183.106	203.263	1.09681	0.133317	7.53003	0.282979	0.374679	Rv1636	conserved hypothetical protein
Rv1637c	71.1333	76.4693	68.1323	77.2398	0.984667	-0.0222926	6.19682	0.887102	0.918165	Rv1637c	conserved hypothetical protein
Rv1638	744.332	793.819	691.665	656.99	0.876881	-0.189547	9.49539	0.11557	0.178188	uvrA	excinuclease ABC subunit A
Rv1638A	157.419	162.447	143.565	140.552	0.888407	-0.170708	7.23914	0.163205	0.239372
Rv1639c	1174.5	1152.04	1126.56	1110.19	0.961401	-0.0567892	10.156	0.620492	0.702295	Rv1639c	conserved hypothetical protein
Rv1640c	140.246	150.036	161.571	159.749	1.10723	0.146959	7.25839	0.235285	0.323541
Rv1641	864.038	938.65	812.235	873.201	0.934965	-0.0970155	9.76837	0.422382	0.517682	infC	initiation factor IF-3
Rv1642	339.756	317.388	226.783	188.131	0.631579	-0.662965	8.06574	7.47e-07	4.59e-06
Rv1643	663.181	804.929	506.43	474.957	0.668595	-0.580795	9.25796	1.19e-05	5.62e-05	rplT	50S ribosomal protein L20
Rv1644	621.343	476.432	546.64	392.749	0.85576	-0.224721	8.99284	0.194673	0.277845	tsnR	putative 23S rRNA methyltransferase
Rv1645c	72.5643	68.9625	91.4312	106.6	1.39808	0.48345	6.41299	0.00125421	0.00358769	Rv1645c	conserved hypothetical protein
Rv1646	353.478	280.654	348.083	314.681	1.04496	0.0634416	8.34195	0.65156	0.730112	PE	PE-family protein
Rv1647	119.538	102.893	156.583	149.36	1.37478	0.4592	7.04953	0.000689081	0.00210715	Rv1647	conserved hypothetical protein
Rv1648	67.9344	71.4647	62.1099	72.4217	0.964623	-0.0519636	6.09976	0.741892	0.804411	Rv1648	possible membrane protein
Rv1649	102.617	109.199	56.9392	71.2172	0.604554	-0.726057	6.40631	4.13e-06	2.18e-05	pheS	phenylalanyl-tRNA synthase [alpha] subunit
Rv1650	344.807	328.297	264.804	233.074	0.739802	-0.434789	8.19351	0.000673322	0.00206932	pheT	phenylalanyl-tRNA synthase [beta] subunit
Rv1651c	127.366	92.7841	145.876	137.014	1.28393	0.360569	6.97876	0.0221195	0.0447721	PE_PGRS	PE_PGRS-family protein
Rv1652	150.685	111.701	120.205	89.3603	0.798767	-0.324153	6.88412	0.0696763	0.116815	argC	N-acetyl-[gamma]-glutamyl-phosphate reductase
Rv1653	255.743	163.548	152.142	116.01	0.639516	-0.644949	7.42538	0.00110004	0.00319119
Rv1654	178.549	151.737	108.951	89.812	0.601988	-0.732194	7.04642	7.3e-07	4.49e-06	argB	acetylglutamate kinase
Rv1655	141.93	97.3882	82.3671	58.7203	0.589714	-0.761912	6.57119	0.000158758	0.000569895	argD	acetylornithine aminotransferase
Rv1656	182.674	188.271	128.904	123.539	0.680733	-0.554838	7.28329	6.04e-06	3.04e-05	argF	ornithine carbamoyltransferase
Rv1658	232.846	199.18	179.577	165.998	0.799782	-0.322321	7.60338	0.0128836	0.027737	argG	arginosuccinate synthase
Rv1659	133.091	120.609	105.788	87.8546	0.763587	-0.389136	6.80584	0.00673432	0.0158389	argH	arginosuccinate lyase
Rv1660	188.735	196.878	208.169	202.811	1.06598	0.092187	7.63908	0.443154	0.539113	pks10	polyketide synthase (chalcone synthase-like)
Rv1661	117.349	104.395	71.6606	74.9813	0.660906	-0.597482	6.52409	2.89e-05	0.00012379	pks7	polyketide synthase
Rv1662	34.5985	28.5258	21.1697	28.0051	0.776289	-0.365333	4.81265	0.0638439	0.108535	pks8	polyketide synthase
Rv1663	45.2054	57.1518	55.0534	60.8282	1.13302	0.180174	5.77417	0.298285	0.391157	pks17	polyketide synthase
Rv1664	81.9085	86.1781	116.92	113.902	1.37369	0.458058	6.64477	0.000715791	0.00218263	pks9	polyketide synthase
Rv1665	93.4413	99.2899	43.3735	40.7278	0.436743	-1.19515	6.10661	1.56e-15	3.32e-14	pks11	polyketide synthase (chalcone synthase-like)
Rv1666c	51.6032	53.4484	43.1302	41.4806	0.805851	-0.311415	5.56845	0.0521595	0.0919095	Rv1666c	Probable cytochrome p450
Rv1667c	48.8252	44.5403	54.5667	44.0402	1.05673	0.0796116	5.59185	0.65286	0.731017
Rv1668c	45.7105	48.9443	46.841	41.6312	0.9358	-0.0957286	5.52067	0.563065	0.651683	Rv1668c	probable ABC transporter
Rv1672c	186.378	206.988	188.459	163.739	0.8959	-0.15859	7.54289	0.223995	0.311445	Rv1672c	probable ABC transporter
Rv1676	133.343	159.344	132.128	144.015	0.94374	-0.083538	7.15256	0.545192	0.63567	Rv1676	possible cytochrome P450
Rv1677	106.826	102.793	75.1281	81.0039	0.744474	-0.425706	6.51443	0.0026319	0.00695272	dsbF	highly similar to C-term Mpt53
Rv1678	103.122	104.795	68.8015	69.3351	0.66443	-0.589811	6.43346	2.84e-05	0.000122081	Rv1678	probably integral membrane protein
Rv1679	90.6633	83.6758	52.1942	51.9449	0.597191	-0.743737	6.11909	5.79e-07	3.65e-06	fadE16	acyl-CoA dehydrogenase
Rv1680	48.8252	43.9398	27.3138	23.7893	0.551359	-0.858936	5.16436	6.88e-07	4.26e-06	Rv1680	hypothetical protein
Rv1681	54.2128	48.7442	38.9936	37.3401	0.741228	-0.43201	5.4869	0.00889059	0.0201034	moeX	weak similarity to E. coli MoaA
Rv1682	89.6532	114.704	310.306	337.868	3.17422	1.6664	7.74062	3.8e-30	1.92e-28	Rv1682	conserved hypothetical protein
Rv1683	726.738	779.406	521.821	536.689	0.702816	-0.50878	9.32436	2.19e-05	9.68e-05	Rv1683	possible acyl-CoA synthase
Rv1684	37.8816	33.7306	35.1003	34.3288	0.968792	-0.0457411	5.14657	0.795136	0.844832	Rv1684	conserved hypothetical protein
Rv1687c	24.1601	24.1219	46.6585	46.4493	1.92807	0.947156	5.1629	1.55e-08	1.33e-07	Rv1687c	probable ABC transporter
Rv1689	222.491	201.382	162.666	125.646	0.680505	-0.555321	7.476	0.000133029	0.000486588	tyrS	tyrosyl-tRNA synthase
Rv1690	50.4246	41.7378	76.1622	87.4782	1.77242	0.825722	6.00923	5.8e-07	3.65e-06	lprJ	lipoprotein
Rv1691	50.2563	39.0354	66.2465	60.6024	1.41891	0.504782	5.76643	0.00356985	0.00900975
Rv1692	86.7068	77.7705	78.2305	68.4318	0.891814	-0.165186	6.28388	0.281261	0.372705	Rv1692	probable hydrolase
Rv1693	56.0648	44.7405	36.9861	51.2674	0.873443	-0.195215	5.56492	0.331115	0.425701	Rv1693	hypothetical protein
Rv1694	142.351	108.498	103.05	103.739	0.823718	-0.279777	6.83928	0.066192	0.111716	tlyA	cytotoxin/hemolysin homologue
Rv1695	85.865	85.6776	59.6158	66.8508	0.736798	-0.44066	6.21855	0.00308282	0.0079456	Rv1695	conserved hypothetical protein
Rv1696	138.563	127.215	97.4536	90.1884	0.706066	-0.502125	6.82447	0.000184739	0.000656695	recN	recombination and DNA repair
Rv1697	360.38	403.365	208.899	219.072	0.560396	-0.835481	8.21771	4.81e-11	6.02e-10
Rv1698	161.46	174.358	123.733	124.291	0.738748	-0.436845	7.189	0.000523785	0.00166848	Rv1698	conserved hypothetical protein
Rv1699	964.971	1024.03	986.094	1045.75	1.02154	0.030752	9.97349	0.796592	0.846105	pyrG	CTP synthase
Rv1700	197.237	199.881	155.914	152.673	0.777157	-0.363722	7.46295	0.00314085	0.00806981	Rv1700	conserved hypothetical protein
Rv1701	117.854	104.395	55.4792	58.2686	0.511483	-0.967243	6.38895	7.61e-11	9.25e-10	Rv1701	integrase/recombinase
Rv1702c	42.9325	38.0345	34.2487	32.8984	0.828912	-0.270709	5.21391	0.112208	0.1735	Rv1702c	REP-family protein
Rv1703c	258.353	256.232	329.043	317.014	1.25553	0.328302	8.18222	0.00713292	0.0166388	Rv1703c	putative methyltransferase
Rv1704c	81.235	79.5721	50.6734	57.9675	0.675045	-0.566945	6.07218	0.000236983	0.000815032	cycA	transport of D-alanine, D-serine and glycine
Rv1705c	42.1749	34.231	40.7577	32.522	0.959165	-0.0601487	5.23363	0.754365	0.813428	PPE	PPE-family protein
Rv1706c	54.297	44.5403	73.5464	98.3189	1.73565	0.795476	6.0895	1.2e-05	5.66e-05	PPE	PPE-family protein
Rv1707	1116.33	1378.25	1331.01	1288.99	1.05038	0.070907	10.3206	0.584038	0.670245
Rv1708	153.042	147.534	120.266	137.616	0.857481	-0.221823	7.1258	0.093588	0.149568	Rv1708	possible role in chromosome partitioning
Rv1709	219.124	278.452	119.475	128.658	0.498791	-1.00349	7.53995	1.94e-12	2.89e-11	Rv1709	conserved hypothetical protein
Rv1710	113.392	111.101	86.9296	81.4556	0.750267	-0.414523	6.61797	0.00220763	0.0059911	Rv1710	conserved hypothetical protein
Rv1711	83.8446	88.4802	50.7951	61.4305	0.650748	-0.619829	6.15003	7.88e-05	0.000304331	Rv1711	conserved hypothetical protein
Rv1712	86.5384	89.6812	55.54	53.827	0.620892	-0.687585	6.15546	2.76e-06	1.51e-05	cmk	cytidylate kinase
Rv1713	166.174	153.739	106.213	107.127	0.666702	-0.584886	7.05795	5.59e-06	2.84e-05	Rv1713	conserved hypothetical protein
Rv1718	29.716	34.7315	28.5913	23.6387	0.812814	-0.299003	4.86899	0.0990516	0.156696
Rv1722	28.9584	28.6259	30.1729	28.5321	1.01987	0.0283845	4.87024	0.879971	0.913622	Rv1722	possible biotin carboxylase
Rv1724c	53.6235	70.3637	52.6201	60.4518	0.912477	-0.132139	5.88986	0.457838	0.553736	Rv1724c	hypothetical protein
Rv1725c	40.4912	40.837	101.773	86.6501	2.31794	1.21284	6.08906	1.86e-14	3.46e-13	Rv1725c	conserved hypothetical protein
Rv1728c	86.4543	88.6803	72.3298	72.8734	0.829179	-0.270245	6.32419	0.0604073	0.103659	Rv1728c	conserved hypothetical protein
Rv1729c	69.2813	85.8778	66.1857	74.9813	0.910153	-0.13582	6.21181	0.404739	0.501749	Rv1729c	conserved hypothetical protein
Rv1730c	77.1943	80.2727	84.0704	93.5008	1.12738	0.172979	6.39158	0.237434	0.325951	Rv1730c	probable penicillin binding protein
Rv1731	178.044	173.257	167.776	151.92	0.910234	-0.135691	7.3912	0.285141	0.376782	gabD1	succinate-semialdehyde dehydrogenase
Rv1732c	262.393	237.515	311.28	292.021	1.20669	0.27105	8.10907	0.0307356	0.0588351	Rv1732c	conserved hypothetical protein
Rv1733c	522.261	561.709	843.929	942.386	1.64794	0.720667	9.48783	7.81e-09	7.04e-08	Rv1733c	possible membrane protein
Rv1735c	30.0527	28.0254	32.3629	34.6299	1.15205	0.204205	4.97692	0.234214	0.322665	Rv1735c	hypothetical protein
Rv1736c	1436.3	1339.71	1631.16	1672.1	1.18988	0.250816	10.5699	0.0294278	0.0566623	narX	fused nitrate reductase
Rv1737c	1120.2	896.312	1271.09	1204.37	1.22749	0.29571	10.1336	0.0257767	0.0509019	narK2	nitrite extrusion protein
Rv1738	305.073	339.708	912.304	1080.68	3.09114	1.62814	9.36671	9.32e-34	5.88e-32	Rv1738	conserved hypothetical protein
Rv1739c	62.6309	69.3628	80.8463	81.3803	1.22969	0.298291	6.20572	0.0435429	0.0790616	Rv1739c	possible sulphate transporter
Rv1740	28.2008	28.2256	30.6596	30.113	1.07718	0.107264	4.88235	0.532369	0.624268	Rv1740	conserved hypothetical protein
Rv1743	212.39	220.5	162.848	160.653	0.747425	-0.42	7.56278	0.000503879	0.00161764	pknE	serine-threonine protein kinase
Rv1746	149.759	149.235	98.4877	94.4042	0.645281	-0.632001	6.94107	9.05e-07	5.46e-06	pknF	serine-threonine protein kinase
Rv1747	868.499	945.356	896.67	952.474	1.01947	0.0278255	9.83903	0.818241	0.865136
Rv1748	26.7697	25.7233	50.4909	47.6538	1.86922	0.902434	5.25333	1.04e-07	7.52e-07	Rv1748	hypothetical protein
Rv1749c	66.7558	74.6676	59.7375	71.8195	0.929945	-0.104783	6.09397	0.518467	0.611463	Rv1749c	possible integral membrane protein
Rv1750c	103.122	114.404	144.416	137.089	1.29489	0.372834	6.96646	0.00462294	0.0113447	fadD1	acyl-CoA synthase
Rv1751	301.538	318.789	245.033	229.762	0.765582	-0.385372	8.09682	0.00173941	0.00481605	Rv1751	possible hydroxylasehyroxylase
Rv1752	61.0315	63.3574	43.6777	34.5546	0.630036	-0.666494	5.66063	0.000114726	0.000427259	Rv1752	hypothetical protein
Rv1753c	43.9427	39.4357	27.7396	31.3175	0.707099	-0.500017	5.1535	0.00362333	0.00913069	PPE	PPE-family protein
Rv1754c	58.001	52.1472	28.7737	29.586	0.529464	-0.917395	5.39148	4.24e-08	3.36e-07
Rv1756c	28.1166	30.928	24.9413	30.9411	0.945515	-0.0808285	4.84861	0.662586	0.739618
Rv1760	152.958	167.051	138.941	151.017	0.906109	-0.142243	7.25318	0.263011	0.3547	Rv1760	conserved hypothetical protein
Rv1765c	81.0667	91.0825	122.821	139.423	1.52356	0.607443	6.76755	1.6e-05	7.3e-05	Rv1765c	conserved hypothetical protein
Rv1766	24.9177	21.019	27.1313	25.1443	1.13666	0.184795	4.63249	0.30173	0.394099	Rv1766	conserved hypothetical protein
Rv1767	31.8206	30.5277	55.6009	41.857	1.56455	0.645746	5.33617	0.00052298	0.00166848
Rv1768	130.818	111.701	84.8613	77.9926	0.671437	-0.574676	6.66271	6.77e-05	0.000264943
Rv1769	140.078	148.134	102.32	104.567	0.717921	-0.478102	6.95092	0.000203182	0.000711461	Rv1769	hypothetical protein
Rv1770	234.866	184.367	151.047	146.5	0.709466	-0.495194	7.48546	0.000433673	0.00142716	Rv1770	conserved hypothetical protein
Rv1771	101.102	107.397	94.777	100.653	0.937326	-0.0933779	6.65931	0.494476	0.587817	Rv1771	oxidoreductase, possible
Rv1772	196.058	241.219	532.101	625.447	2.64783	1.40481	8.64153	2.64e-22	9.61e-21
Rv1773c	23.4866	26.8243	23.9072	27.8545	1.02871	0.0408331	4.68054	0.831706	0.875528	Rv1773c	transcriptional regulator (IclR family)
Rv1774	121.895	97.188	115.764	95.3076	0.963322	-0.0539098	6.75154	0.735317	0.800722	Rv1774	putative oxidoreductase with FAD-binding site
Rv1775	56.3173	55.0499	58.7641	58.4192	1.0521	0.0732752	5.84111	0.637817	0.718147	Rv1775	conserved hypothetical protein
Rv1779c	318.29	286.76	340.418	309.938	1.07484	0.104115	8.29503	0.413327	0.509057	Rv1779c	possible integral membrane protein
Rv1780	138.731	153.139	110.228	111.267	0.759122	-0.397596	7.00349	0.00242003	0.00646062	Rv1780	conserved hypothetical protein
Rv1781c	62.1259	51.1463	81.333	77.3151	1.39927	0.484675	6.09513	0.00225218	0.00609687	Rv1781c	probable 4-[alpha]-glucanotransferase
Rv1782	372.25	369.134	397.175	495.133	1.20331	0.267006	8.67472	0.0489654	0.0870761
Rv1783	1106.31	1145.24	1329.31	1341.83	1.18638	0.24656	10.2655	0.0323241	0.0615404	Rv1783	conserved hypothetical protein
Rv1785c	32.9991	36.9335	35.5262	32.4467	0.973545	-0.0386802	5.11326	0.823792	0.870068	Rv1785c	Probable member of the cytochrome P450
Rv1786	22.8132	28.5258	25.3063	30.4141	1.08587	0.118855	4.74943	0.53321	0.624691	Rv1786	Probable ferredoxin
Rv1789	442.878	374.039	400.217	426.701	1.01197	0.017166	8.6835	0.895008	0.923144	PPE	PPE-family protein
Rv1790	54.8863	38.7351	34.492	32.9737	0.719692	-0.474549	5.33374	0.0145409	0.0308994	PPE	PPE-family protein
Rv1791	107.163	119.008	135.717	150.791	1.26689	0.341287	7.00479	0.0116645	0.0254463	PE	PE-family protein
Rv1792	60.358	55.5503	48.4226	66.098	0.986438	-0.0197001	5.85093	0.922822	0.942398
Rv1793	186.378	214.694	192.535	246.399	1.09426	0.129958	7.71519	0.377524	0.474036	Rv1793	conserved hypothetical protein
Rv1794	310.377	326.095	312.8	358.043	1.05389	0.0757181	8.35306	0.549859	0.639974
Rv1795	460.388	476.231	515.494	522.385	1.10814	0.148141	8.94788	0.217795	0.304594	Rv1795	probable membrane protein
Rv1796	1005.63	1052.55	1200.53	1135.64	1.13512	0.182843	10.1017	0.12151	0.185603	Rv1796	conserved hypothetical protein
Rv1797	466.281	458.215	439.758	513.953	1.03142	0.0446381	8.8756	0.726126	0.793755	Rv1797	conserved hypothetical protein
Rv1798	326.708	343.611	318.701	336.663	0.977689	-0.0325524	8.37304	0.788924	0.841229	Rv1798	conserved hypothetical protein
Rv1799	44.111	47.6432	36.3778	40.5772	0.83851	-0.2541	5.39948	0.131371	0.19863	lppT	probable lipoprotein
Rv1800	191.344	204.786	295.402	297.667	1.4974	0.582456	7.95237	1.89e-06	1.07e-05	PPE	PPE-family protein
Rv1801	29.716	30.0272	83.3405	77.3151	2.68965	1.42742	5.80146	8.41e-19	2.32e-17	PPE	PPE-family protein
Rv1802	23.8233	21.5195	25.0021	24.5421	1.09155	0.126372	4.58104	0.471089	0.566377	PPE	PPE-family protein
Rv1803c	48.4043	50.746	72.3906	68.9587	1.42631	0.512286	5.91832	0.000887127	0.00263144	PE_PGRS	PE_PGRS-family protein
Rv1808	92.0944	89.8814	267.48	224.793	2.70548	1.43588	7.40362	1.58e-25	6.93e-24	PPE	PPE-family protein
Rv1809	57.2433	60.1545	174.407	183.84	3.05194	1.60973	6.90261	2.04e-33	1.24e-31	PPE	PPE-family protein
Rv1810	137.889	172.957	339.688	378.595	2.31176	1.20899	8.01049	2.26e-17	5.5e-16
Rv1811	115.076	122.011	137.786	128.507	1.12372	0.168283	6.9781	0.194159	0.277392	mgtC	probable magnesium transport ATPase protein C
Rv1812c	704.514	601.845	625.053	569.286	0.914207	-0.129407	9.28846	0.31633	0.410391	Rv1812c	probable dehydrogenase
Rv1813c	1444.47	1698.34	1929.67	2105.73	1.28405	0.360702	10.8096	0.00385177	0.00965445	Rv1813c	conserved hypothetical protein
Rv1814	92.1786	104.194	142.835	142.51	1.45386	0.53989	6.91629	5.36e-05	0.000214677	Rv1814	possible C-5 sterol desaturase
Rv1815	157.419	188.571	106.153	118.344	0.64892	-0.623888	7.15444	8.35e-06	4.08e-05	Rv1815	conserved hypothetical protein
Rv1816	102.196	105.195	64.1782	63.9901	0.618119	-0.694043	6.38829	1.19e-06	7.01e-06	Rv1816	putative transcriptional regulator
Rv1817	48.6568	48.0435	49.8218	57.29	1.10672	0.146285	5.6764	0.370891	0.467496	Rv1817	flavoprotein
Rv1818c	510.897	383.648	419.501	356.613	0.867533	-0.205009	8.70674	0.183664	0.264531	PE_PGRS	PE_PGRS-family protein
Rv1819c	78.457	84.7768	90.032	88.3063	1.09302	0.128326	6.41935	0.37301	0.46974	Rv1819c	probable multidrug resistance pump
Rv1820	113.308	105.496	136.386	133.626	1.23372	0.30301	6.93664	0.0193103	0.0395983	ilvG	acetolactate synthase II
Rv1821	864.795	986.894	1145.35	1176.21	1.25384	0.32635	10.0273	0.00785296	0.0180431	secA2	SecA, preprotein translocase subunit
Rv1822	70.8807	83.3755	99.0961	105.17	1.32491	0.4059	6.49039	0.00618238	0.0146961	pgsA2	CDP-diacylglycerol-glycerol-3-phosphate
Rv1823	81.5717	81.1735	79.8122	73.7015	0.943609	-0.0837394	6.30745	0.569207	0.657595	Rv1823	conserved hypothetical protein
Rv1825	81.3192	100.691	69.1057	73.3251	0.782979	-0.352955	6.34112	0.0251448	0.049849	Rv1825	hypothetical protein
Rv1826	207.76	208.789	194.603	220.954	0.997341	-0.00384073	7.70152	0.978653	0.983148	gcvH	glycine cleavage system H protein
Rv1827	501.974	550.499	658.45	787.229	1.37356	0.457923	9.28733	0.000499766	0.00160601	Rv1827	conserved hypothetical protein
Rv1828	449.865	489.343	556.982	543.464	1.17181	0.228741	8.9948	0.0623621	0.106401	Rv1828	conserved hypothetical protein
Rv1829	382.52	463.82	589.162	665.346	1.48244	0.567976	9.03769	3.73e-05	0.000156172	Rv1829	conserved hypothetical protein
Rv1830	422.927	508.661	475.284	467.429	1.01215	0.017425	8.87253	0.895444	0.923304	Rv1830	conserved hypothetical protein
Rv1831	613.009	649.188	1151.56	1192.78	1.8574	0.893284	9.81722	6.78e-14	1.16e-12
Rv1832	1660.9	1746.78	2028.58	1869.56	1.14398	0.194056	10.835	0.0943122	0.150505	gcvB	glycine decarboxylase
Rv1833c	42.8483	47.9434	51.7684	55.8596	1.1858	0.245856	5.63866	0.134446	0.202812	Rv1833c	similar to 1,3,4,6-tetrachloro-1,4-cyclohexadien
Rv1834	54.3812	64.3583	88.9979	90.9412	1.51669	0.60093	6.22937	8.05e-05	0.000309387	Rv1834	conserved hypothetical protein
Rv1835c	162.807	177.661	182.68	180.377	1.06666	0.0931051	7.45993	0.46089	0.55554
Rv1836c	796.861	754.784	579.672	520.202	0.70889	-0.496366	9.37254	5.2e-05	0.000209861	Rv1836c	conserved hypothetical protein
Rv1837c	1163.47	1244.23	935.846	949.237	0.782961	-0.352987	10.0677	0.00278169	0.00724919	glcB	malate synthase
Rv1838c	57.2433	77.3701	99.0961	95.4582	1.44723	0.533297	6.3684	0.00150284	0.00423247	Rv1838c	conserved hypothetical protein
Rv1841c	156.83	141.328	153.298	135.659	0.96918	-0.0451631	7.19926	0.733986	0.800601	Rv1841c	possible membrane protein
Rv1842c	253.891	224.303	229.034	187.002	0.870155	-0.200656	7.80535	0.152646	0.22662	Rv1842c	possible membrane protein
Rv1843c	427.726	447.806	493.899	496.638	1.13141	0.178127	8.86647	0.13655	0.205397	guaB1	inosine-5'-monophosphate dehydrogenase
Rv1844c	383.025	411.973	458.555	440.252	1.13074	0.177269	8.72682	0.145823	0.217674
Rv1845c	646.681	381.345	787.05	494.003	1.24606	0.317373	9.17431	0.182196	0.262827	Rv1845c	hypothetical protein
Rv1846c	769.334	841.262	1467.83	1573.18	1.88819	0.917003	10.1841	2.47e-14	4.58e-13	Rv1846c	putative transcriptional regulator
Rv1847	236.297	276.651	408.794	332.899	1.44658	0.532648	8.2949	0.000197206	0.000693498	Rv1847	conserved hypothetical protein
Rv1848	27.4431	24.8225	40.5752	29.059	1.33371	0.415441	4.94688	0.0359357	0.0675673
Rv1850	103.206	111.901	84.3746	86.1984	0.793166	-0.334306	6.59126	0.0151077	0.0318974	ureC	urease [alpha] subunit
Rv1853	46.5523	40.5367	61.5016	64.1407	1.44089	0.526964	5.74272	0.00106394	0.00310292
Rv1854c	842.908	952.963	1050.76	1077.37	1.18508	0.244989	9.93845	0.0458799	0.082799	ndh	probable NADH dehydrogenase
Rv1855c	279.482	306.077	465.125	483.84	1.6208	0.696706	8.58518	1.36e-08	1.16e-07	Rv1855c	probable monooxygenase
Rv1856c	290.426	290.263	394.985	297.592	1.19302	0.254615	8.31577	0.0821895	0.133961	Rv1856c	short-chain dehydrogenase/reductase family
Rv1857	167.268	201.182	143.99	149.887	0.797885	-0.325748	7.37116	0.0163312	0.0341698	modA	molybdate binding protein
Rv1859	194.796	168.252	298.079	356.011	1.8006	0.848481	7.99305	9.26e-10	9.47e-09	modC	molybdate uptake ABC-transporter
Rv1860	165.669	122.511	87.7812	83.9399	0.595588	-0.747614	6.84434	2.4e-06	1.34e-05	modD	precursor of Apa (45/47 kD secreted protein)
Rv1862	65.0722	52.2473	93.5603	86.4243	1.53265	0.616032	6.22436	0.000106002	0.000398843	adhA	alcohol dehydrogenase (Zn)
Rv1863c	269.717	298.671	313.895	360.076	1.18574	0.245793	8.27986	0.05957	0.10249	Rv1863c	probable membrane protein
Rv1866	83.3396	87.9797	77.9264	74.2285	0.888575	-0.170434	6.33901	0.239926	0.328958	Rv1866	conserved hypothetical protein
Rv1867	40.3229	43.7396	46.3543	48.8583	1.13291	0.18003	5.49243	0.275071	0.367022
Rv1868	118.359	124.613	151.777	122.259	1.12868	0.174636	7.01693	0.22778	0.315603	Rv1868	conserved hypothetical protein
Rv1869c	622.69	687.523	395.168	390.565	0.599763	-0.737535	9.03288	2.77e-09	2.65e-08	Rv1869c	probable reductase (like rhodocoxin reductase)
Rv1870c	1073.73	1216.3	1084.58	1019.78	0.919002	-0.121861	10.1016	0.321839	0.416221	Rv1870c	hypothetical protein
Rv1871c	1815.2	2091.59	2006.25	2051.9	1.03878	0.0548878	10.9596	0.648995	0.727735	Rv1871c	hypothetical protein
Rv1872c	5628.53	6182.4	6801.31	6669.8	1.14058	0.189762	12.6259	0.100904	0.159029	lldD2	L-lactate dehydrogenase
Rv1874	24.8335	22.0199	46.841	57.4405	2.22044	1.15085	5.2591	3.46e-10	3.89e-09
Rv1875	45.4579	41.0372	77.6222	78.2938	1.80097	0.848773	5.93277	4.91e-08	3.8e-07	Rv1875	conserved hypothetical protein
Rv1876	115.328	124.012	102.077	115.483	0.908826	-0.137924	6.83653	0.311758	0.405422	bfrA	bacterioferritin
Rv1877	384.709	407.069	391.883	425.346	1.03212	0.0456108	8.65248	0.710859	0.781349
Rv1878	47.2257	56.351	57.0608	55.5585	1.08856	0.122423	5.76089	0.460703	0.555519	glnA3	probable glutamine synthase
Rv1879	31.9889	38.9353	35.8911	35.6839	1.01073	0.0153948	5.16005	0.941049	0.95443	Rv1879	conserved hypothetical protein
Rv1880c	197.742	228.307	295.402	293.978	1.38383	0.468665	7.98975	0.000235989	0.000812466	Rv1880c	Similar to 6-deoxyerythronolide beta hydroxylase
Rv1881c	38.3025	43.5394	27.7396	35.7592	0.775138	-0.367476	5.18192	0.0473843	0.0848624
Rv1882c	109.183	119.408	91.127	91.9199	0.80103	-0.320071	6.6853	0.017806	0.0369055	Rv1882c	probable dehydrogenase
Rv1883c	370.903	395.658	245.581	264.693	0.665639	-0.587188	8.31781	2.09e-06	1.17e-05	Rv1883c	conserved hypothetical protein
Rv1884c	352.804	444.302	228	248.507	0.597869	-0.742098	8.31368	1.35e-07	9.53e-07
Rv1885c	237.812	290.663	102.868	88.6827	0.362804	-1.46274	7.48823	2.42e-24	1.03e-22	Rv1885c	hypothetical protein
Rv1886c	605.18	661.8	200.26	210.339	0.324075	-1.6256	8.71039	5.12e-38	3.5e-36	fbpB	antigen 85B, mycolyltransferase
Rv1887	1494.22	1465.93	1170.72	1407.26	0.87083	-0.199537	10.4352	0.112832	0.174295	Rv1887	hypothetical protein
Rv1888A	37.3765	45.1409	34.2487	41.2548	0.915014	-0.128134	5.30569	0.48522	0.579333
Rv1888c	74.7531	79.472	91.7353	96.4368	1.22023	0.287148	6.42372	0.044816	0.0811039	Rv1888c	hypothetical protein
Rv1891	274.263	341.609	289.867	278.922	0.923887	-0.114212	8.21058	0.406703	0.503354	Rv1891	hypothetical protein
Rv1892	115.749	131.219	95.3853	95.7593	0.774323	-0.368992	6.77486	0.00651911	0.0153658
Rv1893	64.3987	84.3764	58.5817	58.5698	0.788297	-0.343189	6.05416	0.0419422	0.0766209
Rv1894c	89.3164	99.2899	164.491	170.364	1.77609	0.828705	7.03705	3.82e-10	4.24e-09	Rv1894c	some similarity to dioxygenases
Rv1895	171.141	162.848	159.442	176.838	1.00642	0.0092375	7.38988	0.942595	0.955703	Rv1895	similar to sorbitol and alcohol dehydrogenases
Rv1896c	33.7567	36.433	25.6105	26.9511	0.749007	-0.416949	4.9392	0.0143762	0.0306089	Rv1896c	conserved hypothetical protein
Rv1897c	25.6753	30.8279	26.5838	27.7039	0.962047	-0.0558206	4.79697	0.753646	0.813125	Rv1897c	conserved hypothetical protein
Rv1898	114.318	115.505	161.145	198.369	1.5636	0.64487	7.20658	3.4e-06	1.82e-05	Rv1898	hypothetical protein
Rv1899c	536.909	402.765	554.305	473.527	1.09369	0.129205	8.94303	0.401085	0.498281	lppD	lipoprotein
Rv1900c	379.742	414.876	418.041	412.698	1.0456	0.0643335	8.66714	0.598946	0.682341	lipJ	probable esterase
Rv1901	173.666	176.56	138.576	140.628	0.797221	-0.326948	7.29802	0.00816164	0.0186349	cinA	competence damage protein
Rv1902c	57.4959	65.7596	51.2818	57.5911	0.883385	-0.178885	5.85983	0.272455	0.364223
Rv1903	31.7364	37.7342	24.2113	31.9198	0.807306	-0.308812	4.97178	0.111408	0.172665	Rv1903	unknown membrane protein
Rv1904	879.274	1018.92	955.556	1130.74	1.0991	0.13632	9.9604	0.310596	0.40423	Rv1904	conserved hypothetical protein
Rv1905c	244.126	225.504	239.497	254.756	1.05211	0.0732828	7.91385	0.554213	0.644128	aao	D-amino acid oxidase
Rv1906c	241.011	224.003	272.894	277.642	1.18366	0.243257	7.98957	0.0463689	0.0834538	Rv1906c	conserved hypothetical protein
Rv1907c	39.3969	40.4366	63.0833	56.4618	1.49843	0.583455	5.65058	0.000339829	0.00114006	Rv1907c	hypothetical protein
Rv1908c	512.749	587.132	619.944	684.393	1.18595	0.246044	9.23187	0.053903	0.0945753	katG	catalase-peroxidase
Rv1909c	68.2711	76.0689	218.753	255.433	3.28607	1.71636	7.2796	1.56e-35	1.03e-33
Rv1910c	36.7873	43.5394	47.3276	46.374	1.16798	0.224011	5.45027	0.190426	0.273071	Rv1910c	probable secreted protein
Rv1911c	188.398	172.456	256.895	233.978	1.3602	0.443817	7.73679	0.000488319	0.00157384	lppC	lipoprotein
Rv1912c	32.6624	27.9253	36.0128	38.0176	1.21966	0.286481	5.08419	0.0973718	0.154444	fadB5	3-hydroxyacyl-CoA dehydrogenase
Rv1913	40.2387	47.3429	55.6009	57.3652	1.29097	0.368459	5.65532	0.0267075	0.0522525	Rv1913	hypothetical protein
Rv1914c	52.6134	68.3619	58.0342	74.0027	1.09166	0.126518	5.9857	0.492282	0.585634	Rv1914c	hypothetical protein
Rv1915	226.532	252.429	241.201	251.895	1.02967	0.0421797	7.92575	0.737379	0.802168	aceAa	isocitrate lyase, [alpha] module
Rv1916	118.359	136.424	126.592	149.887	1.08514	0.117886	7.05486	0.410107	0.50604
Rv1917c	45.5421	43.2392	45.016	45.3953	1.01793	0.0256418	5.49089	0.879071	0.913622	PPE	PPE-family protein
Rv1918c	160.197	162.347	142.713	161.255	0.942094	-0.0860574	7.29207	0.500687	0.593696	PPE	PPE-family protein
Rv1919c	43.8585	48.9443	30.9029	36.2861	0.723662	-0.466612	5.31982	0.00749428	0.0174018	Rv1919c	weak similarity to pollen antigens
Rv1920	68.9445	76.3692	83.9488	89.8873	1.19655	0.258876	6.32219	0.0816316	0.13331	Rv1920	probableproable membrane protein
Rv1921c	23.1499	24.5222	31.6329	33.9524	1.37567	0.460139	4.83809	0.00778472	0.017924	lppF	lipoprotein
Rv1922	88.9797	105.395	153.541	165.245	1.64088	0.71447	7.00778	2.99e-07	2e-06	Rv1922	probable penicillin binding protein
Rv1923	196.479	245.322	224.228	248.733	1.07079	0.0986801	7.8381	0.484601	0.579227	lipD	probable esterase
Rv1924c	55.3913	57.9525	56.1484	54.2034	0.974068	-0.0379062	5.80896	0.809925	0.858599
Rv1925	2370.72	2572.93	3813.83	3988.24	1.57822	0.658299	11.6379	1.23e-08	1.07e-07	fadD31	acyl-CoA synthase
Rv1926c	58.5061	66.26	58.3383	59.2473	0.943014	-0.0846484	5.92326	0.588595	0.673589	Rv1926c	hypothetical protein
Rv1927	74.9214	74.0671	104.206	104.643	1.40161	0.487087	6.48878	0.000471144	0.00153052	Rv1927	hypothetical protein
Rv1928c	22.1397	20.2183	26.3405	28.6073	1.29464	0.372548	4.62057	0.032868	0.0624074
Rv1929c	397.084	353.821	619.214	712.097	1.7725	0.825786	9.02525	3.91e-10	4.32e-09
Rv1931c	22.5606	16.9153	38.4461	32.0703	1.78266	0.834034	4.80683	1.94e-05	8.7e-05
Rv1932	155.567	160.345	92.222	92.2963	0.584162	-0.775561	6.96512	1.21e-09	1.21e-08	tpx	thiol peroxidase
Rv1936	56.4857	57.2519	59.6766	63.162	1.07976	0.110717	5.89067	0.472907	0.567939	Rv1936	similar alkanal monooxygenase alpha chain
Rv1937	78.1203	88.0798	76.6489	70.8408	0.888218	-0.171014	6.2946	0.256105	0.347366	Rv1937	similar to ring-hydroxylating dioxygenases
Rv1938	35.5245	35.2319	33.1537	29.4354	0.885445	-0.175526	5.06389	0.301476	0.393924	ephB	probable epoxide hydrolase
Rv1941	67.0084	67.7614	46.3543	37.7165	0.624724	-0.678709	5.77174	4.31e-05	0.000178269	Rv1941	short-chain alcohol dehydrogenase family
Rv1942c	72.9852	66.8606	82.3063	75.7342	1.12998	0.176299	6.22355	0.237186	0.325883	Rv1942c	conserved hypothetical protein
Rv1943c	45.2896	59.7541	52.1334	67.3778	1.13802	0.186524	5.81437	0.329841	0.424562	Rv1943c	conserved hypothetical protein
Rv1945	56.0648	61.856	128.052	122.033	2.1223	1.08563	6.53251	3.34e-14	6.12e-13
Rv1947	40.9121	44.5403	35.2828	32.7479	0.797099	-0.32717	5.26316	0.052303	0.0921128	Rv1947	hypothetical protein
Rv1949c	27.4431	35.5322	40.2102	43.1368	1.32547	0.406508	5.20281	0.0266714	0.052244	Rv1949c	conserved hypothetical protein
Rv1951c	27.2748	24.1219	29.0171	25.596	1.06248	0.0874346	4.74006	0.627675	0.708917	Rv1951c	conserved hypothetical protein
Rv1952	50.0879	59.9543	67.7674	59.3226	1.15668	0.209991	5.89513	0.209917	0.295595	Rv1952	conserved hypothetical protein
Rv1953	50.3405	58.2528	55.2359	50.8157	0.977854	-0.0323086	5.74931	0.842863	0.884938
Rv1954A	271.822	231.009	312.679	485.421	1.58655	0.66589	8.34693	0.000280781	0.00095268
Rv1955	39.6494	42.5385	63.3874	60.4518	1.50783	0.592472	5.69714	0.000205249	0.00071717	Rv1955	hypothetical protein
Rv1957	49.7512	53.9489	42.0352	40.1256	0.792979	-0.334646	5.53877	0.0393163	0.0725055	Rv1957	hypothetical protein
Rv1958c	23.5708	24.5222	31.207	29.3602	1.26052	0.33402	4.77799	0.0516107	0.0911872
Rv1959c	61.4524	72.1654	87.2337	65.044	1.14143	0.19084	6.16451	0.283444	0.374969	Rv1959c	conserved hypothetical protein
Rv1960c	38.05	39.8361	56.5133	52.0202	1.39452	0.479764	5.55291	0.00333381	0.00847925	Rv1960c	hypothetical protein
Rv1962A	34.6827	41.938	31.6329	35.1569	0.872191	-0.197285	5.16546	0.261297	0.352805
Rv1962c	34.7669	39.6359	35.5262	33.4254	0.928105	-0.10764	5.16762	0.531483	0.623452	Rv1962c	conserved hypothetical protein
Rv1963c	44.3636	38.3347	38.0203	33.576	0.865713	-0.20804	5.2742	0.234845	0.323343	Rv1963c	putative transcriptional regulator
Rv1964	28.5375	29.3266	32.4845	27.6287	1.04053	0.0573149	4.8919	0.757441	0.816146	Rv1964	part of mce3 operon
Rv1966	35.272	38.2346	27.9221	30.64	0.796578	-0.328112	5.04572	0.054548	0.0954517	mce3	cell invasion protein
Rv1977	61.8733	66.1599	105.423	111.644	1.69563	0.761825	6.43805	1.05e-07	7.53e-07	Rv1977	probable zinc metallopeptidase
Rv1978	47.8992	58.9534	64.6649	72.4217	1.28376	0.360371	5.93602	0.0311849	0.0596256	Rv1978	similar to methyltransferases
Rv1979c	194.206	227.906	126.653	145.672	0.645115	-0.632371	7.43833	4.85e-06	2.52e-05	Rv1979c	unknown permease
Rv1980c	323.088	334.403	321.925	326.952	0.986934	-0.0189751	8.35195	0.875133	0.910949	mpt64	secreted immunogenic protein Mpb64/Mpt64
Rv1981c	332.937	371.837	325.149	353.451	0.962907	-0.0545315	8.43437	0.668149	0.744632	nrdF	ribonucleotide reductase small subunit
Rv1982A	51.8557	59.3538	81.9413	77.3151	1.43348	0.519522	6.08668	0.000783193	0.00236182
Rv1982c	35.1036	35.7324	55.54	53.2247	1.53589	0.619076	5.50098	0.000140907	0.000512617	Rv1982c	conserved hypothetical protein
Rv1983	110.278	103.394	99.3394	102.535	0.944405	-0.0825217	6.70065	0.540798	0.631444	PE_PGRS	PE_PGRS-family protein
Rv1984c	65.3247	64.8588	56.2092	55.7843	0.8603	-0.217089	5.92168	0.153677	0.227739	Rv1984c	probable secreted protein
Rv1985c	30.9787	26.7242	42.826	52.246	1.64373	0.716971	5.26974	7.92e-05	0.000305425	Rv1985c	transcriptional regulator (LysR family)
Rv1986	69.0287	73.7668	116.616	102.459	1.53531	0.618533	6.50597	2.43e-05	0.000105832	Rv1986	membrane protein, LYSE/YGGA family
Rv1987	166.847	206.587	252.576	261.983	1.3785	0.463097	7.79639	0.000735185	0.00222934	Rv1987	probable secreted protein
Rv1988	95.2091	71.8651	154.575	116.01	1.61891	0.69502	6.78073	8.24e-05	0.000315827	Rv1988	possible rRNAmethyltransferase
Rv1989c	29.2109	39.1355	46.2935	61.7316	1.58142	0.661223	5.47218	0.00115935	0.0033367	Rv1989c	hypothetical protein
Rv1990A	25.8437	29.9271	54.5667	62.4092	2.09857	1.06941	5.44854	1.12e-09	1.13e-08
Rv1990c	32.0731	33.2301	45.381	57.6664	1.57644	0.656667	5.40686	0.000264938	0.000903598	Rv1990c	putative transcriptional regulator
Rv1991A	28.5375	32.1291	84.4963	92.221	2.91472	1.54336	5.90705	3.61e-21	1.14e-19
Rv1991c	27.2748	33.4303	60.5283	73.3251	2.20657	1.1418	5.6186	3.67e-10	4.09e-09	Rv1991c	conserved hypothetical protein
Rv1992c	426.631	412.273	1276.63	1126.15	2.86417	1.51812	9.66395	8.84e-34	5.69e-32	ctpG	probable cation transport ATPase
Rv1994c	26.4329	30.6277	488.241	564.317	18.471	4.20719	8.12209	1.58e-158	6.49e-156	Rv1994c	transcriptional regulator (MerR family)
Rv1995	22.4764	26.6241	83.5838	76.5623	3.26765	1.70826	5.72927	2.43e-23	1.01e-21
Rv1996	6646.29	6702.77	5066.13	5105.81	0.761997	-0.392144	12.5217	0.000472324	0.00153209	Rv1996	conserved hypothetical protein
Rv1997	1851.06	1974.29	2164.84	2113.63	1.11848	0.161543	10.9845	0.158678	0.234198	ctpF	probable cation transport ATPase
Rv1998c	34.0935	35.7324	27.2529	26.2736	0.767219	-0.38229	4.94759	0.0235521	0.0471762
Rv2000	45.5421	50.0453	33.8837	35.5333	0.72643	-0.461104	5.36506	0.00566717	0.013662	Rv2000	hypothetical protein
Rv2002	34.4302	39.1355	25.6713	28.6073	0.737866	-0.438569	4.99669	0.0121979	0.0264516	fabG3	3-oxoacyl-[ACP] reductase
Rv2003c	568.224	500.654	498.4	462.761	0.899183	-0.153314	8.98766	0.228912	0.316903	Rv2003c	conserved hypothetical protein
Rv2004c	1549.78	1644.79	1435.28	1344.09	0.870074	-0.200789	10.5445	0.0847941	0.137252	Rv2004c	hypothetical protein
Rv2005c	434.039	418.079	545.485	540.076	1.2739	0.34925	8.92105	0.00364232	0.00916446	Rv2005c	conserved hypothetical protein
Rv2006	303.558	322.792	540.07	525.697	1.70176	0.767029	8.72624	2.82e-10	3.19e-09	otsB	trehalose-6-phosphate phosphatase
Rv2007c	586.071	652.391	1388.74	1529.66	2.3566	1.23671	10.0221	5.84e-23	2.31e-21	fdxA	ferredoxin
Rv2008c	29.8002	26.4239	48.4226	54.8056	1.83249	0.873807	5.33313	4.45e-07	2.89e-06	Rv2008c	conserved hypothetical protein
Rv2009	62.3784	70.8642	74.2156	79.4983	1.15405	0.206706	6.16874	0.174838	0.253376
Rv2010	127.872	141.528	164.552	144.994	1.14982	0.201402	7.17972	0.131533	0.198784	Rv2010	conserved hypothetical protein
Rv2011c	17.5097	22.9208	49.396	42.0076	2.26835	1.18164	5.06651	6.66e-10	7.07e-09	Rv2011c	hypothetical protein
Rv2015c	119.117	119.008	156.218	171.795	1.37707	0.461606	7.14832	0.000327725	0.00110397
Rv2017	35.0194	40.2364	56.9392	58.3439	1.5332	0.616546	5.58471	0.000193247	0.000681034	Rv2017	putative transcriptional regulator (PbsX/Xre
Rv2018	36.2822	36.0326	44.5294	45.5459	1.24528	0.31647	5.35275	0.0544096	0.0952604	Rv2018	conserved hypothetical protein
Rv2019	30.9787	33.0299	34.5528	35.3075	1.09183	0.126754	5.07267	0.448777	0.544339
Rv2020c	53.7077	58.6531	49.7001	47.6538	0.867133	-0.205674	5.71413	0.195529	0.278442	Rv2020c	hypothetical protein
Rv2021c	21.9713	23.221	25.793	27.5534	1.18033	0.239194	4.63514	0.16908	0.246447
Rv2022c	34.7669	34.6314	33.6403	37.9424	1.03049	0.0433262	5.14555	0.802865	0.852216	Rv2022c	conserved hypothetical protein
Rv2024c	122.147	136.824	171.669	178.871	1.35401	0.437236	7.25442	0.000588899	0.00185786	Rv2024c	conserved hypothetical protein
Rv2025c	45.3738	47.3429	378.013	365.12	8.01736	3.00313	7.71475	3.12e-114	7.3e-112	Rv2025c	possible membrane protein
Rv2026c	28.5375	30.8279	25.6105	26.65	0.880645	-0.183368	4.8064	0.286568	0.378362	Rv2026c	conserved hypothetical protein
Rv2027c	143.613	164.149	156.279	166.901	1.05034	0.0708567	7.3027	0.59035	0.674715	Rv2027c	sensor histidine kinase
Rv2028c	299.517	230.409	330.016	294.58	1.17835	0.236771	8.17472	0.108763	0.169365	Rv2028c	conserved hypothetical protein
Rv2029c	907.644	998.404	1143.65	1150.77	1.20382	0.267621	10.0367	0.0250758	0.0497723
Rv2030c	5953.73	5605.78	7883.7	6990.73	1.28677	0.363758	12.6902	0.00228976	0.00617313	Rv2030c	conserved hypothetical protein
Rv2031c	1493.21	1447.41	2136.92	2764.9	1.66684	0.737119	10.9374	7.59e-08	5.6e-07
Rv2032	786.507	854.074	1543.44	1554.13	1.88819	0.917007	10.2108	8.46e-15	1.64e-13	Rv2032	conserved hypothetical protein
Rv2033c	115.497	79.9724	64.5432	54.4292	0.608523	-0.716616	6.29632	0.000142214	0.000516727
Rv2035	89.7373	109.299	101.225	118.57	1.10454	0.14344	6.71226	0.346612	0.442675	Rv2035	hypothetical protein
Rv2036	129.303	161.346	171.608	150.565	1.10946	0.149859	7.26122	0.299116	0.39207	Rv2036	similar to lincomycin production genes
Rv2037c	91.9261	98.9897	215.408	194.982	2.15077	1.10485	7.23778	1.25e-17	3.19e-16	Rv2037c	probableprob transmembrane protein
Rv2040c	29.716	37.1336	39.7844	41.4054	1.2162	0.282379	5.21821	0.116764	0.179607	Rv2040c	probable sugar transporter
Rv2041c	29.3793	34.1309	53.1676	54.5045	1.69711	0.763076	5.43292	7.41e-06	3.66e-05	Rv2041c	probable sugar transporter
Rv2042c	28.1166	24.6223	54.2017	53.9022	2.04674	1.03333	5.34833	1.32e-09	1.32e-08	Rv2042c	conserved hypothetical protein
Rv2043c	84.1814	92.0834	167.289	232.171	2.26573	1.17998	7.1745	4.59e-13	7.3e-12	pncA	pyrazinamide resistance/sensitivity
Rv2045c	124.925	129.217	209.629	204.618	1.63025	0.705095	7.38838	1.56e-08	1.33e-07
Rv2046	62.2942	51.847	48.9701	44.5672	0.819193	-0.287724	5.70088	0.087493	0.141202	lppI	probable lipoprotein
Rv2047c	110.699	116.606	131.946	127.83	1.14322	0.193109	6.93075	0.135969	0.204827
Rv2048c	647.355	601.945	581.558	623.565	0.964519	-0.052118	9.26148	0.669218	0.74557	pks12	polyketide synthase (erythronolide synthase-like)
Rv2049c	76.4367	46.6423	67.0374	42.0829	0.886583	-0.173672	5.86549	0.492282	0.585634	Rv2049c	hypothetical protein
Rv2050	23.9075	23.7215	43.3735	39.7491	1.74579	0.803883	5.05018	2.52e-06	1.39e-05
Rv2051c	449.108	438.097	486.295	483.991	1.09361	0.129101	8.85981	0.278061	0.369703	Rv2051c	probable membrane protein
Rv2052c	344.723	264.94	560.693	432.874	1.62948	0.704414	8.64876	1.4e-05	6.51e-05	Rv2052c	hypothetical protein
Rv2053c	177.959	145.632	342.304	332.824	2.0852	1.06019	7.96751	3.95e-15	8.1e-14
Rv2054	37.9658	47.2428	34.0662	34.1782	0.802021	-0.318287	5.26165	0.072423	0.120742	Rv2054	hypothetical protein
Rv2057c	22.1397	22.2201	37.5336	43.5885	1.82665	0.8692	4.99027	8.25e-07	5.05e-06
Rv2059	62.9677	66.6604	35.2828	31.995	0.519645	-0.944403	5.61575	7.97e-09	7.14e-08	Rv2059	conserved hypothetical protein
Rv2061c	67.766	58.1527	57.1217	60.0001	0.929176	-0.105977	5.92825	0.509722	0.602666
Rv2062c	261.046	230.008	184.809	179.549	0.741859	-0.430783	7.74053	0.00071983	0.00218833	cobN	cobalt insertion
Rv2064	122.652	72.6658	90.8228	76.8634	0.858002	-0.220947	6.50697	0.299442	0.392203	cobG	percorrin reductase
Rv2065	69.1971	41.8379	49.8218	35.0816	0.764538	-0.38734	5.61888	0.107596	0.167786	cobH	precorrin isomerase
Rv2066	107.836	72.7659	86.0171	66.2486	0.842907	-0.246555	6.38188	0.21469	0.30064	cobI	CobI-CobJ fusion protein
Rv2067c	138.563	161.446	130.911	141.38	0.907824	-0.139516	7.16116	0.301429	0.393924	Rv2067c	conserved hypothetical protein
Rv2068c	150.011	160.846	137.542	151.167	0.928685	-0.106739	7.22854	0.404794	0.501749	blaC	class A [beta]-lactamase
Rv2069	308.609	360.427	248.561	220.653	0.701638	-0.511202	8.15219	0.000138958	0.00050658	sigC	ECF subfamily sigma subunit
Rv2072c	53.0343	46.5422	40.7577	39.6739	0.807289	-0.308843	5.49415	0.0634838	0.108034	cobL	probable methyltransferase
Rv2074	567.046	603.747	407.517	408.633	0.697137	-0.520487	8.95609	1.8e-05	8.19e-05	Rv2074	hypothetical protein
Rv2075c	138.563	121.61	120.692	111.117	0.89085	-0.166746	6.94395	0.219774	0.30645	Rv2075c	hypothetical protein
Rv2076c	39.902	44.2401	80.968	91.9199	2.05509	1.0392	6.01694	4.6e-11	5.81e-10
Rv2077c	2934.98	3567.43	7474.12	8700.32	2.4875	1.31469	12.4691	3.82e-22	1.32e-20	Rv2077c	conserved hypothetical protein
Rv2079	89.569	90.7822	82.1238	85.7467	0.930677	-0.103647	6.44558	0.462184	0.556895	Rv2079	hypothetical protein
Rv2080	51.519	50.3456	33.9445	36.3614	0.689775	-0.535802	5.4262	0.00114406	0.00329557
Rv2081c	291.688	321.491	282.567	320.402	0.983317	-0.0242713	8.24859	0.852722	0.891581	Rv2081c	hypothetical protein
Rv2082	151.358	117.506	89.667	99.3728	0.702405	-0.509625	6.83878	0.000840058	0.00251252	Rv2082	conserved hypothetical protein
Rv2083	64.2304	47.443	47.3885	40.8031	0.789337	-0.341287	5.64599	0.0686604	0.115348
Rv2084	64.7355	70.3637	51.7076	50.4392	0.756564	-0.402467	5.88993	0.00921229	0.0207593	Rv2084	hypothetical protein
Rv2085	32.0731	36.6332	25.063	25.6713	0.739114	-0.436131	4.89915	0.0119726	0.0260318	Rv2085	putative transposase
Rv2088	57.3275	48.3438	44.8943	50.364	0.900066	-0.151897	5.65373	0.375725	0.4725	pknJ	serine-threonine protein kinase
Rv2091c	313.66	312.283	472.486	493.477	1.54311	0.62584	8.63803	2.04e-07	1.4e-06	Rv2091c	potential transmembrane region
Rv2092c	385.298	366.332	338.776	352.096	0.919045	-0.121792	8.49478	0.316858	0.410913	helY	probable helicase, Ski2 subfamily
Rv2093c	387.066	500.053	682.783	586.45	1.43115	0.517174	9.07536	0.000544578	0.00172968	Rv2093c	membrane protein
Rv2094c	208.265	225.704	315.295	329.135	1.48514	0.570598	8.07667	4.35e-06	2.29e-05	Rv2094c	conserved hypothetical protein
Rv2095c	109.604	90.9824	84.8613	68.9587	0.767019	-0.382667	6.47045	0.0180057	0.0372959	Rv2095c	conserved hypothetical protein
Rv2096c	194.964	219.999	212.427	206.123	1.00902	0.0129513	7.70404	0.921528	0.941617	Rv2096c	conserved hypothetical protein
Rv2097c	613.935	687.022	895.21	956.84	1.42368	0.509628	9.62314	3.49e-05	0.000147088	Rv2097c	conserved hypothetical protein
Rv2100	25.0019	22.8207	34.6745	34.6299	1.44758	0.533641	4.88887	0.00191178	0.0052315	Rv2100	conserved hypothetical protein
Rv2101	774.637	784.711	546.701	455.082	0.642553	-0.638112	9.32235	8.51e-07	5.18e-06	helZ	probable helicase, Snf2/Rad54 family
Rv2102	122.905	120.709	90.4579	78.7455	0.69498	-0.524956	6.68891	0.000150139	0.000543115	Rv2102	conserved hypothetical protein
Rv2103c	102.785	103.894	121.726	92.221	1.03604	0.0510736	6.71946	0.747974	0.807838	Rv2103c	conserved hypothetical protein
Rv2104c	103.459	99.9906	125.193	138.971	1.29775	0.376015	6.87278	0.00467335	0.0114513	Rv2104c	conserved hypothetical protein
Rv2109c	266.181	274.649	350.334	370.39	1.33259	0.414236	8.30242	0.0006641	0.00204593	prcA	proteasome [alpha]-type subunit 1
Rv2110c	524.113	532.082	854.939	761.783	1.53083	0.614313	9.38515	5.46e-07	3.47e-06	prcB	proteasome [beta]-type subunit 2
Rv2111c	104.385	83.4756	154.393	151.619	1.62742	0.702587	6.95354	9.58e-07	5.73e-06	Rv2111c	conserved hypothetical protein
Rv2112c	208.77	240.518	224.593	215.308	0.979502	-0.0298804	7.79713	0.816141	0.86435
Rv2113	74.5005	65.5594	74.3981	62.0327	0.974296	-0.0375681	6.11515	0.817394	0.864561	Rv2113	possible integral membrane protein
Rv2114	103.375	105.896	69.5923	78.2185	0.705998	-0.502264	6.47902	0.000469663	0.00152722	Rv2114	hypothetical protein
Rv2115c	560.985	659.898	1380.59	1469.29	2.33453	1.22313	9.99197	1.96e-21	6.23e-20	Rv2115c	ATPase of AAA-family
Rv2116	141.593	168.252	116.251	104.567	0.713286	-0.487448	7.05091	0.000514422	0.00164344	lppK	lipoprotein
Rv2118c	32.4098	36.9335	27.3138	29.6613	0.821933	-0.282907	4.98196	0.105189	0.164659	Rv2118c	conserved hypothetical protein
Rv2119	46.4681	48.1436	39.5411	35.7592	0.796695	-0.3279	5.4101	0.0479326	0.0856574	Rv2119	conserved hypothetical protein
Rv2120c	92.0944	74.4675	56.6958	60.7529	0.704344	-0.505648	6.14967	0.00162341	0.00454085	Rv2120c	hypothetical protein
Rv2121c	66.7558	76.3692	96.9061	92.9738	1.32775	0.408982	6.38465	0.00596627	0.0142573	hisG	ATP phosphoribosyltransferase
Rv2123	25.5911	23.5213	140.645	147.704	5.86227	2.55146	6.41482	9.68e-60	1.13e-57
Rv2124c	910.085	980.188	1385.64	1289.74	1.41544	0.501254	10.1571	2.42e-05	0.000105608
Rv2125	248.672	223.202	309.516	268.307	1.22452	0.292213	8.03756	0.0265375	0.0521375	Rv2125	conserved hypothetical protein
Rv2127	395.905	396.559	274.172	290.967	0.713072	-0.48788	8.40658	5.59e-05	0.000221859	ansP	L-asparagine permease
Rv2128	145.802	188.07	106.335	113.978	0.660129	-0.59918	7.11255	5.37e-05	0.000214992
Rv2129c	97.6504	94.4856	97.4536	89.0591	0.970967	-0.0425063	6.56715	0.760742	0.818359
Rv2130c	176.697	189.271	240.532	245.647	1.32866	0.409977	7.73706	0.000893217	0.00264498	cysS2	cysteinyl-tRNA synthase
Rv2131c	255.49	241.819	359.033	339.524	1.4046	0.490161	8.22569	7.07e-05	0.000275362	cysQ	homologue of M.leprae cysQ
Rv2132	96.556	114.904	116.555	148.532	1.25355	0.326024	6.89902	0.0367923	0.0687055	Rv2132	conserved hypothetical protein
Rv2133c	151.106	162.147	249.291	238.269	1.55694	0.638715	7.64834	1.81e-07	1.26e-06	Rv2133c	conserved hypothetical protein
Rv2134c	203.298	192.474	293.821	327.178	1.56856	0.649443	7.99211	2.39e-07	1.63e-06	Rv2134c	conserved hypothetical protein
Rv2135c	187.051	193.475	179.152	172.623	0.924641	-0.113035	7.51713	0.348026	0.443791	Rv2135c	conserved hypothetical protein
Rv2136c	582.788	529.179	801.711	698.922	1.34952	0.432447	9.35213	0.000689112	0.00210715	Rv2136c	putative bacitracin resistance protein
Rv2137c	3227.01	2749.59	3814.99	3758.1	1.26709	0.341515	11.7261	0.00488013	0.0118869	Rv2137c	conserved hypothetical protein
Rv2138	584.303	636.577	648.231	692.824	1.09846	0.135485	9.32343	0.266345	0.358292	lppL	lipoprotein
Rv2139	249.093	238.516	180.855	160.879	0.701009	-0.512495	7.6956	4.95e-05	0.000201339	pyrD	dihydroorotate dehydrogenase
Rv2140c	54.5495	57.0517	54.7492	60.5271	1.03264	0.046335	5.82952	0.771956	0.827708	Rv2140c	conserved hypothetical protein
Rv2141c	124.925	137.124	134.257	136.186	1.03234	0.0459166	7.05828	0.726258	0.793755	dapE2	ArgE/DapE/Acy1/Cpg2/yscS family
Rv2142A	62.1259	58.0526	105.301	122.56	1.89422	0.921606	6.45113	7.41e-10	7.71e-09
Rv2142c	51.9399	62.1563	110.289	88.5322	1.74508	0.803296	6.29863	1.82e-06	1.03e-05	Rv2142c	hypothetical protein
Rv2143	118.359	103.794	128.052	106.525	1.05603	0.0786559	6.8383	0.590277	0.674715	Rv2143	conserved hypothetical protein
Rv2144c	158.682	174.258	165.829	218.846	1.15505	0.207958	7.48844	0.161599	0.237655	Rv2144c	probable transmembrane protein
Rv2145c	520.746	500.353	553.575	672.724	1.20075	0.263931	9.13465	0.0454837	0.082131	wag31	antigen 84 (aka wag31)
Rv2146c	97.2295	102.593	123.794	133.325	1.2867	0.36368	6.83939	0.00582167	0.0139831
Rv2147c	549.704	534.985	334.822	340.728	0.622777	-0.683213	8.78113	1.09e-08	9.68e-08	Rv2147c	hypothetical protein
Rv2148c	112.887	119.008	88.3896	86.9512	0.75636	-0.402855	6.66948	0.00268595	0.00705009	Rv2148c	conserved hypothetical protein
Rv2149c	287.058	275.85	309.881	318.52	1.1162	0.158602	8.21942	0.193388	0.27676	yfiH	YFIH_STRGR P45496
Rv2150c	735.324	610.653	518.901	490.164	0.74963	-0.415749	9.20161	0.00149667	0.0042187	ftsZ	circumferential ring, GTPase
Rv2151c	139.573	139.827	120.631	104.944	0.8078	-0.307929	6.98064	0.0203465	0.0415046	ftsQ	ingrowth of wall at septum
Rv2152c	195.89	195.477	166.438	149.436	0.807366	-0.308705	7.46641	0.0148159	0.0313417	murC	UDP-N-acetyl-muramate-alanine ligase
Rv2153c	210.369	123.512	158.651	122.56	0.842031	-0.248055	7.26659	0.241608	0.330712	murG	transferase in peptidoglycan synthesis
Rv2154c	469.985	429.889	370.409	323.639	0.771338	-0.374566	8.6385	0.00352766	0.00893764	ftsW	membrane protein (shape determination)
Rv2155c	454.495	365.731	314.869	276.287	0.720691	-0.472548	8.463	0.000838242	0.00250937	murD	UDP-N-acetylmuramoylalanine-D-glutamate ligase
Rv2156c	753.844	817.941	423.272	447.253	0.553847	-0.85244	9.25348	2.89e-12	4.24e-11	murX	phospho-N-acetylmuramoyl-pentapeptide transferase
Rv2157c	652.406	538.488	320.222	285.321	0.508491	-0.975707	8.81033	8.6e-13	1.33e-11	murF	D-alanine:D-alanine-adding enzyme
Rv2158c	1887.6	1067.07	1185.08	786.325	0.667219	-0.583769	10.2663	0.0137439	0.0294345	murE	meso-diaminopimelate-adding enzyme
Rv2159c	1586.4	807.431	663.256	494.982	0.483842	-1.04739	9.79434	2.35e-05	0.000103349	Rv2159c	hypothetical protein
Rv2160A	317.195	211.792	187.303	173.225	0.681341	-0.55355	7.79707	0.00128715	0.00366911
Rv2161c	1555.92	1017.72	1091.94	901.432	0.774505	-0.368654	10.1572	0.0393992	0.0725821	Rv2161c	similar to alkanal monooxygenase beta chain
Rv2162c	613.43	354.221	335.248	247.755	0.602482	-0.731009	8.59875	0.000900921	0.00266299	PE_PGRS	PE_PGRS-family protein
Rv2163c	350.026	345.213	298.87	286.224	0.841622	-0.248756	8.32257	0.0394328	0.0726033	pbpB	penicillin-binding protein 2
Rv2164c	406.007	299.872	271.982	223.89	0.702465	-0.509501	8.23112	0.00160003	0.00448692	Rv2164c	hypothetical protein
Rv2165c	244.884	254.13	207.986	196.111	0.809983	-0.304037	7.81894	0.0132057	0.0283746	Rv2165c	conserved hypothetical protein
Rv2166c	589.185	626.568	729.989	728.207	1.19949	0.262419	9.38531	0.0271761	0.0529796
Rv2167c	26.4329	28.0254	27.8613	27.7792	1.02233	0.031865	4.79088	0.865247	0.902663
Rv2169c	418.381	456.714	656.443	714.732	1.56695	0.647956	9.13434	1.79e-07	1.25e-06	Rv2169c	hypothetical protein
Rv2171	66.3349	73.8669	50.9168	53.1494	0.742496	-0.429545	5.93141	0.00571285	0.0137519	lppM	probable lipoprotein
Rv2172c	454.411	476.131	530.763	612.799	1.22883	0.297291	9.01895	0.0201288	0.0411736	Rv2172c	hypothetical protein
Rv2173	92.2628	90.8823	101.104	89.6614	1.04203	0.0594009	6.54968	0.678696	0.754336	idsA2	geranylgeranyl pyrophosphate synthase
Rv2174	137.3	138.525	111.445	120.076	0.839168	-0.252969	6.98724	0.0512721	0.0906866	Rv2174	probable membrane protein
Rv2175c	24.3284	29.3266	38.2636	42.3087	1.50314	0.587983	5.08199	0.00100219	0.00293704	Rv2175c	putative transcriptional regulator
Rv2176	85.7808	84.6767	80.1772	88.3816	0.988385	-0.0168545	6.40749	0.912544	0.935643	pknL	serine-threonine protein kinase, truncated
Rv2178c	264.498	285.859	327.279	343.062	1.2181	0.284636	8.25468	0.0215985	0.0438518	aroG	DAHP synthase
Rv2180c	24.9177	20.5186	35.0395	34.4794	1.52679	0.610498	4.86411	0.000575718	0.00181978	Rv2180c	probable integral membrane protein
Rv2181	452.812	505.558	606.621	604.819	1.26422	0.338244	9.0841	0.00658664	0.0155027	Rv2181	probable integral membranemem protein
Rv2182c	337.904	402.665	533.622	563.038	1.4811	0.566667	8.84443	1.34e-05	6.24e-05	Rv2182c	conserved hypothetical protein
Rv2183c	51.9399	50.5458	52.6809	48.7078	0.989592	-0.0150942	5.67626	0.92862	0.945918
Rv2184c	181.327	180.664	167.533	170.214	0.932975	-0.10009	7.45158	0.417609	0.512962
Rv2185c	35.9454	31.5286	25.6105	33.7265	0.876921	-0.189482	4.98978	0.326765	0.421098	Rv2185c	conserved hypothetical protein
Rv2186c	37.9658	43.9398	37.5336	44.1908	0.997734	-0.00327279	5.35791	0.991496	0.993919
Rv2187	289.836	315.085	254.645	263.865	0.857225	-0.222254	8.13388	0.0736001	0.122261	fadD15	acyl-CoA synthase
Rv2188c	185.452	214.795	224.472	195.96	1.05108	0.0718722	7.68195	0.592687	0.676855	Rv2188c	conserved hypothetical protein
Rv2189c	232.761	201.483	57.1825	59.8496	0.269374	-1.89232	7.10143	1.12e-42	9.43e-41	Rv2189c	hypothetical protein
Rv2190c	872.372	957.968	264.317	266.349	0.289948	-1.78613	9.2038	1.2e-46	1.07e-44	Rv2190c	putative p60 homologue
Rv2191	47.2257	38.1345	52.1942	45.6965	1.14605	0.196667	5.52663	0.265967	0.357932	Rv2191	similar to both PolC and UvrC proteins
Rv2192c	103.038	90.8823	62.3533	55.9349	0.610098	-0.712888	6.28489	3.09e-06	1.67e-05	trpD	anthranilate phosphoribosyltransferase
Rv2193	1182.5	1353.03	1105.69	1059.6	0.854051	-0.227606	10.1987	0.0622881	0.106331	ctaE	cytochrome c oxidase polypeptide III
Rv2194	717.899	807.231	612.157	574.405	0.778115	-0.361944	9.40494	0.00353945	0.0089537	qcrC	cytochrome b/c component of ubiQ-cytB reductase
Rv2195	596.93	662	543.599	568.985	0.883799	-0.17821	9.21171	0.144714	0.216116	qcrA	Rieske iron-sulphur component of ubiQ-cytB
Rv2196	1167.17	1296.77	1119.93	1109.51	0.904873	-0.144213	10.1965	0.225076	0.312648	qcrB	cytochrome b component of ubiQ-cytB reductase
Rv2197c	115.16	87.179	81.333	93.6514	0.863705	-0.21139	6.56123	0.200594	0.28479	Rv2197c	hypothetical protein
Rv2198c	312.145	280.955	225.871	240.452	0.786009	-0.347383	8.04918	0.0058321	0.0139979
Rv2199c	119.032	112.302	68.4365	85.7467	0.665767	-0.58691	6.58918	0.0001153	0.000428425
Rv2200c	261.636	239.217	170.878	184.969	0.710213	-0.493676	7.74235	9.57e-05	0.000362525	ctaC	cytochrome c oxidase chain II
Rv2201	303.053	336.205	308.846	291.795	0.93984	-0.0895126	8.2765	0.474339	0.569449	asnB	asparagine synthase B
Rv2202c	578.663	625.667	822.394	837.216	1.37812	0.462698	9.48446	0.000125438	0.000462015	cbhK	carbohydrate kinase
Rv2203	59.853	51.847	44.4685	47.7291	0.824432	-0.278528	5.6736	0.0919986	0.147458	Rv2203	hypothetical protein
Rv2204c	466.702	460.317	685.521	828.258	1.63274	0.707291	9.25412	6.63e-08	4.97e-07	Rv2204c	conserved hypothetical protein
Rv2205c	69.618	63.1572	68.254	94.6301	1.22507	0.292862	6.21216	0.0976863	0.154835
Rv2206	150.516	148.735	213.522	167.278	1.27305	0.348289	7.41248	0.0156402	0.0328618	Rv2206	hypothetical protein
Rv2207	136.795	92.8841	141.496	103.589	1.06684	0.0933386	6.89498	0.63103	0.710992	cobT	nicotinate-nucleotide-dimethylbenzimidazole
Rv2208	66.5033	40.6368	78.048	62.7856	1.31302	0.392891	5.96385	0.0690848	0.116002	cobS	cobalamin (5'-phosphate) synthase
Rv2209	474.362	522.673	663.439	840.152	1.50799	0.592629	9.28886	2.29e-05	0.000100945	Rv2209	probable drug efflux protein
Rv2210c	238.991	258.734	196.124	202.435	0.800843	-0.320409	7.80779	0.00955981	0.0214247	ilvE	branched-chain-amino-acid transaminase
Rv2211c	250.776	243.521	142.165	134.003	0.558811	-0.839566	7.58828	3.72e-12	5.38e-11	gcvT	T protein of glycine cleavage system
Rv2212	235.371	243.621	240.532	230.44	0.983425	-0.0241124	7.89261	0.843804	0.885643	Rv2212	conserved hypothetical protein
Rv2213	202.625	198.079	159.442	152.823	0.779361	-0.359636	7.47783	0.00299981	0.007756	pepB	aminopeptidase A/I
Rv2214c	424.779	466.923	363.17	372.422	0.825002	-0.27753	8.66829	0.0235082	0.0471169	ephD	probable epoxide hydrolase
Rv2215	677.071	625.967	471.695	462.46	0.716876	-0.480204	9.1274	7.31e-05	0.000284464	sucB	dihydrolipoamide succinyltransferase
Rv2216	301.538	275.349	206.77	185.571	0.680175	-0.556023	7.92045	1.26e-05	5.91e-05	Rv2216	conserved hypothetical protein
Rv2217	403.06	400.163	577.665	493.853	1.33418	0.415958	8.87361	0.00112336	0.00324735	lipB	lipoate biosynthesis protein B
Rv2218	253.133	196.678	249.231	208.156	1.0167	0.0238882	7.82685	0.875692	0.911242	lipA	lipoate biosynthesis protein A
Rv2219	136.626	110.3	145.815	157.641	1.22782	0.296102	7.10743	0.0370332	0.0688734	Rv2219	hypothetical protein
Rv2219A	31.568	29.1264	35.952	37.6412	1.21114	0.276367	5.08011	0.102923	0.16173
Rv2220	714.447	816.34	531.25	561.607	0.713953	-0.486099	9.35715	0.000101434	0.000383858	glnA1	glutamine synthase class I
Rv2221c	614.271	615.758	1160.44	859.5	1.64235	0.715763	9.66715	1.18e-06	6.99e-06	glnE	glutamate-ammonia-ligase adenyltransferase
Rv2222c	879.695	997.003	1029.77	1074.36	1.12124	0.165099	9.95913	0.181089	0.261512	glnA2	glutamine synthase class II
Rv2223c	213.652	224.704	325.575	284.944	1.39318	0.478377	8.0367	0.000188019	0.000666189	Rv2223c	probable exported protease
Rv2224c	287.648	310.481	554.001	590.591	1.91375	0.936401	8.76884	4.02e-14	7.21e-13	Rv2224c	probable exported protease
Rv2225	249.598	243.02	205.979	219.9	0.864342	-0.210326	7.84351	0.0868595	0.140249	panB	3-methyl-2-oxobutanoate hydroxymethyltransferase
Rv2226	252.376	225.805	211.575	192.046	0.844072	-0.244563	7.78491	0.0572925	0.0992485	Rv2226	hypothetical protein
Rv2228c	32.6624	29.6268	20.2572	24.9938	0.72444	-0.465061	4.74826	0.0110189	0.0242638	Rv2228c	hypothetical protein
Rv2230c	65.4931	50.6459	45.9893	42.8357	0.764247	-0.387889	5.68121	0.027104	0.052902
Rv2231c	73.4062	66.8606	48.4226	42.5346	0.648762	-0.624239	5.85205	0.000108283	0.000406029	cobC	aminotransferase
Rv2232	55.1388	49.5449	78.9605	70.3891	1.42635	0.512323	5.99771	0.00109712	0.00318553	Rv2232	hypothetical protein
Rv2234	43.185	48.7442	72.4514	70.9161	1.56088	0.642363	5.88774	4.95e-05	0.000201339	ptpA	low molecular weight protein-tyrosine-phosphatase
Rv2235	117.938	152.538	181.828	173.451	1.31462	0.394648	7.29208	0.00619538	0.0146978	Rv2235	hypothetical protein
Rv2237	60.9473	62.0562	47.6926	51.1921	0.803669	-0.315327	5.79423	0.0435002	0.0790277	Rv2237	conserved hypothetical protein
Rv2237A	44.2794	31.5286	24.8805	30.0377	0.72225	-0.469429	5.03171	0.0201943	0.0412709
Rv2238c	73.0694	74.8678	39.7844	50.364	0.608629	-0.716366	5.89165	1.93e-05	8.67e-05	ahpE	member of AhpC/TSA family
Rv2239c	46.5523	36.7333	25.6105	35.458	0.731031	-0.451995	5.17329	0.0266571	0.052244	Rv2239c	hypothetical protein
Rv2240c	99.6707	98.3891	69.6532	60.1507	0.655876	-0.608504	6.35587	4.58e-05	0.000187977	Rv2240c	conserved hypothetical protein
Rv2241	372.587	352.519	311.036	287.052	0.824875	-0.277752	8.37008	0.0233266	0.0468675	aceE	pyruvate dehydrogenase E1 component
Rv2242	139.236	131.519	118.927	100.577	0.811069	-0.302103	6.93823	0.0285411	0.0552794	Rv2242	hypothetical protein
Rv2243	2140.06	2011.42	1296.16	1151.75	0.589667	-0.762026	10.688	2.21e-10	2.53e-09
Rv2244	1824.63	2185.88	687.65	848.207	0.382936	-1.38483	10.4368	2.1e-22	7.84e-21	acpM	acyl carrier protein (meromycolate extension)
Rv2245	4809.37	4970.2	2104.56	2123.57	0.432345	-1.20975	11.7738	1.86e-26	8.85e-25	kasA	[beta]-ketoacyl-ACP synthase (meromycolate
Rv2246	3241.49	3408.99	1342.21	1286.13	0.395223	-1.33926	11.1795	1.68e-31	9.34e-30
Rv2247	2467.95	2404.68	1245.3	1118.02	0.485043	-1.04381	10.8208	1.04e-18	2.82e-17	accD6	acetyl/propionyl CoA carboxylase [beta] subunit
Rv2248	509.971	595.94	309.333	307.83	0.55815	-0.841274	8.74997	5.83e-11	7.17e-10	Rv2248	conserved hypothetical protein
Rv2249c	25.3386	20.0181	28.6521	29.5107	1.27875	0.354739	4.71025	0.0497837	0.0883877	glpD1	glycerol-3-phosphate dehydrogenase
Rv2250A	23.4024	20.6187	24.5155	24.4668	1.11102	0.151889	4.5529	0.392264	0.489361
Rv2251	76.6892	79.7723	79.6297	72.7981	0.974811	-0.0368059	6.27372	0.804004	0.853149	Rv2251	conserved hypothetical protein
Rv2252	49.8354	57.5521	57.9733	51.1921	1.01803	0.0257788	5.76285	0.885663	0.918165
Rv2254c	28.2849	39.4357	41.9136	38.8457	1.1955	0.25761	5.22229	0.184022	0.264931	Rv2254c	hypothetical protein
Rv2255c	67.9344	83.3755	110.837	116.161	1.50141	0.586317	6.5687	8.71e-05	0.000332253
Rv2256c	536.488	514.866	693.49	700.052	1.3254	0.406424	9.25635	0.000620024	0.00193191	Rv2256c	conserved hypothetical protein
Rv2257c	35.6929	31.2283	24.5763	23.2623	0.714554	-0.484885	4.84361	0.00542032	0.0131248	Rv2257c	hypothetical protein
Rv2258c	82.9186	75.6685	63.4482	60.9788	0.784456	-0.350235	6.1456	0.0187603	0.0386151	Rv2258c	putative transcriptional regulator
Rv2259	201.446	206.887	166.62	165.923	0.81447	-0.296066	7.53329	0.0138867	0.0296629
Rv2260	96.9769	118.607	109.498	104.567	0.993843	-0.00890951	6.74864	0.950028	0.961281	Rv2260	conserved hypothetical protein
Rv2263	79.8881	79.2718	87.9637	78.5196	1.04647	0.0655313	6.35074	0.661903	0.739178	Rv2263	possible oxidoreductase
Rv2264c	118.106	112.502	113.635	117.14	1.0004	0.000570626	6.85181	0.998229	0.998827	Rv2264c	conserved hypothetical protein
Rv2265	29.2951	27.8252	25.2455	28.0051	0.930883	-0.103329	4.79213	0.558308	0.647637	Rv2265	putative integral membrane protein
Rv2266	208.601	242.52	341.027	333.577	1.49591	0.58102	8.13859	7.19e-06	3.58e-05	Rv2266	Probable cytochrome P-450
Rv2268c	28.6217	27.7251	27.3138	23.4128	0.901389	-0.149778	4.74956	0.401357	0.49843	Rv2268c	Probable cytochrome P-450
Rv2270	20.9612	27.1246	45.746	47.7291	1.948	0.961992	5.16327	1.33e-07	9.43e-07	lppN	possible lipoprotein
Rv2272	179.896	215.996	160.294	172.096	0.839814	-0.251858	7.50833	0.0580505	0.100403	Rv2272	conserved hypothetical protein
Rv2275	102.028	103.193	50.7951	51.7943	0.499899	-1.00029	6.26153	6.43e-12	9.05e-11	Rv2275	hypothetical protein
Rv2276	66.5033	74.1672	29.5646	30.3388	0.426035	-1.23096	5.63892	8.18e-14	1.39e-12	Rv2276	Probable cytochrome P-450
Rv2280	276.283	284.858	280.985	283.288	1.00563	0.00809522	8.13701	0.94846	0.960166	Rv2280	similar to D-lactate dehydrogenase
Rv2281	186.293	188.17	143.747	143.639	0.767496	-0.381768	7.37031	0.0020348	0.00555423	pitB	phosphate permease
Rv2284	127.535	140.227	186.938	214.931	1.50085	0.585777	7.39025	1.15e-05	5.46e-05	lipM	probable esterase
Rv2285	140.499	142.729	205.979	194.229	1.41328	0.499046	7.4198	7e-05	0.000273244	Rv2285	conserved hypothetical protein
Rv2286c	47.4783	46.1418	54.0192	62.3339	1.24163	0.312241	5.72093	0.0542959	0.0951628	Rv2286c	conserved hypothetical protein
Rv2287	40.3229	37.534	34.9787	35.2322	0.901284	-0.149946	5.2145	0.376955	0.473684	yjcE	probable Na+/H+ exchanger
Rv2288	51.6874	50.1454	33.3362	47.5785	0.79309	-0.334444	5.51325	0.0835329	0.135612	Rv2288	hypothetical protein
Rv2289	149.843	141.128	96.9061	95.9099	0.662583	-0.593826	6.91738	4.79e-06	2.5e-05	cdh	CDP-diacylglycerol phosphatidylhydrolase
Rv2290	298.086	303.775	215.712	236.011	0.750428	-0.414214	8.04087	0.000802616	0.00241373	lppO	probable lipoprotein
Rv2291	519.231	630.471	647.561	746.651	1.21275	0.278282	9.31331	0.0425333	0.0774242	sseB	thiosulfate sulfurtransferase
Rv2293c	27.4431	28.0254	33.8228	32.4467	1.19533	0.257404	4.9393	0.1298	0.196799	Rv2293c	hypothetical protein
Rv2294	61.3682	68.1617	53.2892	59.6237	0.871669	-0.198147	5.92247	0.212727	0.2984	Rv2294	aminotransferase
Rv2295	188.735	162.047	189.067	231.569	1.19825	0.260933	7.59325	0.0631804	0.107574
Rv2296	163.228	181.564	128.296	130.013	0.74939	-0.416211	7.23584	0.000979389	0.00287422	Rv2296	halokane dehalogenase
Rv2298	101.354	111.601	144.051	136.864	1.31987	0.400395	6.95164	0.00237916	0.00638267	Rv2298	conserved hypothetical protein
Rv2299c	225.185	260.536	234.327	272.146	1.04275	0.0603909	7.9552	0.655517	0.733294	htpG	heat shock protein Hsp90 family
Rv2300c	83.087	97.8887	76.6489	69.4104	0.807943	-0.307674	6.35355	0.0459041	0.082799	Rv2300c	conserved hypothetical protein
Rv2301	83.9288	92.9842	73.6073	66.5497	0.792972	-0.334657	6.30896	0.0263702	0.0518397
Rv2302	52.1924	52.948	47.7535	54.2034	0.969097	-0.0452873	5.69735	0.785553	0.838451	Rv2302	conserved hypothetical protein
Rv2307c	54.9704	41.6377	39.7844	43.3627	0.859067	-0.219158	5.49347	0.234117	0.322665	Rv2307c	conserved hypothetical protein
Rv2307D	92.0944	99.39	106.943	123.237	1.20188	0.265297	6.72299	0.0587185	0.101185
Rv2308	19.5301	25.1228	37.2295	35.3828	1.63064	0.705436	4.89168	0.000131764	0.000482498	Rv2308	putative transcriptional regulator
Rv2309c	26.8539	27.8252	15.8164	25.2949	0.749382	-0.416227	4.57913	0.056369	0.0978554
Rv2312	20.6244	22.4203	25.4888	26.4994	1.20842	0.273121	4.58398	0.12032	0.184042
Rv2313c	113.897	103.294	98.5486	114.73	0.981095	-0.0275356	6.75159	0.851954	0.891061	Rv2313c	hypothetical protein
Rv2314c	178.885	192.074	202.39	199.348	1.08324	0.115353	7.5952	0.341808	0.437392	Rv2314c	conserved hypothetical protein
Rv2315c	190.502	165.55	189.493	184.066	1.04882	0.0687672	7.5127	0.587451	0.672749
Rv2318	68.7762	85.1772	83.2796	81.4556	1.0711	0.0990942	6.3189	0.533223	0.624691	uspC	sugar transport protein
Rv2320c	25.507	26.524	38.3244	37.4907	1.45779	0.54378	5.01352	0.00126925	0.00362124	rocE	arginine/ornithine transporter
Rv2322c	28.6217	29.6268	48.2401	53.7517	1.75024	0.807549	5.33887	1.66e-06	9.51e-06
Rv2323c	27.4431	30.5277	50.3084	49.9123	1.7304	0.791106	5.32081	2.71e-06	1.49e-05	Rv2323c	conserved hypothetical protein
Rv2324	19.6984	22.7206	43.6169	46.374	2.12373	1.0866	5.06994	5.16e-10	5.57e-09
Rv2325c	162.554	162.247	166.073	161.406	1.00832	0.0119559	7.35081	0.926046	0.944649
Rv2326c	453.232	406.368	502.294	503.715	1.17015	0.226696	8.86627	0.0652465	0.110575	Rv2326c	ABC transporter
Rv2327	194.543	168.953	248.44	210.565	1.26268	0.336486	7.68637	0.0138318	0.0295843	Rv2327	conserved hypothetical protein
Rv2328	71.3016	79.9724	74.7022	63.3878	0.913992	-0.129746	6.17891	0.407041	0.503582	PE	PE-family protein
Rv2329c	448.771	501.354	361.466	391.695	0.792717	-0.335122	8.73401	0.00777134	0.0179057	narK1	probable nitrite extrusion protein
Rv2330c	22.729	24.9226	21.2914	28.1556	1.03603	0.0510721	4.60828	0.795116	0.844832	lppP	lipoprotein
Rv2331	400.367	381.646	379.229	423.389	1.02614	0.0372329	8.63051	0.764322	0.820596	Rv2331	hypothetical protein
Rv2331A	60.6948	71.765	54.445	57.3652	0.844582	-0.24369	5.93281	0.128827	0.195505
Rv2332	143.193	163.949	132.858	143.413	0.899658	-0.152552	7.18887	0.248158	0.337911	mez	probable malate oxidoreductase
Rv2333c	85.6966	90.9824	107.856	115.483	1.26412	0.338132	6.64778	0.0134311	0.0288021
Rv2334	226.616	223.803	130.121	128.959	0.575217	-0.797822	7.46929	9.99e-11	1.19e-09
Rv2335	141.341	139.026	92.7087	83.8647	0.630089	-0.666372	6.83465	5.23e-07	3.35e-06	cysE	serine acetyltransferase
Rv2336	65.6615	70.0635	45.1985	50.0628	0.701684	-0.511107	5.84998	0.00126292	0.00360943	Rv2336	hypothetical protein
Rv2337c	72.1434	79.3719	83.158	77.2398	1.05945	0.083313	6.2884	0.580771	0.668131	Rv2337c	hypothetical protein
Rv2339	324.94	366.132	311.28	340.201	0.942759	-0.0850386	8.3911	0.502066	0.594686	mmpL9	conserved large membrane protein
Rv2340c	361.643	240.218	266.933	295.559	0.934159	-0.0982592	8.1862	0.572622	0.661074	PE	PE-family protein
Rv2342	29.5477	31.6287	54.9317	58.1933	1.8495	0.887137	5.46024	1.04e-07	7.51e-07	Rv2342	hypothetical protein
Rv2343c	188.735	178.662	168.445	169.611	0.919979	-0.120327	7.46334	0.332835	0.427577	dnaG	DNA primase
Rv2344c	227.626	258.935	273.442	267.629	1.11237	0.153641	8.00623	0.224489	0.311965	dgt	probable deoxyguanosine triphosphate hydrolase
Rv2345	205.908	196.978	330.624	312.874	1.59714	0.675492	8.03372	3.98e-08	3.18e-07	Rv2345	precursor of probable membrane protein
Rv2346c	142.94	146.433	117.042	142.284	0.895704	-0.158905	7.1004	0.253885	0.344498	Rv2346c	conserved hypothetical protein
Rv2347c	281.334	255.632	178.726	231.268	0.763099	-0.390059	7.88698	0.00744558	0.017301
Rv2348c	54.6337	47.3429	38.1419	48.0302	0.843362	-0.245775	5.55743	0.172969	0.251111	Rv2348c	hypothetical protein
Rv2349c	145.129	169.053	87.5987	87.8546	0.558712	-0.839824	6.93296	7.04e-10	7.38e-09	plcC	phospholipase C precursor
Rv2350c	183.768	213.293	105.058	102.685	0.52347	-0.933822	7.23786	9.06e-13	1.4e-11	plcB	phospholipase C precursor
Rv2351c	83.5921	101.292	48.5443	49.6864	0.53166	-0.911425	6.1403	7.97e-09	7.14e-08	plcA	phospholipase C precursor
Rv2356c	132.754	115.805	79.2647	85.9726	0.66425	-0.590202	6.69191	2.77e-05	0.000119734
Rv2357c	91.0842	92.8841	62.9008	70.0127	0.722167	-0.469595	6.30689	0.00156304	0.00438694	glyS	glycyl-tRNA synthase
Rv2358	251.029	238.216	539.584	513.652	2.15258	1.10607	8.59339	1.15e-19	3.35e-18	Rv2358	transcriptional regulator (ArsR family)
Rv2359	91.2526	101.292	243.634	229.612	2.45926	1.29823	7.38469	2.48e-23	1.02e-21
Rv2360c	63.3044	78.6713	71.2956	78.2185	1.05372	0.0754915	6.18986	0.643911	0.723765	Rv2360c	hypothetical protein
Rv2361c	273.505	297.269	253.245	240.603	0.865453	-0.208472	8.05643	0.0925989	0.148203	Rv2361c	conserved hypothetical protein
Rv2362c	281.418	243.22	328.313	237.366	1.07839	0.108881	8.09208	0.497082	0.590149	Rv2362c	conserved hypothetical protein
Rv2363	108.341	96.5875	82.1238	82.359	0.802272	-0.317837	6.52988	0.0252019	0.0499019	amiA2	putative amidase
Rv2364c	233.94	286.56	179.821	195.81	0.721799	-0.47033	7.8069	0.00062322	0.00194002	bex	GTP-binding protein of Era/ThdF family
Rv2365c	33.3358	28.1255	26.5838	26.7253	0.866094	-0.207405	4.84824	0.243851	0.333086
Rv2366c	189.997	217.097	174.589	185.571	0.884872	-0.176459	7.58388	0.164682	0.241	Rv2366c	conserved hypothetical protein
Rv2367c	136.374	141.128	147.397	150.113	1.07217	0.100536	7.16932	0.423619	0.518811	Rv2367c	conserved hypothetical protein
Rv2368c	395.316	439.198	708.759	612.498	1.5836	0.663204	9.0752	5.01e-07	3.22e-06	phoH	ATP-binding pho regulon component
Rv2370c	33.9251	33.8306	22.6905	24.6926	0.698744	-0.517164	4.84576	0.00248186	0.00660955	Rv2370c	conserved hypothetical protein
Rv2372c	147.738	114.904	134.44	121.355	0.973521	-0.0387166	7.02032	0.801028	0.850541
Rv2373c	412.994	424.284	490.857	512.222	1.19801	0.260639	8.84656	0.0290147	0.0559654	dnaJ2	DnaJ homologue
Rv2374c	553.829	610.753	738.202	771.796	1.29668	0.37482	9.38572	0.00206796	0.00563536
Rv2375	73.2378	77.27	60.7108	66.0227	0.841901	-0.248277	6.1157	0.0966101	0.153426	Rv2375	hypothetical protein
Rv2376c	381.594	421.782	361.71	313.853	0.841166	-0.249537	8.53054	0.0555845	0.0969038
Rv2378c	92.5995	93.3846	227.878	209.586	2.35258	1.23424	7.29022	1.3e-22	4.92e-21	mbtG	mycobactin/exochelin synthesis (lysine hydroxylase)
Rv2379c	420.738	374.039	996.801	885.548	2.36815	1.24376	9.388	5.31e-22	1.81e-20	mbtF	mycobactin/exochelin synthesis (lysine ligation)
[truncated: 1,285 more rows]
